# Supplementary material for: Divergent transcriptomic signatures in response to salinity exposure in two populations of an estuarine fish
Source: Evol Appl. 2019 Apr 26;12(6):1212–26. doi: 10.1111/eva.12799 (PMC6597873; doi:10.1111/eva.12799)
Supplement: Supplementary file 1 [file EVA-12-1212-s001.xlsx]

## Sheet: CentralValley - 72 h vs CTL
Gene	sprot_Top_BLASTX_hit	Uniprot_GeneSymbol	logFC	logCPM	PValue	FDR	Direction
TR36173|c4_g5	0	0	-14.1508	3.32711	7.76057e-06	0.00417723	Downregulation
TR60934|c1_g1	Ubiquitin-conjugating enzyme E2 T	ube2t	-9.62279	1.24926	7.38295e-05	0.0189749	Downregulation
TR82445|c2_g1	0	0	-9.41604	-0.738847	9.26461e-05	0.0214271	Downregulation
TR60934|c0_g1	0	0	-9.35397	1.62096	0.000383735	0.0482255	Downregulation
TR61020|c3_g3	0	0	-8.94373	1.94334	0.000168161	0.0326346	Downregulation
TR26176|c4_g1	0	0	-8.9176	2.23945	5.42345e-05	0.015472	Downregulation
TR205240|c0_g1	Rhodopsin	rho	-8.89293	-0.610383	0.000110598	0.0242702	Downregulation
TR12635|c1_g4	GTPase IMAP family member 7	GIMAP7	-8.84829	4.26304	1.15528e-05	0.00568239	Downregulation
TR2465|c2_g4	GTPase IMAP family member 4	GIMAP4	-8.45958	0.182689	9.926e-06	0.00524387	Downregulation
TR12635|c1_g3	GTPase IMAP family member 7	GIMAP7	-8.32424	6.35914	4.53867e-06	0.00269748	Downregulation
TR60934|c6_g1	0	0	-8.22556	-0.677187	0.000226106	0.0370711	Downregulation
TR55070|c2_g10	0	0	-8.2203	-1.93438	1.56787e-05	0.00698879	Downregulation
TR29046|c3_g3	0	0	-7.59752	-1.60684	0.000268208	0.0402708	Downregulation
TR28497|c0_g1	GTPase IMAP family member 2	GIMAP2	-7.59477	-1.04668	0.000146529	0.0296466	Downregulation
TR74649|c3_g1	GTPase IMAP family member 7	GIMAP7	-7.58776	0.632711	6.4905e-05	0.0171445	Downregulation
TR57251|c0_g1	0	0	-7.48599	0.529449	9.3135e-05	0.0214271	Downregulation
TR26176|c5_g6	GTPase IMAP family member 5	GIMAP5	-7.38068	0.349431	4.96983e-05	0.0147687	Downregulation
TR8039|c0_g4	Interferon-induced very large GTPase 1	Gvin1	-7.3435	1.99196	6.79326e-07	0.000713028	Downregulation
TR213118|c0_g1	Cationic amino acid transporter 2	slc7a2	-7.27986	-3.10365	5.53515e-05	0.015481	Downregulation
TR26165|c3_g7	0	0	-7.18376	-0.909675	7.91332e-05	0.0194888	Downregulation
TR19576|c0_g1	Uncharacterized protein YLR154C-G	YLR154C-G	-7.1288	-1.93179	0.000174582	0.0332032	Downregulation
TR191260|c0_g1	0	0	-7.02086	1.70626	0.000264101	0.0400759	Downregulation
TR65974|c0_g2	Elongation factor 1-alpha	eef1a	-6.65854	-2.35753	3.1183e-06	0.00214493	Downregulation
TR68362|c0_g1	Interferon-induced very large GTPase 1	GVINP1	-6.54547	-0.224517	1.31949e-05	0.00608588	Downregulation
TR68636|c3_g1	0	0	-6.44419	3.50843	2.20598e-05	0.00839828	Downregulation
TR75509|c0_g1	Complement C3	c3	-6.3898	-3.60561	2.30965e-05	0.00866969	Downregulation
TR36215|c1_g1	0	0	-6.35312	0.354546	0.000255569	0.0400598	Downregulation
TR23053|c2_g1	0	0	-6.24137	-0.526091	0.00023785	0.0387736	Downregulation
TR212985|c0_g1	0	0	-6.11806	-0.10407	0.000415078	0.0496195	Downregulation
TR78858|c0_g1	Zona pellucida sperm-binding protein 3	ZP3	-5.89827	0.52503	2.90973e-05	0.0106421	Downregulation
TR79563|c0_g1	Interferon-induced very large GTPase 1	Gvin1	-5.7632	-0.605839	3.42759e-05	0.0118266	Downregulation
TR235255|c0_g1	RDS/peripherin-like protein xRDS35	rds35	-5.73016	-3.63397	0.000157806	0.0310474	Downregulation
TR75805|c1_g2	Thymosin beta-b	0	-5.69001	0.202678	2.34881e-06	0.00171812	Downregulation
TR53364|c2_g2	Natterin-like protein	zgc:113413	-5.64981	0.298658	9.60407e-05	0.0217448	Downregulation
TR77636|c1_g1	0	0	-5.27232	3.71662	3.67822e-05	0.012345	Downregulation
TR74812|c2_g3	Superoxide dismutase [Cu-Zn]	sod1	-5.14696	2.97134	3.44087e-05	0.0118266	Downregulation
TR74549|c0_g5	Zona pellucida sperm-binding protein 3	ZP3	-4.89061	0.382997	7.24825e-07	0.000713028	Downregulation
TR12608|c3_g5	Cationic amino acid transporter 2	slc7a2	-4.73238	-0.899291	3.89682e-05	0.0126328	Downregulation
TR79563|c0_g3	Interferon-induced very large GTPase 1	Gvin1	-4.73086	0.243138	4.90989e-05	0.0147441	Downregulation
TR21343|c2_g8	C2 calcium-dependent domain-containing protein 4C	C2CD4C	-4.72004	-2.22874	0.000248714	0.0396325	Downregulation
TR54992|c4_g1	Zona pellucida sperm-binding protein 3	ZP3	-4.6757	0.490572	5.40084e-07	0.000592597	Downregulation
TR67836|c0_g1	Zona pellucida sperm-binding protein 3	ZP3	-4.57206	-0.0697429	9.41092e-05	0.021478	Downregulation
TR84641|c5_g17	WAP four-disulfide core domain protein 2	WFDC2	-4.53307	0.037907	0.000106391	0.0235281	Downregulation
TR55070|c2_g8	Zona pellucida sperm-binding protein 4	ZP4	-4.52917	1.49847	0.000104363	0.0232598	Downregulation
TR71741|c0_g1	Caprin-2	caprin2	-4.14845	-2.02244	3.74136e-05	0.0124109	Downregulation
TR74734|c2_g1	0	0	-4.11911	0.710279	0.000253447	0.0399467	Downregulation
TR74549|c0_g7	Zona pellucida sperm-binding protein 3	ZP3	-4.10455	-0.370768	0.000250065	0.0396325	Downregulation
TR86978|c0_g1	Cyclin-A1	ccna1	-3.92999	-1.05473	0.000132045	0.0276983	Downregulation
TR16637|c0_g1	Zygote arrest protein 1	zar1	-3.7342	-1.63021	0.000295992	0.0426467	Downregulation
TR5037|c0_g1	NAD(P)H dehydrogenase [quinone] 1	Nqo1	-3.72761	0.671254	3.48425e-07	0.000421839	Downregulation
TR74310|c0_g1	L-rhamnose-binding lectin CSL3 {ECO:0000303|Ref.1}	0	-3.72018	-2.10001	7.66986e-05	0.0194193	Downregulation
TR72707|c0_g1	Signal-transducing adaptor protein 2	STAP2	-3.7181	2.97183	1.13979e-19	1.6258e-15	Downregulation
TR46699|c4_g1	Chloride channel protein 2	CLCN2	-3.64628	3.68574	1.56063e-09	4.45217e-06	Downregulation
TR54933|c0_g1	Putative all-trans-retinol 13,14-reductase	retsat	-3.6286	-1.09214	0.000191913	0.0350001	Downregulation
TR24206|c0_g3	Solute carrier family 12 member 3	slc12a3	-3.59852	8.17402	8.77805e-17	6.26051e-13	Downregulation
TR233002|c0_g1	Electrogenic sodium bicarbonate cotransporter 1	SLC4A4	-3.49153	-0.206469	4.55983e-08	9.29163e-05	Downregulation
TR46699|c4_g2	Chloride channel protein 2	Clcn2	-3.48148	-0.722149	3.28253e-06	0.00214493	Downregulation
TR54210|c2_g2	Band 3 anion exchange protein	slc4a1	-3.45009	6.59649	7.42966e-31	2.11953e-26	Downregulation
TR50971|c12_g3	0	0	-3.39787	-0.40188	0.000306708	0.0432797	Downregulation
TR87448|c4_g1	0	0	-3.37487	-1.15752	0.000215988	0.035963	Downregulation
TR9615|c0_g2	Draxin-B {ECO:0000255|HAMAP-Rule:MF_03060}	draxin-B	-3.27097	0.85169	2.05785e-06	0.00159058	Downregulation
TR80567|c0_g1	Nose resistant to fluoxetine protein 6	nrf-6	-3.19737	-1.36248	1.62963e-05	0.00715233	Downregulation
TR46699|c4_g3	Chloride channel protein 2	Clcn2	-3.13611	-0.739872	2.9525e-06	0.00210573	Downregulation
TR47806|c2_g1	Kelch-like protein 26	klhl26	-3.03769	-0.12157	1.2072e-07	0.000215243	Downregulation
TR26131|c4_g6	0	0	-2.98655	-1.25299	0.000150383	0.0300009	Downregulation
TR46699|c6_g6	Chloride channel protein 2	Clcn2	-2.91903	5.74201	4.08572e-17	3.88525e-13	Downregulation
TR22058|c2_g1	0	0	-2.91179	-1.7724	0.000310903	0.0432797	Downregulation
TR48835|c4_g1	Microfibril-associated glycoprotein 4	MFAP4	-2.82579	4.43428	1.90364e-05	0.00777374	Downregulation
TR76303|c0_g1	0	0	-2.79155	2.08152	5.35336e-05	0.0154263	Downregulation
TR11872|c2_g1	Contactin-5	cntn5	-2.68897	6.28841	1.7328e-16	9.88665e-13	Downregulation
TR57127|c5_g1	Coiled-coil domain-containing protein 147	0	-2.67819	0.232408	0.000281916	0.0412436	Downregulation
TR48835|c4_g4	Microfibril-associated glycoprotein 4	MFAP4	-2.65342	3.6059	6.73345e-06	0.00376651	Downregulation
TR68734|c1_g1	Band 3 anion exchange protein	slc4a1	-2.54941	3.91779	9.76537e-10	3.09541e-06	Downregulation
TR60574|c2_g1	0	0	-2.52504	4.49648	6.49882e-08	0.000123599	Downregulation
TR239077|c0_g1	0	0	-2.48111	0.913269	1.57304e-06	0.00131987	Downregulation
TR36226|c0_g1	Sodium/potassium-transporting ATPase subunit alpha-1	atp1a1	-2.40274	-0.489513	0.000380577	0.0482255	Downregulation
TR87448|c2_g2	Chymotrypsin A	0	-2.31034	3.0775	1.11748e-05	0.00559288	Downregulation
TR560|c6_g1	ATP-binding cassette sub-family A member 1	ABCA1	-2.28787	1.95636	6.26013e-06	0.00357178	Downregulation
TR35132|c0_g1	Anoctamin-1	ANO1	-2.28501	1.87633	1.4893e-07	0.000236038	Downregulation
TR84320|c6_g2	Lactose-binding lectin l-2	l-2	-2.27839	4.85045	3.35223e-05	0.0118266	Downregulation
TR3418|c0_g2	0	0	-2.1916	3.31481	0.000347689	0.0468051	Downregulation
TR13539|c4_g1	Acid-sensing ion channel 1	asic1	-2.18678	-0.0299096	0.000211794	0.0355416	Downregulation
TR24171|c0_g1	Retinal-specific ATP-binding cassette transporter	ABCA4	-2.09321	2.20459	0.000194615	0.0350001	Downregulation
TR60574|c0_g1	Carcinoembryonic antigen-related cell adhesion molecule 1	Ceacam1	-2.03434	1.74191	0.000335782	0.0458335	Downregulation
TR84320|c6_g1	Ladderlectin	0	-2.03145	9.07798	3.27068e-07	0.000421839	Downregulation
TR189898|c0_g1	Threonylcarbamoyl-AMP synthase	ywlC	-1.979	2.48214	0.000179956	0.0335542	Downregulation
TR31173|c6_g1	Sodium/potassium-transporting ATPase subunit alpha-1	atp1a1	-1.97574	6.33017	1.09968e-06	0.000980367	Downregulation
TR36226|c2_g1	Sodium/potassium-transporting ATPase subunit alpha-1	atp1a1	-1.90675	5.2025	2.56272e-05	0.0094947	Downregulation
TR6197|c4_g4	Ladderlectin	0	-1.86993	7.97038	0.000205503	0.0354718	Downregulation
TR62337|c3_g1	0	0	-1.83252	8.06042	1.23346e-08	2.70679e-05	Downregulation
TR185081|c0_g1	Sodium/potassium-transporting ATPase subunit alpha-1	atp1a1	-1.82365	2.24164	2.12216e-05	0.0082933	Downregulation
TR24222|c11_g3	5-aminolevulinate synthase, erythroid-specific, mitochondrial	alas2	-1.79748	8.21928	0.000140776	0.0289302	Downregulation
TR31173|c5_g1	Sodium/potassium-transporting ATPase subunit alpha-1	atp1a1	-1.76538	7.68723	1.68469e-05	0.00717938	Downregulation
TR40661|c0_g2	Collagen alpha-1(XXVII) chain B	col27a1b	-1.75342	7.84112	5.71442e-06	0.00332696	Downregulation
TR37007|c0_g1	Ras-related protein Rap-1b	rap1b	-1.74634	0.934821	0.000172651	0.0330563	Downregulation
TR1278|c1_g1	0	0	-1.72755	3.8603	2.14976e-06	0.0016139	Downregulation
TR37007|c0_g3	Ras-related protein Rap-1b	rap1b	-1.7231	2.04031	1.07113e-05	0.00545663	Downregulation
TR45727|c4_g1	G-protein coupled receptor 183-A	gpr183a	-1.71957	3.96185	0.000358454	0.0471244	Downregulation
TR59512|c1_g3	Sodium/potassium-transporting ATPase subunit alpha-1	atp1a1	-1.69959	7.27485	1.23498e-05	0.00597143	Downregulation
TR21223|c0_g4	Putative ferric-chelate reductase 1	frrs1	-1.69584	7.58422	3.30823e-06	0.00214493	Downregulation
TR36226|c2_g2	Sodium/potassium-transporting ATPase subunit alpha-1	atp1a1	-1.68715	9.52465	0.000135293	0.0281726	Downregulation
TR3941|c1_g1	Succinyl-CoA:3-ketoacid coenzyme A transferase 1, mitochondrial	Oxct1	-1.67725	5.37666	1.52856e-11	6.22953e-08	Downregulation
TR59512|c1_g1	Sodium/potassium-transporting ATPase subunit alpha-1	atp1a1	-1.64405	7.22537	0.000366898	0.0475452	Downregulation
TR75711|c2_g3	Solute carrier family 25 member 47-B	slc25a47b	-1.562	3.92678	3.21928e-07	0.000421839	Downregulation
TR2549|c1_g1	C2 calcium-dependent domain-containing protein 4C	C2cd4cC2CD4	-1.55966	2.90921	0.00035571	0.0469801	Downregulation
TR36226|c1_g2	Sodium/potassium-transporting ATPase subunit alpha-1	atp1a1	-1.53485	8.55036	1.61168e-07	0.000241989	Downregulation
TR16982|c0_g1	0	0	-1.53277	2.23815	0.00031084	0.0432797	Downregulation
TR61897|c4_g1	0	0	-1.52638	4.20024	3.40365e-05	0.0118266	Downregulation
TR81922|c0_g1	Otolin-1-A	otol1a	-1.48489	6.5992	2.99419e-05	0.0108124	Downregulation
TR48735|c3_g6	Actin, alpha skeletal muscle B	acta1b	-1.46868	5.94033	1.9894e-05	0.00788246	Downregulation
TR23454|c0_g2	0	0	-1.38765	5.29531	8.91128e-05	0.02101	Downregulation
TR5046|c0_g1	Transmembrane protein 45B	tmem45b	-1.36725	3.51967	3.51183e-06	0.00222634	Downregulation
TR80771|c0_g2	Sodium/potassium-transporting ATPase subunit beta-233	atnb233	-1.34564	10.7847	1.90084e-05	0.00777374	Downregulation
TR71342|c3_g1	A disintegrin and metalloproteinase with thrombospondin motifs 8	ADAMTS8	-1.34513	4.44479	3.89393e-05	0.0126328	Downregulation
TR33565|c1_g6	Cytosolic purine 5'-nucleotidase	NT5C2	-1.34234	6.58294	6.21079e-05	0.0168744	Downregulation
TR62874|c3_g1	Putative threonylcarbamoyl-AMP synthase	Rv1301	-1.31538	4.15038	0.000263422	0.0400759	Downregulation
TR565|c4_g2	G-protein coupled receptor 183-A	gpr183a	-1.3002	4.2679	8.21628e-07	0.000781314	Downregulation
TR48974|c4_g3	Dysbindin-A	dtnbp1a	-1.28645	4.92576	5.76966e-09	1.37164e-05	Downregulation
TR57153|c0_g1	Ornithine decarboxylase	Odc1	-1.28448	7.54641	3.26099e-07	0.000421839	Downregulation
TR85990|c0_g1	0	0	-1.25522	5.99089	1.98255e-05	0.00788246	Downregulation
TR12508|c0_g3	DBH-like monooxygenase protein 2 homolog	moxd2	-1.22095	5.96372	6.4699e-05	0.0171445	Downregulation
TR20328|c0_g1	Inactive serine protease 35	PRSS35	-1.19566	4.23945	6.77733e-05	0.017738	Downregulation
TR25387|c2_g3	Diphosphoinositol polyphosphate phosphohydrolase 2	NUDT4	-1.18194	4.33783	1.85396e-06	0.00151114	Downregulation
TR255|c1_g1	Fatty acid-binding protein, heart	fabp3	-1.15281	7.11406	1.32265e-05	0.00608588	Downregulation
TR15151|c1_g2	Prolactin receptor	prlr	-1.14216	5.60183	3.21742e-06	0.00214493	Downregulation
TR60649|c4_g1	Forkhead box C1-B	foxc1b	-1.12491	6.74798	1.68613e-05	0.00717938	Downregulation
TR76242|c0_g1	Regulator of G-protein signaling 8	rgs8	-1.12412	5.13938	1.32415e-07	0.000222209	Downregulation
TR31173|c6_g2	Sodium/potassium-transporting ATPase subunit alpha-1	atp1a1	-1.07054	7.86493	2.06294e-06	0.00159058	Downregulation
TR14950|c0_g1	Claudin-like protein ZF-A89	cldnd	-1.05587	5.71528	6.15745e-05	0.0168744	Downregulation
TR82180|c0_g2	CD276 antigen homolog	cd276	-0.954516	5.0423	4.52202e-05	0.0140374	Downregulation
TR24130|c2_g4	Aspartate aminotransferase, cytoplasmic	GOT1	-0.949121	6.06039	7.75694e-06	0.00417723	Downregulation
TR45079|c1_g2	Probable tumor suppressor protein MN1	MN1	-0.915561	3.81781	0.000267152	0.0402708	Downregulation
TR74536|c2_g10	Interleukin-13 receptor subunit alpha-2	IL13RA2	-0.914777	5.77043	0.000103478	0.0232442	Downregulation
TR3948|c3_g3	0	0	-0.908247	3.35662	0.000354808	0.0469801	Downregulation
TR62901|c1_g2	Ornithine decarboxylase antizyme 2	oaz2	-0.907128	5.51144	0.000114282	0.0248874	Downregulation
TR38460|c0_g5	0	0	-0.900973	3.57328	0.000323503	0.0445841	Downregulation
TR87348|c4_g3	E3 ubiquitin-protein ligase TRIM71	trim71	-0.89275	3.51026	0.000196084	0.0350001	Downregulation
TR36492|c4_g1	Sphingosine 1-phosphate receptor 1	s1pr1	-0.891378	4.49855	0.000271453	0.0403469	Downregulation
TR56228|c1_g1	Pyruvate dehydrogenase E1 component subunit beta, mitochondrial	PDHB	-0.87572	7.3501	0.000216827	0.035963	Downregulation
TR55023|c5_g2	NEDD4 family-interacting protein 1-like	ndfip1l	-0.863917	5.41136	9.20707e-05	0.0214271	Downregulation
TR4694|c1_g1	Fascin	FSCN1	-0.840085	5.45689	5.63983e-05	0.0156207	Downregulation
TR62917|c0_g1	SLIT-ROBO Rho GTPase-activating protein 2	srgap2	-0.835082	3.53818	0.000406739	0.0495759	Downregulation
TR21557|c2_g4	Nuclear transcription factor Y subunit beta	NFYB	-0.798406	4.82719	7.7331e-05	0.0194193	Downregulation
TR76733|c0_g3	Kelch-like protein 12	klhl12	-0.776147	5.17377	0.00037501	0.0477773	Downregulation
TR6608|c2_g1	Serine/threonine-protein kinase pim-2	pim2	-0.766926	5.66409	0.000179609	0.0335542	Downregulation
TR48416|c0_g1	Tumor protein p53-inducible protein 11	Trp53i11	-0.731438	5.17138	0.000122484	0.0260763	Downregulation
TR71047|c6_g1	Cytosolic endo-beta-N-acetylglucosaminidase	engase	0.881424	4.48177	0.000371935	0.0477773	Upregulation
TR34807|c1_g1	Rab GDP dissociation inhibitor alpha	GDI1	0.928936	4.45182	0.000309996	0.0432797	Upregulation
TR84232|c1_g1	0	0	0.955375	4.34194	7.99282e-05	0.0194888	Upregulation
TR26190|c1_g1	0	0	0.984759	3.65571	0.000375144	0.0477773	Upregulation
TR28958|c4_g1	Flotillin-2	flot2	0.98824	5.53157	4.19147e-05	0.013286	Upregulation
TR5790|c5_g1	Oxidative stress-induced growth inhibitor 2	OSGIN2	0.996491	4.98266	5.49418e-05	0.015481	Upregulation
TR62344|c0_g1	Semaphorin-3ab	sema3ab	1.00369	4.37944	0.000210745	0.0355416	Upregulation
TR24240|c5_g2	Phosphofurin acidic cluster sorting protein 1	PACS1	1.00524	4.08576	0.000249724	0.0396325	Upregulation
TR618|c7_g2	Actin-binding protein anillin	anln	1.00633	5.0781	7.97156e-05	0.0194888	Upregulation
TR24061|c1_g6	Interleukin enhancer-binding factor 3 homolog	ilf3	1.03371	5.15425	0.000196299	0.0350001	Upregulation
TR84219|c3_g10	Zinc finger CCHC domain-containing protein 8	ZCCHC8	1.05874	5.33993	0.000351881	0.0469278	Upregulation
TR29244|c1_g4	0	0	1.06555	6.23727	0.000257345	0.0400759	Upregulation
TR54218|c0_g1	Apoptosis-inducing factor 2	AIFM2	1.06791	4.06997	0.000182097	0.0336638	Upregulation
TR40757|c0_g1	Nucleolysin TIAR	TIAL1	1.07723	6.42547	0.000293887	0.0425584	Upregulation
TR53308|c6_g2	DNA topoisomerase 3-alpha	Top3a	1.10169	4.55063	7.76008e-05	0.0194193	Upregulation
TR36215|c7_g1	0	0	1.10694	5.06766	0.0003922	0.0487123	Upregulation
TR914|c2_g2	Ras GTPase-activating-like protein IQGAP3	IQGAP3	1.13155	4.1675	0.000224192	0.0369697	Upregulation
TR5638|c8_g6	Tyrosine-protein kinase receptor Tie-2	tie2	1.1374	5.57308	0.000196216	0.0350001	Upregulation
TR38361|c2_g3	0	0	1.14196	3.99904	0.00032329	0.0445841	Upregulation
TR24096|c1_g4	Myosin heavy chain, fast skeletal muscle	0	1.17724	4.68262	4.66428e-05	0.0143078	Upregulation
TR695|c6_g1	Beta-1,4-N-acetylgalactosaminyltransferase 3	B4GALNT3	1.18331	5.434	0.000415699	0.0496195	Upregulation
TR11807|c0_g1	tRNA selenocysteine 1-associated protein 1-like	trnau1apl	1.27199	6.89273	0.000207833	0.0355033	Upregulation
TR26201|c5_g1	Serrate RNA effector molecule homolog	srrt	1.30344	6.87125	0.000418186	0.0497084	Upregulation
TR38438|c6_g1	Glutamate decarboxylase 1	GAD1	1.36159	3.13922	0.000144632	0.029472	Upregulation
TR276|c0_g1	Forkhead box protein F1	foxf1	1.3692	6.33584	4.55016e-07	0.000519228	Upregulation
TR57641|c1_g2	Alpha-lactalbumin	LALBA	1.39219	4.4905	0.000402436	0.0492734	Upregulation
TR36971|c2_g2	Cyclic nucleotide-gated cation channel	0	1.42013	1.96512	0.000408383	0.0495759	Upregulation
TR28892|c6_g1	Protein kinase C-binding protein 1	ZMYND8	1.45837	3.94979	0.000118227	0.0253592	Upregulation
TR5960|c0_g2	Glyoxylate reductase {ECO:0000255|HAMAP-Rule:MF_00776}	gyaR	1.50657	2.04062	0.000259954	0.0400759	Upregulation
TR70018|c0_g1	0	0	1.52365	3.23385	3.63828e-06	0.00225637	Upregulation
TR6160|c15_g3	Stonustoxin subunit beta	0	1.54543	3.03143	0.00029822	0.0427518	Upregulation
TR86430|c2_g1	MICOS complex subunit mic25a	chchd6a	1.55976	2.38058	8.76932e-05	0.0208476	Upregulation
TR48417|c6_g2	CDP-diacylglycerol--serine O-phosphatidyltransferase	pssA	1.58406	3.83426	5.34305e-05	0.0154263	Upregulation
TR87294|c0_g1	Cytochrome P450 1A3	cyp1a3	1.59883	2.68808	0.000365654	0.0475452	Upregulation
TR62971|c4_g3	D(2)-like dopamine receptor	d215	1.60438	2.45142	0.000262935	0.0400759	Upregulation
TR38534|c1_g1	Protein brambleberry	bmb	1.64354	1.18214	0.000263228	0.0400759	Upregulation
TR36631|c5_g5	0	0	1.71302	2.65112	0.000368322	0.0475452	Upregulation
TR44430|c4_g1	Proto-oncogene c-Fos	fos	1.81533	5.29516	0.000210874	0.0355416	Upregulation
TR60482|c2_g1	Influenza virus NS1A-binding protein homolog A	ivns1abpa	1.83426	4.43427	4.52691e-05	0.0140374	Upregulation
TR41691|c1_g3	Calpain-1 catalytic subunit	Capn1	1.85613	3.84481	3.95492e-05	0.0126771	Upregulation
TR81305|c1_g1	Early growth response protein 1	egr1	1.90622	3.97778	0.000248194	0.0396325	Upregulation
TR31186|c3_g2	Phosphatidylinositol 4-phosphate 3-kinase C2 domain-containing subunit gamma	PIK3C2G	1.92505	4.16462	8.63568e-05	0.0207024	Upregulation
TR23952|c2_g2	Spectrin beta chain, non-erythrocytic 5	SPTBN5	1.92509	3.07748	0.000307492	0.0432797	Upregulation
TR26210|c4_g4	Inositol-3-phosphate synthase 1-A	isyna1-a	1.92858	4.71463	3.54884e-07	0.000421839	Upregulation
TR56355|c3_g1	0	0	1.95334	2.18413	0.000197537	0.0350022	Upregulation
TR28954|c0_g2	0	0	1.95948	2.58391	0.000392731	0.0487123	Upregulation
TR50970|c5_g1	Inositol-3-phosphate synthase 1-A	isyna1-a	1.9673	5.68886	1.50183e-06	0.00129831	Upregulation
TR48250|c3_g1	0	0	2.10844	2.79952	0.000154856	0.0306787	Upregulation
TR42083|c0_g2	Early growth response protein 2b	egr2b	2.14124	4.17101	9.1563e-07	0.000842616	Upregulation
TR38549|c1_g1	Solute carrier family 25 member 48	slc25a48	2.16716	7.46099	5.68178e-10	2.02612e-06	Upregulation
TR47728|c7_g1	0	0	2.1707	4.03829	0.000342189	0.0464856	Upregulation
TR32733|c4_g4	AP-2 complex subunit mu-A	ap2m1a	2.21579	-0.122126	0.000284773	0.041449	Upregulation
TR16082|c5_g2	0	0	2.2999	3.29419	4.52276e-06	0.00269748	Upregulation
TR38549|c1_g2	Mitochondrial glutamate carrier 1	SLC25A22	2.35753	4.10373	2.40233e-09	6.23034e-06	Upregulation
TR41471|c5_g1	0	0	2.39699	0.949317	0.000347822	0.0468051	Upregulation
TR42639|c1_g1	Parapinopsin	0	2.40362	-0.857445	0.000414746	0.0496195	Upregulation
TR70706|c2_g3	Peptidyl-prolyl cis-trans isomerase FKBP5	FKBP5	2.5004	6.56532	0.000275287	0.0404814	Upregulation
TR21178|c6_g2	0	0	2.52266	-1.53884	0.00012822	0.0270953	Upregulation
TR55003|c5_g4	Cell division cycle 7-related protein kinase	CDC7	2.61733	-1.28205	1.90746e-05	0.00777374	Upregulation
TR17330|c0_g1	Cytochrome P450 1A1	cyp1a1	2.62334	5.42879	5.14656e-12	2.44702e-08	Upregulation
TR83365|c1_g3	MAGUK p55 subfamily member 7	mpp7	2.6381	1.51642	0.00020309	0.0354718	Upregulation
TR77737|c0_g1	E3 ubiquitin-protein ligase RNF213	Rnf213	2.73347	0.01989	0.000274409	0.0404814	Upregulation
TR60522|c1_g2	0	0	3.08578	-2.08431	0.000242743	0.0393464	Upregulation
TR61687|c0_g1	Chitin synthase 2	CHS2	3.19605	-1.00812	0.000398732	0.0492425	Upregulation
TR19135|c1_g4	0	0	3.21455	-0.18787	0.000383082	0.0482255	Upregulation
TR76460|c3_g2	0	0	3.24921	-1.01128	8.38875e-05	0.0202809	Upregulation
TR23763|c1_g2	0	0	3.25728	0.408052	4.73596e-05	0.0143731	Upregulation
TR36636|c8_g1	0	0	3.61056	-1.97393	0.000385468	0.0482308	Upregulation
TR50907|c8_g3	Uncharacterized protein K02A2.6	K02A2.6	3.68765	-0.396632	5.22419e-05	0.0153645	Upregulation
TR48861|c1_g2	Elastase-1	0	3.69187	2.77804	0.000410748	0.0496195	Upregulation
TR40782|c1_g1	0	0	3.8382	0.169566	0.000206405	0.0354718	Upregulation
TR23763|c1_g1	Elastase-1	0	3.98589	2.32605	7.04134e-07	0.000713028	Upregulation
TR48861|c1_g3	0	0	4.05446	1.84888	1.37343e-05	0.00621926	Upregulation
TR23763|c1_g3	Chymotrypsin A	0	4.30724	-1.58948	1.02035e-05	0.00529246	Upregulation
TR2890|c0_g1	Craniofacial development protein 2	CFDP2	5.00974	-3.4649	0.000329587	0.0452041	Upregulation
TR50871|c6_g1	0	0	5.03468	-0.957097	0.000162022	0.0316586	Upregulation
TR215204|c0_g1	General transcription factor II-I repeat domain-containing protein 2	Gtf2ird2	5.28695	-3.23548	0.000352025	0.0469278	Upregulation
TR16074|c4_g3	0	0	5.46095	-1.4808	0.000401756	0.0492734	Upregulation
TR193350|c0_g1	Histone acetyltransferase KAT2B	KAT2B	5.84697	-2.986	1.27444e-05	0.00605954	Upregulation
TR77230|c0_g1	V(D)J recombination-activating protein 1	rag1	5.86468	1.86833	0.000365665	0.0475452	Upregulation
TR12511|c0_g1	Transposon TX1 uncharacterized 149 kDa protein	0	5.90036	-1.54079	0.000182904	0.0336638	Upregulation
TR74652|c0_g1	Cytochrome P450 2M1	cyp2m1	5.95679	0.132711	2.2079e-05	0.00839828	Upregulation
TR83365|c1_g2	0	0	6.05943	-2.5702	0.000115531	0.0249688	Upregulation
TR217989|c0_g1	Fibrillin-2	FBN2	6.06231	-2.73294	0.000311005	0.0432797	Upregulation
TR29043|c6_g10	0	0	6.32391	-2.03471	0.000176553	0.0333557	Upregulation
TR83614|c0_g1	Sodium/glucose cotransporter 4	slc5a9	6.74387	-2.92036	0.000271544	0.0403469	Upregulation
TR83638|c1_g3	Gag-Pol polyprotein	gag-pol	7.1658	0.140284	6.36833e-05	0.0171392	Upregulation
TR13443|c2_g2	0	0	7.2702	0.371266	0.000140959	0.0289302	Upregulation
TR48461|c5_g5	Stonustoxin subunit beta	0	7.90367	-0.494494	0.000200242	0.0352623	Upregulation
TR58642|c3_g2	0	0	8.22824	5.94043	0.000147963	0.0297259	Upregulation
TR71242|c0_g2	0	0	8.69302	-1.7375	3.56597e-05	0.0121107	Upregulation
TR17839|c1_g2	0	0	9.2885	5.95633	7.23198e-05	0.0187558	Upregulation
TR29022|c0_g3	Major histocompatibility complex class I-related gene protein	Mr1	10.3334	3.01923	0.000204112	0.0354718	Upregulation
TR63244|c0_g1	Non-structural polyprotein 1AB	ORF1	11.0965	0.234086	0.000170775	0.0329181	Upregulation

## Sheet: CentralValley - 168 h vs CTL
Gene	sprot_Top_BLASTX_hit	Uniprot_GeneSymbol	logFC	logCPM	PValue	FDR	Direction
TR36173|c4_g5	0	0	-10.9289	3.32711	0.000232474	0.0306739	Downregulation
TR205240|c0_g1	Rhodopsin	rho	-10.6576	-0.610383	1.07173e-05	0.00430625	Downregulation
TR60934|c1_g1	Ubiquitin-conjugating enzyme E2 T	ube2t	-10.2441	1.24926	3.83162e-05	0.0105108	Downregulation
TR12994|c0_g1	Zona pellucida sperm-binding protein 3	ZP3	-8.77095	-2.31598	2.65318e-05	0.0085045	Downregulation
TR74812|c2_g2	Superoxide dismutase [Cu-Zn]	sod1	-8.43622	-2.32858	0.00028965	0.0350132	Downregulation
TR74649|c3_g1	GTPase IMAP family member 7	GIMAP7	-8.11909	0.632711	3.34227e-05	0.00999038	Downregulation
TR7604|c0_g1	Transmembrane protein 150B	tmem150b	-7.60061	-3.1368	0.000461159	0.0464005	Downregulation
TR55070|c2_g10	0	0	-7.39391	-1.93438	6.35189e-05	0.0137695	Downregulation
TR77701|c0_g1	0	0	-7.31899	-0.76039	5.51819e-05	0.0131735	Downregulation
TR213118|c0_g1	Cationic amino acid transporter 2	slc7a2	-7.27986	-3.10365	7.65676e-05	0.0153825	Downregulation
TR14335|c0_g2	Transposon TX1 uncharacterized 149 kDa protein	0	-7.25188	-2.79392	0.000282368	0.0348718	Downregulation
TR26165|c3_g7	0	0	-7.18376	-0.909675	0.000108331	0.0190769	Downregulation
TR7429|c0_g3	0	0	-7.15129	-2.60054	0.00012011	0.0206416	Downregulation
TR12635|c1_g3	GTPase IMAP family member 7	GIMAP7	-7.05583	6.35914	4.30366e-05	0.0110608	Downregulation
TR77764|c1_g3	0	0	-7.00196	-0.689236	0.000400936	0.0434901	Downregulation
TR74780|c6_g1	0	0	-6.9502	-2.23836	0.000143792	0.0232397	Downregulation
TR191260|c0_g1	0	0	-6.78794	1.70626	0.000407398	0.0438575	Downregulation
TR12635|c1_g4	GTPase IMAP family member 7	GIMAP7	-6.74021	4.26304	0.000277143	0.0345255	Downregulation
TR75805|c1_g2	Thymosin beta-b	0	-6.51136	0.202678	1.9923e-07	0.000195987	Downregulation
TR51934|c3_g2	0	0	-6.50864	-3.12662	0.000460991	0.0464005	Downregulation
TR8039|c0_g4	Interferon-induced very large GTPase 1	Gvin1	-6.12163	1.99196	1.32061e-05	0.00476892	Downregulation
TR2458|c0_g1	Retrovirus-related Pol polyprotein from transposon 412	POL	-6.08147	-0.512584	7.56809e-07	0.00058352	Downregulation
TR36215|c1_g1	0	0	-6.037	0.354546	0.000467225	0.0464005	Downregulation
TR58611|c2_g1	Chymotrypsin B	0	-6.01643	8.39571	0.000101372	0.018538	Downregulation
TR27124|c7_g5	0	0	-5.99872	-1.09436	0.000555474	0.0499891	Downregulation
TR74812|c2_g3	Superoxide dismutase [Cu-Zn]	sod1	-5.93029	2.97134	3.88702e-06	0.00198016	Downregulation
TR53364|c2_g2	Natterin-like protein	zgc:113413	-5.89829	0.298658	5.75907e-05	0.0133573	Downregulation
TR78858|c0_g1	Zona pellucida sperm-binding protein 3	ZP3	-5.74595	0.52503	4.21299e-05	0.0110264	Downregulation
TR12608|c3_g5	Cationic amino acid transporter 2	slc7a2	-5.73276	-0.899291	2.16902e-06	0.00131655	Downregulation
TR46699|c4_g3	Chloride channel protein 2	Clcn2	-5.36831	-0.739872	2.5139e-12	7.96849e-09	Downregulation
TR46699|c4_g2	Chloride channel protein 2	Clcn2	-5.33617	-0.722149	1.53935e-10	3.13677e-07	Downregulation
TR140681|c0_g1	0	0	-5.31417	-3.6371	0.000150506	0.0239867	Downregulation
TR21343|c2_g8	C2 calcium-dependent domain-containing protein 4C	C2CD4C	-5.24363	-2.22874	7.9073e-05	0.0154729	Downregulation
TR84252|c5_g10	0	0	-5.13696	-3.66792	0.000171462	0.0260184	Downregulation
TR48488|c10_g4	0	0	-5.13001	-1.40872	0.000451328	0.0464005	Downregulation
TR46699|c4_g1	Chloride channel protein 2	CLCN2	-5.09861	3.68574	1.65747e-15	7.88071e-12	Downregulation
TR191169|c0_g1	Uncharacterized protein K02A2.6	K02A2.6	-5.08503	-2.07582	9.08478e-05	0.0172545	Downregulation
TR66963|c0_g1	0	0	-5.05864	-3.34362	0.000551938	0.0499564	Downregulation
TR21364|c0_g1	General transcription factor IIF subunit 2	GTF2F2	-5.00746	-3.64741	7.47799e-05	0.015238	Downregulation
TR55070|c2_g8	Zona pellucida sperm-binding protein 4	ZP4	-4.99242	1.49847	2.73147e-05	0.00865816	Downregulation
TR75509|c1_g4	Alpha-2-macroglobulin	A2M	-4.96678	-3.2579	0.000551036	0.0499564	Downregulation
TR64481|c1_g1	0	0	-4.91098	-3.42269	7.46459e-05	0.015238	Downregulation
TR53347|c0_g7	0	0	-4.87988	-3.84349	0.00017656	0.0265101	Downregulation
TR21226|c3_g2	Activating molecule in BECN1-regulated autophagy protein 1	Ambra1	-4.87001	-3.38897	0.000375746	0.0416812	Downregulation
TR54933|c0_g1	Putative all-trans-retinol 13,14-reductase	retsat	-4.86876	-1.09214	2.26048e-06	0.00134348	Downregulation
TR57919|c1_g1	0	0	-4.85993	-3.58882	0.000350535	0.0393703	Downregulation
TR36663|c2_g1	Retrovirus-related Pol polyprotein from transposon 17.6	pol	-4.85971	0.165353	3.49716e-05	0.010072	Downregulation
TR67836|c0_g1	Zona pellucida sperm-binding protein 3	ZP3	-4.81111	-0.0697429	4.79702e-05	0.0120043	Downregulation
TR84641|c5_g17	WAP four-disulfide core domain protein 2	WFDC2	-4.79463	0.037907	5.14978e-05	0.012775	Downregulation
TR74549|c0_g5	Zona pellucida sperm-binding protein 3	ZP3	-4.72185	0.382997	1.5157e-06	0.000999406	Downregulation
TR36173|c2_g2	Verrucotoxin subunit beta	0	-4.68945	-1.38468	0.000466349	0.0464005	Downregulation
TR86978|c0_g1	Cyclin-A1	ccna1	-4.56479	-1.05473	1.65039e-05	0.00574175	Downregulation
TR19147|c5_g5	V-set domain-containing T-cell activation inhibitor 1	VTCN1	-4.55048	1.09988	0.000202167	0.0285516	Downregulation
TR161368|c0_g1	0	0	-4.53851	-3.80801	0.000539446	0.049643	Downregulation
TR76303|c0_g1	0	0	-4.42697	2.08152	1.57713e-09	2.36802e-06	Downregulation
TR54992|c4_g1	Zona pellucida sperm-binding protein 3	ZP3	-4.35007	0.490572	2.33681e-06	0.0013605	Downregulation
TR76212|c1_g2	Neoverrucotoxin subunit beta	0	-4.27718	0.810813	1.26825e-05	0.00469877	Downregulation
TR24206|c0_g3	Solute carrier family 12 member 3	slc12a3	-4.26865	8.17402	5.98526e-22	4.71144e-18	Downregulation
TR48488|c2_g1	0	0	-4.15565	-0.461125	0.000470055	0.0464005	Downregulation
TR233002|c0_g1	Electrogenic sodium bicarbonate cotransporter 1	SLC4A4	-4.01127	-0.206469	1.05377e-09	2.00413e-06	Downregulation
TR74549|c0_g7	Zona pellucida sperm-binding protein 3	ZP3	-3.96165	-0.370768	0.000384242	0.0421602	Downregulation
TR36173|c4_g1	Neoverrucotoxin subunit alpha	0	-3.95085	0.681453	1.25103e-07	0.000137267	Downregulation
TR16637|c0_g1	Zygote arrest protein 1	zar1	-3.94409	-1.63021	0.000160337	0.0248593	Downregulation
TR78683|c3_g1	0	0	-3.85254	-1.64932	0.000207364	0.0291413	Downregulation
TR46699|c6_g6	Chloride channel protein 2	Clcn2	-3.82644	5.74201	1.04775e-26	1.49452e-22	Downregulation
TR222756|c0_g1	0	0	-3.68196	-1.68476	1.83099e-05	0.00614524	Downregulation
TR3234|c0_g1	Dynein assembly factor 3, axonemal	dnaaf3	-3.68092	-3.08197	0.000373585	0.0416314	Downregulation
TR60574|c2_g1	0	0	-3.63951	4.49648	5.02947e-14	2.04972e-10	Downregulation
TR36173|c1_g1	Natterin-like protein	zgc:113413	-3.63232	-0.520705	0.000528728	0.0489758	Downregulation
TR71741|c0_g1	Caprin-2	caprin2	-3.61864	-2.02244	0.000250928	0.0323913	Downregulation
TR5037|c0_g1	NAD(P)H dehydrogenase [quinone] 1	Nqo1	-3.45807	0.671254	1.85469e-06	0.00115023	Downregulation
TR76653|c0_g2	Transposon Ty3-I Gag-Pol polyprotein	TY3B-I	-3.4335	-2.59956	0.000173796	0.0262331	Downregulation
TR72707|c0_g1	Signal-transducing adaptor protein 2	STAP2	-3.42063	2.97183	3.28141e-17	1.87224e-13	Downregulation
TR22433|c0_g1	Protein FAM3C	fam3c	-3.4049	-2.06063	1.05785e-05	0.00430625	Downregulation
TR54210|c2_g2	Band 3 anion exchange protein	slc4a1	-3.32979	6.59649	4.60093e-29	1.31255e-24	Downregulation
TR9615|c0_g2	Draxin-B {ECO:0000255|HAMAP-Rule:MF_03060}	draxin-B	-3.31546	0.85169	1.57646e-06	0.000999406	Downregulation
TR48835|c4_g4	Microfibril-associated glycoprotein 4	MFAP4	-3.18704	3.6059	1.01343e-07	0.000115644	Downregulation
TR11872|c2_g1	Contactin-5	cntn5	-3.18475	6.28841	6.60605e-22	4.71144e-18	Downregulation
TR83772|c0_g2	T-box transcription factor TBX1	tbx1	-3.1158	-0.472576	0.000262733	0.0331648	Downregulation
TR48835|c4_g1	Microfibril-associated glycoprotein 4	MFAP4	-3.09232	4.43428	3.42891e-06	0.0017927	Downregulation
TR59577|c0_g1	0	0	-3.08388	-1.62747	0.000289223	0.0350132	Downregulation
TR22058|c2_g1	0	0	-3.05582	-1.7724	0.000184564	0.0268635	Downregulation
TR34190|c7_g3	V-set and transmembrane domain-containing protein 2-like protein	VSTM2L	-2.9971	-0.205754	0.000233323	0.0306739	Downregulation
TR62309|c0_g1	Protogenin B	prtgb	-2.97628	3.76093	5.58746e-05	0.0131735	Downregulation
TR13539|c4_g1	Acid-sensing ion channel 1	asic1	-2.96383	-0.0299096	1.11402e-06	0.000794517	Downregulation
TR27116|c1_g4	0	0	-2.92209	3.73246	1.52346e-05	0.00537587	Downregulation
TR68734|c1_g1	Band 3 anion exchange protein	slc4a1	-2.88896	3.91779	6.79866e-12	1.7632e-08	Downregulation
TR24171|c0_g1	Retinal-specific ATP-binding cassette transporter	ABCA4	-2.88627	2.20459	4.80653e-07	0.000391774	Downregulation
TR87448|c2_g2	Chymotrypsin A	0	-2.86281	3.0775	7.9879e-08	9.49495e-05	Downregulation
TR560|c6_g1	ATP-binding cassette sub-family A member 1	ABCA1	-2.7892	1.95636	5.7919e-08	7.51051e-05	Downregulation
TR35132|c0_g1	Anoctamin-1	ANO1	-2.66172	1.87633	1.46215e-09	2.31734e-06	Downregulation
TR239077|c0_g1	0	0	-2.64206	0.913269	3.82221e-07	0.000330424	Downregulation
TR21223|c0_g10	0	0	-2.63424	0.620142	9.81886e-06	0.0041193	Downregulation
TR80567|c0_g1	Nose resistant to fluoxetine protein 6	nrf-6	-2.62694	-1.36248	0.000304452	0.0359876	Downregulation
TR74731|c0_g1	Dynein heavy chain 1, axonemal	DNAH1	-2.54221	-1.00435	0.00047695	0.0467575	Downregulation
TR47806|c2_g1	Kelch-like protein 26	klhl26	-2.48868	-0.12157	1.06144e-05	0.00430625	Downregulation
TR21223|c0_g8	Putative ferric-chelate reductase 1	frrs1	-2.43191	5.12955	3.99975e-05	0.0107955	Downregulation
TR75824|c1_g1	0	0	-2.40745	-0.688295	0.000155653	0.0242649	Downregulation
TR84320|c6_g6	0	0	-2.39514	4.22367	1.54482e-06	0.000999406	Downregulation
TR1278|c1_g1	0	0	-2.36276	3.8603	1.49577e-10	3.13677e-07	Downregulation
TR6197|c4_g4	Ladderlectin	0	-2.27288	7.97038	7.37848e-06	0.00328896	Downregulation
TR74310|c3_g2	Rhamnose-binding lectin	0	-2.27028	4.55004	0.000464625	0.0464005	Downregulation
TR48459|c0_g1	Mucin-5AC	MUC5AC	-2.26549	5.22343	0.000231611	0.0306739	Downregulation
TR36226|c2_g1	Sodium/potassium-transporting ATPase subunit alpha-1	atp1a1	-2.2404	5.2025	8.76125e-07	0.000640874	Downregulation
TR1299|c5_g2	Mucin-5B	MUC5B	-2.17994	3.48561	5.93667e-05	0.0135489	Downregulation
TR13681|c10_g4	0	0	-2.09857	0.562568	0.000413613	0.0443593	Downregulation
TR53463|c1_g1	Mucin-5B	MUC5B	-2.06986	3.27187	0.000105753	0.0187386	Downregulation
TR77701|c1_g4	0	0	-2.04964	1.22918	8.84922e-06	0.00388386	Downregulation
TR31173|c6_g1	Sodium/potassium-transporting ATPase subunit alpha-1	atp1a1	-2.01533	6.33017	6.79444e-07	0.000538422	Downregulation
TR21223|c0_g4	Putative ferric-chelate reductase 1	frrs1	-2.01476	7.58422	3.74162e-08	5.0829e-05	Downregulation
TR21223|c0_g7	0	0	-1.97171	0.538416	0.000135969	0.0228172	Downregulation
TR22806|c0_g2	0	0	-1.96835	-0.016607	0.000264831	0.0332823	Downregulation
TR45727|c4_g1	G-protein coupled receptor 183-A	gpr183a	-1.93499	3.96185	6.24528e-05	0.013705	Downregulation
TR58623|c1_g1	Cell surface superoxide dismutase [Cu-Zn] 4	SOD4	-1.88592	3.37102	7.88336e-05	0.0154729	Downregulation
TR59512|c1_g1	Sodium/potassium-transporting ATPase subunit alpha-1	atp1a1	-1.84934	7.22537	6.3712e-05	0.0137695	Downregulation
TR185081|c0_g1	Sodium/potassium-transporting ATPase subunit alpha-1	atp1a1	-1.8443	2.24164	1.75312e-05	0.00595393	Downregulation
TR36226|c2_g2	Sodium/potassium-transporting ATPase subunit alpha-1	atp1a1	-1.81462	9.52465	4.14491e-05	0.0109816	Downregulation
TR38393|c6_g1	Solute carrier family 22 member 6	slc22a6	-1.80585	3.13501	2.67404e-06	0.00149578	Downregulation
TR59512|c1_g3	Sodium/potassium-transporting ATPase subunit alpha-1	atp1a1	-1.79352	7.27485	4.06576e-06	0.00203488	Downregulation
TR46708|c0_g3	0	0	-1.72693	4.47279	1.16399e-05	0.00447757	Downregulation
TR3941|c1_g1	Succinyl-CoA:3-ketoacid coenzyme A transferase 1, mitochondrial	Oxct1	-1.71376	5.37666	5.70844e-12	1.6285e-08	Downregulation
TR33565|c1_g6	Cytosolic purine 5'-nucleotidase	NT5C2	-1.71323	6.58294	3.44246e-07	0.000306895	Downregulation
TR54940|c3_g1	Coiled-coil domain-containing protein 92	CCDC92	-1.68353	-0.597884	0.000153837	0.0241136	Downregulation
TR12508|c0_g3	DBH-like monooxygenase protein 2 homolog	moxd2	-1.65694	5.96372	6.39599e-08	7.93325e-05	Downregulation
TR62923|c2_g1	Interleukin-12 receptor subunit beta-2	IL12RB2	-1.6362	2.88319	0.0002367	0.0308336	Downregulation
TR52283|c0_g1	Serine/threonine-protein kinase WNK4	Wnk4	-1.63344	1.35884	7.9187e-05	0.0154729	Downregulation
TR19535|c1_g1	Inward rectifier potassium channel 16	KCNJ16	-1.59365	3.18832	1.24165e-05	0.00466076	Downregulation
TR283|c1_g2	Ladderlectin	0	-1.58518	7.92323	5.51017e-05	0.0131735	Downregulation
TR76242|c0_g1	Regulator of G-protein signaling 8	rgs8	-1.57664	5.13938	1.60783e-13	5.73351e-10	Downregulation
TR31173|c5_g1	Sodium/potassium-transporting ATPase subunit alpha-1	atp1a1	-1.55837	7.68723	0.000141365	0.0231774	Downregulation
TR70734|c4_g1	Insulin-like growth factor-binding protein 2-B	igfbp2b	-1.53648	4.59779	0.000380039	0.04186	Downregulation
TR37007|c0_g3	Ras-related protein Rap-1b	rap1b	-1.52675	2.04031	9.40478e-05	0.0175359	Downregulation
TR27420|c0_g1	Monocarboxylate transporter 12-B	slc16a12b	-1.45632	2.53113	1.11133e-05	0.00440334	Downregulation
TR66772|c2_g3	0	0	-1.44846	4.19147	0.000226616	0.0304948	Downregulation
TR75711|c2_g3	Solute carrier family 25 member 47-B	slc25a47b	-1.43818	3.92678	2.50475e-06	0.00142911	Downregulation
TR62681|c3_g2	0	0	-1.42585	5.94431	0.000267331	0.0334492	Downregulation
TR48874|c3_g3	Trypsin-2	0	-1.42272	9.68151	7.06916e-05	0.0148286	Downregulation
TR29487|c1_g1	Voltage-gated potassium channel subunit beta-2	KCNAB2	-1.41491	1.88861	0.00012951	0.0219921	Downregulation
TR80709|c2_g2	Cationic amino acid transporter 2	slc7a2	-1.40973	4.31239	1.20821e-06	0.000840676	Downregulation
TR13905|c1_g1	0	0	-1.40426	2.32672	0.000343186	0.0389033	Downregulation
TR69143|c0_g1	TBC1 domain family member 24	tbc1d24	-1.38777	4.21014	1.32857e-06	0.000902417	Downregulation
TR84320|c6_g1	Ladderlectin	0	-1.37963	9.07798	0.000480857	0.0469791	Downregulation
TR14302|c0_g1	Ras-related protein Rab-13	rab13	-1.37302	2.75845	0.000495227	0.0475433	Downregulation
TR49559|c0_g2	Ammonium transporter Rh type C-like 2	rhcgl2	-1.35858	8.90558	4.72456e-05	0.0119276	Downregulation
TR84079|c2_g1	0	0	-1.35838	5.10335	0.000454015	0.0464005	Downregulation
TR57153|c0_g1	Ornithine decarboxylase	Odc1	-1.3168	7.54641	1.64556e-07	0.00016766	Downregulation
TR74742|c0_g7	Ribonuclease-like 3 {ECO:0000303|PubMed:16861230}	rnasel3	-1.30443	3.19334	3.39268e-05	0.00999038	Downregulation
TR23733|c3_g1	Choline O-acetyltransferase	chat	-1.28371	5.99919	7.19287e-05	0.0148694	Downregulation
TR41602|c2_g3	0	0	-1.28067	6.97084	2.19812e-05	0.00729164	Downregulation
TR45125|c1_g3	Vitamin D3 hydroxylase-associated protein	0	-1.27511	2.96201	1.7277e-05	0.00593829	Downregulation
TR54277|c4_g1	GTPase IMAP family member 7	GIMAP7	-1.26623	6.81069	0.000186636	0.0270272	Downregulation
TR15151|c1_g2	Prolactin receptor	prlr	-1.26104	5.60183	2.767e-07	0.000263123	Downregulation
TR32657|c2_g1	Transient receptor potential cation channel subfamily V member 6	Trpv6	-1.21103	5.44278	7.62075e-05	0.0153825	Downregulation
TR47725|c5_g4	HEPACAM family member 2	HEPACAM2	-1.14827	4.23419	0.000447944	0.0464005	Downregulation
TR25387|c2_g3	Diphosphoinositol polyphosphate phosphohydrolase 2	NUDT4	-1.14023	4.33783	4.27157e-06	0.00210102	Downregulation
TR71342|c3_g1	A disintegrin and metalloproteinase with thrombospondin motifs 8	ADAMTS8	-1.13294	4.44479	0.000528763	0.0489758	Downregulation
TR20960|c1_g2	Monocarboxylate transporter 12-B	slc16a12b	-1.13123	4.66734	3.26872e-07	0.000300807	Downregulation
TR55435|c3_g2	Arginase, non-hepatic 2	arg2-b	-1.08952	7.93099	0.000210539	0.0292974	Downregulation
TR86044|c0_g1	Leucine-rich repeat-containing G-protein coupled receptor 4	lgr4	-1.08904	4.06067	0.000166098	0.0256132	Downregulation
TR48974|c4_g3	Dysbindin-A	dtnbp1a	-1.08739	4.92576	8.55949e-07	0.000640874	Downregulation
TR82180|c0_g2	CD276 antigen homolog	cd276	-1.05532	5.0423	6.52192e-06	0.00305012	Downregulation
TR565|c4_g2	G-protein coupled receptor 183-A	gpr183a	-1.04915	4.2679	6.94361e-05	0.0146731	Downregulation
TR23818|c2_g4	Putative adenosylhomocysteinase 3	AHCYL2	-1.02627	6.52004	3.4562e-06	0.0017927	Downregulation
TR47702|c0_g3	G-protein coupled receptor 183	gpr183	-0.999351	3.21517	0.000339986	0.0389033	Downregulation
TR87348|c4_g3	E3 ubiquitin-protein ligase TRIM71	trim71	-0.988014	3.51026	3.83177e-05	0.0105108	Downregulation
TR255|c1_g1	Fatty acid-binding protein, heart	fabp3	-0.981088	7.11406	0.000210565	0.0292974	Downregulation
TR78276|c3_g1	0	0	-0.939012	4.70084	0.000218709	0.0299729	Downregulation
TR23693|c7_g2	Sulfite oxidase, mitochondrial	SUOX	-0.91242	5.10875	0.000473821	0.046611	Downregulation
TR34200|c0_g2	N-acetylaspartate synthetase	nat8l	-0.90784	5.27915	0.000219602	0.0299729	Downregulation
TR62917|c0_g1	SLIT-ROBO Rho GTPase-activating protein 2	srgap2	-0.894625	3.53818	0.000153738	0.0241136	Downregulation
TR66809|c4_g5	Spermine oxidase	SMOX	-0.883362	4.45678	0.000505324	0.0479227	Downregulation
TR45079|c1_g2	Probable tumor suppressor protein MN1	MN1	-0.869499	3.81781	0.000542508	0.0497642	Downregulation
TR74536|c2_g10	Interleukin-13 receptor subunit alpha-2	IL13RA2	-0.854451	5.77043	0.000289519	0.0350132	Downregulation
TR24130|c2_g4	Aspartate aminotransferase, cytoplasmic	GOT1	-0.827959	6.06039	9.70432e-05	0.017861	Downregulation
TR53384|c1_g3	Alpha-2A adrenergic receptor	adra2a	-0.803284	4.12365	0.000285072	0.034988	Downregulation
TR76733|c0_g3	Kelch-like protein 12	klhl12	-0.760271	5.17377	0.000496652	0.0475433	Downregulation
TR74672|c0_g3	Calcipressin-1	Rcan1	-0.730447	5.47442	0.000489922	0.0472179	Downregulation
TR71010|c1_g5	Ephrin-A5b	efna5b	-0.692726	5.20862	0.000255134	0.0326388	Downregulation
TR276|c0_g1	Forkhead box protein F1	foxf1	1.07523	6.33584	6.08696e-05	0.0135663	Upregulation
TR38490|c3_g1	Semaphorin-3D	sema3d	1.10682	4.15357	4.01124e-05	0.0107955	Upregulation
TR59361|c1_g1	Prolyl 4-hydroxylase subunit alpha-1	P4HA1	1.12397	3.02931	0.000224351	0.0303331	Upregulation
TR38549|c1_g1	Solute carrier family 25 member 48	slc25a48	1.1738	7.46099	0.000438484	0.0463299	Upregulation
TR59478|c5_g1	Sodium/potassium-transporting ATPase subunit alpha-1	atp1a1	1.21576	6.2283	1.15588e-05	0.00447757	Upregulation
TR7814|c2_g1	Cyclin-dependent kinase-like 1	cdkl1	1.28293	2.82476	0.000192473	0.0275923	Upregulation
TR44417|c4_g3	Egl nine homolog 1	EGLN1	1.31808	4.41283	7.37727e-06	0.00328896	Upregulation
TR38421|c1_g1	0	0	1.3661	7.48693	0.000301232	0.0358064	Upregulation
TR5960|c0_g2	Glyoxylate reductase {ECO:0000255|HAMAP-Rule:MF_00776}	gyaR	1.43282	2.04062	0.000498298	0.0475433	Upregulation
TR76422|c4_g1	Excitatory amino acid transporter 2	SLC1A2	1.53496	2.06453	0.000465863	0.0464005	Upregulation
TR87294|c0_g1	Cytochrome P450 1A3	cyp1a3	1.57456	2.68808	0.000444584	0.0464005	Upregulation
TR62971|c4_g3	D(2)-like dopamine receptor	d215	1.60647	2.45142	0.00025933	0.0330276	Upregulation
TR1654|c1_g3	Intermediate filament protein ON3	0	1.69556	3.87423	0.00033844	0.0389033	Upregulation
TR38549|c1_g2	Mitochondrial glutamate carrier 1	SLC25A22	1.69869	4.10373	9.16949e-06	0.00396344	Upregulation
TR56355|c3_g1	0	0	1.8315	2.18413	0.000451788	0.0464005	Upregulation
TR61070|c2_g4	Beta-1,4 N-acetylgalactosaminyltransferase 1	B4galnt1	1.83761	1.6388	0.000521789	0.0488052	Upregulation
TR52400|c1_g1	Phospholipid scramblase 1	Plscr1	1.92271	0.21664	0.000463641	0.0464005	Upregulation
TR16082|c5_g2	0	0	2.04851	3.29419	3.56588e-05	0.010072	Upregulation
TR38471|c7_g2	Thrombospondin type-1 domain-containing protein 7B	THSD7B	2.0572	2.46101	0.000218872	0.0299729	Upregulation
TR26210|c4_g4	Inositol-3-phosphate synthase 1-A	isyna1-a	2.10636	4.71463	3.53131e-08	5.03706e-05	Upregulation
TR73002|c1_g1	Kinase D-interacting substrate of 220 kDa	kidins220	2.16441	1.34396	0.000420182	0.0447274	Upregulation
TR50251|c1_g1	Coxsackievirus and adenovirus receptor homolog	cxadr	2.30561	-1.39894	0.000305279	0.0359876	Upregulation
TR72093|c2_g1	0	0	2.41294	3.89413	0.00038762	0.0423679	Upregulation
TR15859|c4_g2	0	0	2.51784	-0.776821	0.000507314	0.0479227	Upregulation
TR50970|c5_g1	Inositol-3-phosphate synthase 1-A	isyna1-a	2.55948	5.68886	1.24341e-09	2.217e-06	Upregulation
TR17330|c0_g1	Cytochrome P450 1A1	cyp1a1	2.58441	5.42879	9.59405e-12	2.28082e-08	Upregulation
TR64791|c3_g2	0	0	2.9893	-1.93458	0.000459658	0.0464005	Upregulation
TR65921|c2_g3	Sodium- and chloride-dependent taurine transporter	Slc6a6	3.01682	3.33617	0.000279196	0.03463	Upregulation
TR77737|c0_g1	E3 ubiquitin-protein ligase RNF213	Rnf213	3.11838	0.01989	4.38962e-05	0.011181	Upregulation
TR69221|c4_g3	0	0	3.27938	-0.767175	0.000535763	0.0494636	Upregulation
TR78773|c5_g1	LINE-1 retrotransposable element ORF2 protein	0	3.40231	1.92141	0.000334922	0.0389033	Upregulation
TR65863|c5_g1	Contactin-5	cntn5	3.41794	3.00713	3.09368e-06	0.00169724	Upregulation
TR6168|c3_g3	0	0	3.42692	-2.44606	0.000137924	0.0228761	Upregulation
TR40792|c0_g2	Cilia- and flagella-associated protein 43 {ECO:0000312|HGNC:HGNC:26684}	CFAP43	3.4667	1.58487	0.000104972	0.0187386	Upregulation
TR72227|c0_g1	RIB43A-like with coiled-coils protein 1	RIBC1	3.46709	-1.86913	0.000297334	0.035491	Upregulation
TR30671|c1_g1	0	0	3.46972	1.59529	0.000553359	0.0499564	Upregulation
TR33563|c3_g1	0	0	3.60705	-0.683932	6.23811e-05	0.013705	Upregulation
TR64739|c0_g1	Transposon Ty3-I Gag-Pol polyprotein	TY3B-I	3.62561	2.9401	0.000254264	0.0326388	Upregulation
TR10455|c0_g2	0	0	3.6523	2.22186	0.000307694	0.036123	Upregulation
TR41461|c0_g1	0	0	3.74977	0.733633	0.000337398	0.0389033	Upregulation
TR65871|c1_g1	Hemoglobin subunit beta-1	hbb1	3.94006	5.05201	0.000324745	0.0379686	Upregulation
TR21379|c3_g3	0	0	3.94984	3.83026	0.00018358	0.0268635	Upregulation
TR84162|c6_g1	0	0	4.10033	3.4327	7.82555e-05	0.0154729	Upregulation
TR83577|c1_g1	0	0	4.33293	-0.747464	0.000428143	0.0454055	Upregulation
TR83576|c1_g1	0	0	4.34483	0.661885	0.000294644	0.0353177	Upregulation
TR58570|c2_g1	0	0	4.35103	-1.37948	0.000376954	0.0416812	Upregulation
TR646|c1_g1	0	0	4.43853	-0.223766	0.00034249	0.0389033	Upregulation
TR56306|c2_g10	0	0	4.55552	-0.583931	0.000143739	0.0232397	Upregulation
TR6133|c5_g3	0	0	4.61696	0.814099	9.3694e-05	0.0175359	Upregulation
TR81227|c1_g1	0	0	4.63834	-0.60089	0.000127507	0.0217816	Upregulation
TR22466|c4_g5	Zinc finger MYM-type protein 5	ZMYM5	4.64717	-1.89871	0.00034509	0.0389119	Upregulation
TR47907|c0_g1	Glial fibrillary acidic protein	gfap	4.64752	-1.92925	0.000462078	0.0464005	Upregulation
TR8413|c1_g1	0	0	4.71991	4.05149	0.00015252	0.0241136	Upregulation
TR47962|c0_g1	0	0	4.74459	-0.600616	0.000228526	0.0305531	Upregulation
TR82281|c0_g2	Probable RNA-directed DNA polymerase from transposon X-element	X-element\ORF2	4.77165	-2.23915	6.05534e-05	0.0135663	Upregulation
TR50900|c4_g1	LINE-1 retrotransposable element ORF2 protein	0	4.81585	0.411035	8.99442e-05	0.017221	Upregulation
TR56279|c1_g1	0	0	4.94786	-2.19002	0.000489861	0.0472179	Upregulation
TR60477|c6_g4	0	0	4.9617	3.3928	6.93256e-05	0.0146731	Upregulation
TR41562|c5_g1	0	0	5.00997	-0.307512	5.57703e-05	0.0131735	Upregulation
TR24464|c0_g1	0	0	5.07206	2.42405	0.000104189	0.0187386	Upregulation
TR42066|c2_g1	0	0	5.07576	1.42081	0.00010976	0.01921	Upregulation
TR35161|c0_g1	0	0	5.19544	-0.999464	0.000103591	0.0187386	Upregulation
TR72081|c8_g6	0	0	5.19929	0.749879	0.000167946	0.0256212	Upregulation
TR72081|c8_g4	0	0	5.21776	3.12518	1.52638e-05	0.00537587	Upregulation
TR32842|c0_g3	0	0	5.22342	2.44657	6.07222e-05	0.0135663	Upregulation
TR257084|c0_g1	Extracellular esterase EstB	estB	5.29278	-3.84754	0.000507018	0.0479227	Upregulation
TR20597|c3_g1	0	0	5.31106	0.896876	0.000183891	0.0268635	Upregulation
TR193350|c0_g1	Histone acetyltransferase KAT2B	KAT2B	5.37205	-2.986	7.14291e-05	0.0148694	Upregulation
TR83365|c1_g2	0	0	5.4326	-2.5702	0.000484873	0.0472098	Upregulation
TR74783|c4_g3	0	0	5.43956	0.310045	0.000238126	0.0308785	Upregulation
TR18669|c0_g1	0	0	5.49869	2.00725	3.56393e-05	0.010072	Upregulation
TR74720|c2_g9	0	0	5.49887	-0.185631	5.66994e-05	0.0132584	Upregulation
TR86991|c2_g2	0	0	5.51398	-2.11762	0.000167295	0.0256212	Upregulation
TR220278|c0_g1	Copia protein	GIP	5.55719	-3.04789	0.000527712	0.0489758	Upregulation
TR7677|c0_g1	0	0	5.56417	-1.19324	8.39033e-05	0.0162829	Upregulation
TR14859|c3_g2	0	0	5.57809	-0.908255	0.000183	0.0268635	Upregulation
TR15671|c3_g4	0	0	5.60044	1.15453	4.15735e-05	0.0109816	Upregulation
TR40682|c5_g5	0	0	5.61691	2.7735	3.37685e-05	0.00999038	Upregulation
TR20597|c3_g2	0	0	5.67532	-2.01025	0.000229191	0.0305531	Upregulation
TR43546|c1_g7	0	0	5.68129	2.55543	0.00034365	0.0389033	Upregulation
TR42066|c1_g6	0	0	5.68501	1.31915	5.53847e-05	0.0131735	Upregulation
TR20597|c4_g2	0	0	5.70106	4.25845	2.94991e-05	0.00915439	Upregulation
TR80587|c0_g1	0	0	5.70664	-2.98679	0.000552023	0.0499564	Upregulation
TR72104|c11_g2	0	0	5.76814	3.63473	0.000285762	0.034988	Upregulation
TR30629|c4_g2	0	0	5.76939	3.81482	1.31969e-05	0.00476892	Upregulation
TR1324|c0_g1	0	0	5.78668	-0.921918	3.3969e-05	0.00999038	Upregulation
TR216337|c0_g1	0	0	5.78997	-2.26263	0.000441536	0.0463359	Upregulation
TR74591|c5_g3	0	0	5.7927	2.50151	3.03648e-05	0.00931447	Upregulation
TR84634|c2_g6	0	0	5.80043	2.43131	0.000139547	0.0230115	Upregulation
TR16391|c0_g1	0	0	5.80262	-0.617575	9.13288e-05	0.0172545	Upregulation
TR57702|c3_g2	0	0	6.03926	3.1337	5.38675e-06	0.00260463	Upregulation
TR42066|c0_g1	0	0	6.04205	1.63897	6.69892e-05	0.0143689	Upregulation
TR147610|c0_g1	ATP-binding cassette sub-family B member 8, mitochondrial	abcb8	6.07081	-3.63362	0.000467666	0.0464005	Upregulation
TR9691|c0_g1	0	0	6.09735	-0.0515252	0.000235551	0.0308248	Upregulation
TR83577|c7_g2	0	0	6.10242	-1.33942	0.000469787	0.0464005	Upregulation
TR36605|c3_g2	0	0	6.10514	3.91145	9.80873e-06	0.0041193	Upregulation
TR22063|c4_g5	0	0	6.25687	2.07422	0.000416525	0.0445042	Upregulation
TR32842|c2_g8	0	0	6.31119	2.75319	7.23598e-06	0.00328896	Upregulation
TR15671|c3_g6	0	0	6.33803	-0.410587	0.000110743	0.0192639	Upregulation
TR62696|c0_g1	0	0	6.34957	1.71415	1.17715e-05	0.00447757	Upregulation
TR73139|c5_g2	0	0	6.40067	2.15639	0.000188324	0.0271339	Upregulation
TR53795|c0_g1	0	0	6.45096	-1.81406	0.000487781	0.0472179	Upregulation
TR42066|c2_g3	Uncharacterized protein ORF91	0	6.50353	-0.294555	0.000144189	0.0232397	Upregulation
TR42066|c2_g2	0	0	6.65234	-1.45331	3.48629e-05	0.010072	Upregulation
TR15791|c1_g6	0	0	6.72935	-1.51941	2.33777e-05	0.00766575	Upregulation
TR71588|c0_g1	Uncharacterized protein ORF91	0	6.75475	-1.15452	0.000147614	0.0236581	Upregulation
TR62469|c4_g1	0	0	6.88362	0.414094	9.52187e-05	0.0176389	Upregulation
TR74591|c5_g2	0	0	6.92774	-0.741344	3.63545e-05	0.0101679	Upregulation
TR69747|c2_g2	0	0	7.20198	-3.1268	0.000392618	0.0427504	Upregulation
TR16074|c4_g5	0	0	7.34821	1.89592	2.59068e-05	0.0083985	Upregulation
TR70971|c2_g1	Insulin-degrading enzyme	IDE	7.38794	-2.12562	0.000181731	0.0268635	Upregulation
TR20725|c1_g1	0	0	7.4131	-2.15514	0.000116062	0.0200669	Upregulation
TR40714|c1_g6	0	0	7.4147	-0.719521	0.000519785	0.0488052	Upregulation
TR48461|c5_g5	Stonustoxin subunit beta	0	7.4778	-0.494494	0.000342009	0.0389033	Upregulation
TR20147|c0_g2	0	0	7.79337	-0.755912	0.000404605	0.0437219	Upregulation
TR77779|c1_g1	0	0	7.88831	-2.47274	0.000199847	0.0283643	Upregulation
TR17839|c1_g2	0	0	8.03501	5.95633	0.000293895	0.0353177	Upregulation
TR80962|c0_g1	0	0	8.16681	-2.34791	0.000105393	0.0187386	Upregulation
TR75489|c0_g1	Zinc finger protein ENSP00000375192	0	8.18339	-2.30195	5.81382e-06	0.00276428	Upregulation
TR13896|c1_g3	0	0	8.23482	0.14001	4.28301e-05	0.0110608	Upregulation
TR77663|c5_g1	0	0	8.34332	0.561834	0.000178957	0.0267292	Upregulation
TR65847|c1_g2	0	0	8.37429	0.235981	0.000261537	0.0331606	Upregulation
TR81239|c4_g5	0	0	8.54441	0.936945	0.0005522	0.0499564	Upregulation
TR32486|c1_g2	0	0	8.60886	-0.652689	0.000211556	0.0292974	Upregulation
TR58642|c3_g2	0	0	8.67165	5.94043	8.7248e-05	0.0168176	Upregulation
TR71625|c0_g1	0	0	8.94483	-1.40983	3.23876e-06	0.00174331	Upregulation
TR23053|c2_g2	0	0	9.10938	-1.72542	0.000521254	0.0488052	Upregulation
TR15959|c2_g2	Alpha-2-macroglobulin-like protein 1	A2ML1	9.14138	-1.02957	0.000137711	0.0228761	Upregulation
TR5580|c1_g1	Class I histocompatibility antigen, F10 alpha chain	0	9.53671	5.01225	5.82512e-05	0.0134015	Upregulation
TR20312|c1_g2	0	0	10.1893	-0.742596	0.000220636	0.0299729	Upregulation
TR19537|c0_g3	Uncharacterized protein ORF91	0	10.2618	-0.624011	5.57395e-05	0.0131735	Upregulation
TR16074|c3_g1	0	0	10.4249	-0.510408	0.000441789	0.0463359	Upregulation
TR32816|c2_g1	0	0	10.5641	6.35132	0.000133092	0.0224666	Upregulation
TR62898|c12_g4	0	0	11.0133	-0.0549027	0.000353198	0.0395139	Upregulation
TR105651|c0_g1	Gag-Pol polyprotein	gag-pol	11.7354	0.726778	0.000199447	0.0283643	Upregulation
TR105735|c0_g1	Deoxyuridine 5'-triphosphate nucleotidohydrolase	DUT	12.6095	6.76247	4.22157e-07	0.000354214	Upregulation
TR73139|c0_g1	0	0	12.6494	1.64564	2.9522e-05	0.00915439	Upregulation
TR23179|c3_g1	Gag-Pol polyprotein	gag-pol	13.2951	9.73695	1.33208e-09	2.23538e-06	Upregulation
TR255933|c0_g1	0	0	15.8066	4.78405	1.31807e-07	0.000139266	Upregulation

## Sheet: SanPablo - 72 h vs CTL
Gene	sprot_Top_BLASTX_hit	Uniprot_GeneSymbol	logFC	logCPM	PValue	FDR	Direction
TR206157|c0_g1	Interferon-induced very large GTPase 1	Gvin1	-11.6359	0.917067	0.00040374	0.0394558	Downregulation
TR76236|c0_g5	Interferon-induced very large GTPase 1	Gvin1	-10.6186	-0.328813	0.000393395	0.038968	Downregulation
TR45841|c3_g1	0	0	-10.2077	0.91674	0.000360089	0.037355	Downregulation
TR32816|c4_g2	Class I histocompatibility antigen, F10 alpha chain	0	-9.84136	5.01512	2.62809e-05	0.00687835	Downregulation
TR76236|c0_g2	Interferon-induced very large GTPase 1	Gvin1	-9.45894	-1.3487	0.000308157	0.033852	Downregulation
TR62469|c4_g4	0	0	-9.33103	-0.98396	1.03406e-05	0.00343019	Downregulation
TR57351|c0_g1	GTPase IMAP family member 4	GIMAP4	-9.30356	-1.15142	0.000223321	0.0276996	Downregulation
TR40611|c4_g3	0	0	-9.26917	-2.12091	6.42956e-05	0.0120673	Downregulation
TR22063|c4_g8	0	0	-9.04993	-2.26917	2.71622e-05	0.00698094	Downregulation
TR72689|c1_g1	0	0	-8.96108	-2.44434	3.42792e-05	0.00835828	Downregulation
TR62469|c4_g5	0	0	-8.87828	-2.48326	0.000235858	0.028153	Downregulation
TR24176|c1_g2	0	0	-8.84027	-2.49674	2.42439e-05	0.00652481	Downregulation
TR45785|c1_g8	Uncharacterized protein ORF91	0	-8.64177	-2.68122	0.000559528	0.0486438	Downregulation
TR12674|c4_g2	0	0	-8.59414	-0.835947	0.000123382	0.0184285	Downregulation
TR29022|c2_g5	Class I histocompatibility antigen, F10 alpha chain	0	-8.57466	5.13813	8.96047e-06	0.00307981	Downregulation
TR39397|c0_g1	0	0	-8.34663	-2.9076	0.000171166	0.0228179	Downregulation
TR14263|c3_g3	0	0	-8.2651	-2.85905	4.49218e-05	0.0100908	Downregulation
TR84357|c8_g2	0	0	-8.11354	-1.44173	5.93551e-06	0.00219907	Downregulation
TR56177|c1_g3	0	0	-8.0643	-1.62773	5.88839e-05	0.0115058	Downregulation
TR40714|c7_g4	0	0	-7.83234	-1.63526	8.10939e-05	0.0137447	Downregulation
TR15131|c1_g3	0	0	-7.81295	-3.08422	1.99059e-05	0.00579465	Downregulation
TR205240|c0_g1	Rhodopsin	rho	-7.76484	-0.610383	0.000254182	0.0294233	Downregulation
TR96381|c0_g1	Epsin-1	Epn1	-7.61944	-1.86036	5.1802e-06	0.00197041	Downregulation
TR51849|c6_g3	GTPase IMAP family member 8	GIMAP8	-7.57192	-0.859343	1.2392e-05	0.00397213	Downregulation
TR53472|c4_g1	0	0	-7.47662	-0.686887	3.01076e-08	3.06753e-05	Downregulation
TR85273|c0_g2	0	0	-7.41372	-2.08646	0.000251953	0.0293376	Downregulation
TR15188|c1_g1	0	0	-7.40204	-0.140444	0.000179501	0.0233827	Downregulation
TR43518|c1_g1	GTPase IMAP family member 7	GIMAP7	-7.33499	-1.55248	9.12998e-08	7.66059e-05	Downregulation
TR670|c0_g1	Interferon-induced very large GTPase 1	Gvin1	-7.25706	3.23304	5.7915e-05	0.0113945	Downregulation
TR87514|c2_g1	0	0	-7.1444	-1.21324	0.00020979	0.0264818	Downregulation
TR13051|c0_g2	0	0	-7.0476	-1.26336	4.72238e-05	0.0103183	Downregulation
TR40705|c0_g2	0	0	-6.76301	-0.528484	1.37736e-06	0.000727656	Downregulation
TR74591|c9_g3	0	0	-6.64292	-1.44608	0.000138753	0.0200931	Downregulation
TR32682|c0_g1	0	0	-6.4364	-1.38781	0.000199137	0.0253615	Downregulation
TR67471|c1_g1	0	0	-5.8127	-1.61987	0.000138057	0.0200931	Downregulation
TR83235|c0_g1	Leucine-rich repeat, immunoglobulin-like domain and transmembrane domain-containing protein 3	LRIT3	-5.63246	-3.6226	2.67693e-05	0.0069425	Downregulation
TR22063|c4_g3	0	0	-5.5355	-1.42609	2.07123e-05	0.00596848	Downregulation
TR73301|c4_g2	Osteocalcin	bglap	-5.44213	2.031	3.39762e-06	0.00143873	Downregulation
TR10362|c0_g1	Cadherin-2	cdh2	-5.32876	-3.6043	0.000344554	0.0362903	Downregulation
TR15131|c1_g1	0	0	-5.31447	-0.64123	0.000290851	0.0324117	Downregulation
TR24176|c2_g1	0	0	-5.23711	-1.17405	4.00072e-05	0.0093201	Downregulation
TR47962|c1_g8	0	0	-5.19463	-0.781166	0.00012094	0.0183519	Downregulation
TR61874|c2_g1	0	0	-5.03863	0.850619	0.000342271	0.0362903	Downregulation
TR62469|c4_g1	0	0	-4.90873	0.414094	0.00037016	0.0374893	Downregulation
TR56096|c0_g1	S-methyl-5'-thioadenosine phosphorylase {ECO:0000255|HAMAP-Rule:MF_03155}	mtap	-4.88981	-2.61764	3.51817e-07	0.000250916	Downregulation
TR151999|c0_g1	0	0	-4.88104	-3.95945	0.000482292	0.0438179	Downregulation
TR71741|c0_g1	Caprin-2	caprin2	-4.83623	-2.02244	2.37534e-06	0.00111088	Downregulation
TR72104|c11_g2	0	0	-4.81551	3.63473	0.00023025	0.0279742	Downregulation
TR30685|c3_g1	Probable RNA-directed DNA polymerase from transposon X-element	X-element\ORF2	-4.76582	-1.51168	0.00017765	0.0233374	Downregulation
TR36499|c6_g2	Interferon-induced very large GTPase 1	Gvin1	-4.75784	0.504536	2.98153e-08	3.06753e-05	Downregulation
TR35985|c4_g2	Grifin	grifin	-4.74324	1.13944	0.000167175	0.0224376	Downregulation
TR27787|c1_g2	GTPase IMAP family member 2	GIMAP2	-4.70498	-1.90545	2.23518e-05	0.00617242	Downregulation
TR69793|c0_g3	Thyroglobulin	TG	-4.65889	-2.6874	7.31417e-05	0.0129602	Downregulation
TR47806|c0_g1	Kelch-like protein 31	klhl31	-4.48598	-3.23995	0.000194853	0.0250394	Downregulation
TR22450|c1_g1	0	0	-4.47954	2.86403	0.000576704	0.0494057	Downregulation
TR5971|c3_g1	0	0	-4.40093	-0.659445	0.000403852	0.0394558	Downregulation
TR69793|c1_g1	Acetylcholinesterase	ache	-4.40072	-0.273461	3.193e-07	0.00023971	Downregulation
TR74591|c9_g1	0	0	-4.39854	2.23111	0.000340216	0.0362277	Downregulation
TR12608|c3_g5	Cationic amino acid transporter 2	slc7a2	-4.33677	-0.899291	0.000159443	0.0219739	Downregulation
TR37080|c0_g1	Ectonucleoside triphosphate diphosphohydrolase 5	ENTPD5	-4.31763	1.79131	0.000231883	0.0279742	Downregulation
TR15131|c1_g2	0	0	-4.27606	0.537644	2.8876e-05	0.00735514	Downregulation
TR57702|c2_g1	0	0	-4.27021	2.16034	0.000260731	0.0299925	Downregulation
TR46699|c4_g3	Chloride channel protein 2	Clcn2	-4.16412	-0.739872	2.61637e-09	4.97599e-06	Downregulation
TR69793|c0_g1	Acetylcholinesterase	ache	-4.13431	0.143745	1.4709e-08	1.82443e-05	Downregulation
TR83272|c0_g2	Collagenase 3	mmp13	-4.06569	1.78025	1.21627e-08	1.65227e-05	Downregulation
TR34461|c0_g1	0	0	-4.04612	3.5237	1.2692e-06	0.000696304	Downregulation
TR54210|c2_g2	Band 3 anion exchange protein	slc4a1	-4.02974	6.59649	7.09271e-40	2.02341e-35	Downregulation
TR670|c1_g3	Interferon-induced very large GTPase 1	GVINP1	-4.02548	-1.61291	3.05505e-06	0.00132762	Downregulation
TR46699|c4_g1	Chloride channel protein 2	CLCN2	-3.96271	3.68574	8.77754e-11	2.78228e-07	Downregulation
TR233002|c0_g1	Electrogenic sodium bicarbonate cotransporter 1	SLC4A4	-3.94986	-0.206469	1.42936e-09	3.13667e-06	Downregulation
TR74310|c3_g2	Rhamnose-binding lectin	0	-3.66301	4.55004	5.74315e-08	5.26099e-05	Downregulation
TR15144|c0_g1	Zinc transporter ZIP10	slc39a10	-3.56418	-0.106672	0.000515064	0.0459179	Downregulation
TR47806|c2_g1	Kelch-like protein 26	klhl26	-3.55924	-0.12157	1.16884e-09	2.77872e-06	Downregulation
TR73043|c0_g1	Apelin receptor B	aplnrb	-3.50322	-2.71837	0.000254752	0.0294233	Downregulation
TR24206|c0_g3	Solute carrier family 12 member 3	slc12a3	-3.49366	8.17402	5.19261e-16	2.96269e-12	Downregulation
TR46699|c4_g2	Chloride channel protein 2	Clcn2	-3.4909	-0.722149	3.07147e-06	0.00132762	Downregulation
TR32816|c4_g6	Class I histocompatibility antigen, F10 alpha chain	0	-3.48834	5.70263	0.000420097	0.0403519	Downregulation
TR42052|c5_g3	0	0	-3.44575	1.65074	1.92142e-05	0.00565117	Downregulation
TR34461|c0_g2	0	0	-3.42346	2.33379	5.12281e-05	0.0105139	Downregulation
TR87412|c5_g1	Laminin subunit gamma-1	lamc1	-3.37902	1.53163	1.23315e-05	0.00397213	Downregulation
TR72707|c0_g1	Signal-transducing adaptor protein 2	STAP2	-3.36218	2.97183	8.57389e-17	6.1149e-13	Downregulation
TR70186|c0_g1	Leucine-rich repeat-containing G-protein coupled receptor 4	lgr4	-3.25632	2.07756	0.000362946	0.0374893	Downregulation
TR85974|c0_g1	0	0	-3.1765	-1.5239	3.01534e-06	0.00132762	Downregulation
TR48760|c5_g3	Interferon-induced very large GTPase 1	GVINP1	-3.17587	-1.02295	0.000310895	0.033852	Downregulation
TR11872|c2_g1	Contactin-5	cntn5	-3.14961	6.28841	1.61508e-21	2.30375e-17	Downregulation
TR46699|c6_g6	Chloride channel protein 2	Clcn2	-3.07438	5.74201	1.15581e-18	1.09909e-14	Downregulation
TR76303|c0_g1	0	0	-3.07178	2.08152	1.02763e-05	0.00343019	Downregulation
TR9573|c0_g2	Cis-aconitate decarboxylase	Irg1	-3.06979	2.83441	5.69271e-06	0.00213686	Downregulation
TR239077|c0_g1	0	0	-3.05295	0.913269	6.59912e-09	1.04589e-05	Downregulation
TR9573|c0_g1	Cis-aconitate decarboxylase	Irg1	-3.03125	0.966304	0.00011527	0.0176796	Downregulation
TR70011|c6_g2	Serotransferrin	tf	-3.01202	0.201726	8.85395e-05	0.0145164	Downregulation
TR9338|c4_g1	Leishmanolysin-like peptidase	Lmln	-2.93894	-0.97075	0.000270435	0.0307369	Downregulation
TR189898|c0_g1	Threonylcarbamoyl-AMP synthase	ywlC	-2.93482	2.48214	5.90128e-08	5.26099e-05	Downregulation
TR35132|c0_g1	Anoctamin-1	ANO1	-2.92401	1.87633	3.81721e-11	1.36122e-07	Downregulation
TR51801|c2_g4	0	0	-2.91422	2.82631	0.000566716	0.0488437	Downregulation
TR3499|c2_g1	Interferon-induced protein 44	IFI44	-2.8281	0.26667	1.5254e-06	0.000777081	Downregulation
TR48835|c4_g1	Microfibril-associated glycoprotein 4	MFAP4	-2.67756	4.43428	4.7609e-05	0.0103183	Downregulation
TR30958|c1_g1	C-C motif chemokine 3	CCL3	-2.6688	4.78822	7.05793e-09	1.05973e-05	Downregulation
TR60574|c0_g1	Carcinoembryonic antigen-related cell adhesion molecule 1	Ceacam1	-2.62361	1.74191	5.11353e-06	0.00197041	Downregulation
TR560|c6_g1	ATP-binding cassette sub-family A member 1	ABCA1	-2.58186	1.95636	3.77019e-07	0.000256086	Downregulation
TR60574|c2_g1	0	0	-2.57501	4.49648	3.73356e-08	3.67279e-05	Downregulation
TR46954|c0_g1	Ig heavy chain V region 3	0	-2.50562	0.909549	2.25018e-05	0.00617242	Downregulation
TR75824|c1_g1	0	0	-2.45297	-0.688295	0.000123338	0.0184285	Downregulation
TR47847|c0_g1	Transcription factor Sp9	sp9	-2.43837	0.139725	2.32065e-05	0.0063051	Downregulation
TR77523|c3_g3	Short transient receptor potential channel 7	TRPC7	-2.40423	1.74025	0.000136167	0.0199208	Downregulation
TR55462|c4_g1	0	0	-2.39333	0.969434	1.46039e-06	0.000757493	Downregulation
TR48835|c4_g4	Microfibril-associated glycoprotein 4	MFAP4	-2.37756	3.6059	4.90543e-05	0.0103556	Downregulation
TR32773|c4_g3	Nitric oxide synthase, inducible	nos2	-2.34635	4.08801	0.000183618	0.0238102	Downregulation
TR87337|c2_g2	Phytanoyl-CoA dioxygenase domain-containing protein 1	phyhd1	-2.34059	3.2314	6.00278e-05	0.0115889	Downregulation
TR68734|c1_g1	Band 3 anion exchange protein	slc4a1	-2.31831	3.91779	2.29383e-08	2.51686e-05	Downregulation
TR66809|c3_g1	Monocarboxylate transporter 12-B	slc16a12b	-2.2273	-1.43393	0.000561929	0.0486438	Downregulation
TR21131|c5_g2	Stimulated by retinoic acid gene 6 protein homolog	STRA6	-2.18255	-0.715515	0.000217337	0.0271938	Downregulation
TR2549|c1_g1	C2 calcium-dependent domain-containing protein 4C	C2cd4cC2CD4	-2.15586	2.90921	1.04463e-06	0.000596022	Downregulation
TR13539|c4_g1	Acid-sensing ion channel 1	asic1	-2.10571	-0.0299096	0.000349343	0.0365057	Downregulation
TR46783|c0_g1	Isoaspartyl peptidase/L-asparaginase	asrgl1	-2.06405	-1.07315	0.000155991	0.0216025	Downregulation
TR58623|c1_g1	Cell surface superoxide dismutase [Cu-Zn] 4	SOD4	-2.03132	3.37102	2.16965e-05	0.00617242	Downregulation
TR7795|c0_g1	Cytochrome P450 26B1	cyp26b1	-2.02503	2.71142	6.77383e-05	0.0124673	Downregulation
TR82252|c0_g1	0	0	-1.99432	1.35451	0.000323973	0.0348766	Downregulation
TR46419|c0_g2	PDZ and LIM domain protein 7	pdlim7	-1.98535	1.68024	0.000561187	0.0486438	Downregulation
TR45727|c4_g1	G-protein coupled receptor 183-A	gpr183a	-1.95937	3.96185	5.02051e-05	0.0103786	Downregulation
TR36226|c2_g1	Sodium/potassium-transporting ATPase subunit alpha-1	atp1a1	-1.88456	5.2025	3.17138e-05	0.00793623	Downregulation
TR71342|c3_g1	A disintegrin and metalloproteinase with thrombospondin motifs 8	ADAMTS8	-1.86832	4.44479	1.3322e-08	1.7275e-05	Downregulation
TR37007|c0_g1	Ras-related protein Rap-1b	rap1b	-1.85066	0.934821	8.14239e-05	0.0137447	Downregulation
TR59711|c0_g1	Leucine-rich repeat-containing G-protein coupled receptor 4	lgr4	-1.8482	4.85555	0.000250619	0.0293019	Downregulation
TR31173|c5_g1	Sodium/potassium-transporting ATPase subunit alpha-1	atp1a1	-1.83563	7.68723	7.80705e-06	0.00274963	Downregulation
TR85290|c7_g4	0	0	-1.81858	2.16551	7.80588e-05	0.0134848	Downregulation
TR62874|c3_g1	Putative threonylcarbamoyl-AMP synthase	Rv1301	-1.81253	4.15038	5.63812e-07	0.000348572	Downregulation
TR59512|c1_g1	Sodium/potassium-transporting ATPase subunit alpha-1	atp1a1	-1.7968	7.22537	0.000101276	0.0160512	Downregulation
TR16982|c0_g1	0	0	-1.78322	2.23815	3.14411e-05	0.00793623	Downregulation
TR37007|c0_g5	Ras-related protein Rap-1b	rap1b	-1.77437	0.904629	0.000191459	0.0247147	Downregulation
TR39488|c2_g1	C-C motif chemokine 19	CCL19	-1.73863	3.09605	9.72823e-05	0.0155928	Downregulation
TR634|c2_g2	Collagen alpha-2(I) chain	col1a2	-1.73049	4.79258	0.000458578	0.0427527	Downregulation
TR185081|c0_g1	Sodium/potassium-transporting ATPase subunit alpha-1	atp1a1	-1.7054	2.24164	7.05794e-05	0.0128248	Downregulation
TR64104|c0_g1	C-X-C motif chemokine 11	CXCL11	-1.70067	3.87902	0.000150397	0.0211356	Downregulation
TR31173|c6_g1	Sodium/potassium-transporting ATPase subunit alpha-1	atp1a1	-1.6998	6.33017	2.59471e-05	0.00685388	Downregulation
TR6725|c0_g1	C-X-C motif chemokine 11	CXCL11	-1.69862	2.56162	0.000508503	0.0455375	Downregulation
TR1278|c1_g1	0	0	-1.69118	3.8603	3.42938e-06	0.00143873	Downregulation
TR28386|c8_g1	Midkine-B	mdk-b	-1.65751	2.96443	0.000506202	0.0455375	Downregulation
TR62337|c3_g1	0	0	-1.65713	8.06042	2.47957e-07	0.000196492	Downregulation
TR42017|c4_g1	Type-2 ice-structuring protein	0	-1.65319	1.18652	0.000425241	0.0404376	Downregulation
TR27047|c0_g1	Keratin, type I cytoskeletal 50 kDa	0	-1.64731	9.69924	0.000122954	0.0184285	Downregulation
TR24222|c11_g3	5-aminolevulinate synthase, erythroid-specific, mitochondrial	alas2	-1.63918	8.21928	0.000506819	0.0455375	Downregulation
TR23454|c0_g2	0	0	-1.63847	5.29531	3.83567e-06	0.0015632	Downregulation
TR3618|c0_g1	Viral interleukin-8 homolog	MDV078	-1.63162	1.36625	9.7229e-05	0.0155928	Downregulation
TR25387|c2_g3	Diphosphoinositol polyphosphate phosphohydrolase 2	NUDT4	-1.59354	4.33783	1.37264e-10	3.91587e-07	Downregulation
TR6144|c3_g1	Proprotein convertase subtilisin/kexin type 6	PCSK6	-1.58104	2.72047	0.00019613	0.0250906	Downregulation
TR37007|c0_g3	Ras-related protein Rap-1b	rap1b	-1.5554	2.04031	7.21465e-05	0.0128637	Downregulation
TR30695|c0_g1	Retinol dehydrogenase 10-B	rdh10b	-1.54131	1.8269	0.000330272	0.035421	Downregulation
TR76242|c0_g1	Regulator of G-protein signaling 8	rgs8	-1.51664	5.13938	1.16102e-12	5.52029e-09	Downregulation
TR60614|c3_g1	0	0	-1.50543	2.38092	6.51485e-05	0.0120686	Downregulation
TR75711|c2_g3	Solute carrier family 25 member 47-B	slc25a47b	-1.4773	3.92678	1.35353e-06	0.000727656	Downregulation
TR3941|c1_g1	Succinyl-CoA:3-ketoacid coenzyme A transferase 1, mitochondrial	Oxct1	-1.46605	5.37666	3.48234e-09	6.20901e-06	Downregulation
TR54841|c0_g1	Parvalbumin beta	0	-1.46172	3.1262	0.000431079	0.0407212	Downregulation
TR47873|c8_g2	0	0	-1.42944	3.28869	0.000344738	0.0362903	Downregulation
TR50946|c8_g2	WD repeat domain phosphoinositide-interacting protein 1	Wipi1	-1.41718	2.27989	1.32067e-05	0.00418622	Downregulation
TR24015|c2_g1	0	0	-1.39616	5.19833	1.68234e-07	0.000137125	Downregulation
TR14302|c0_g1	Ras-related protein Rab-13	rab13	-1.38977	2.75845	0.000409523	0.0398733	Downregulation
TR59512|c1_g3	Sodium/potassium-transporting ATPase subunit alpha-1	atp1a1	-1.38665	7.27485	0.00035106	0.0365513	Downregulation
TR36226|c1_g2	Sodium/potassium-transporting ATPase subunit alpha-1	atp1a1	-1.38487	8.55036	2.23251e-06	0.00107948	Downregulation
TR29487|c1_g1	Voltage-gated potassium channel subunit beta-2	KCNAB2	-1.35484	1.88861	0.000246696	0.0289619	Downregulation
TR66294|c0_g1	Neurocalcin-delta B	ncaldb	-1.33897	1.88617	0.000465233	0.0430878	Downregulation
TR59420|c4_g1	Actin-related protein 2/3 complex subunit 5-like protein	Arpc5l	-1.32965	3.32885	7.994e-05	0.0136559	Downregulation
TR48974|c4_g3	Dysbindin-A	dtnbp1a	-1.2951	4.92576	4.49864e-09	7.54925e-06	Downregulation
TR74725|c3_g2	0	0	-1.29324	4.00457	0.000480058	0.0437543	Downregulation
TR5046|c0_g1	Transmembrane protein 45B	tmem45b	-1.29321	3.51967	1.1311e-05	0.00370897	Downregulation
TR86425|c1_g6	Intestinal mucin-like protein	0	-1.28619	8.18108	0.000229067	0.0279742	Downregulation
TR27420|c0_g1	Monocarboxylate transporter 12-B	slc16a12b	-1.25316	2.53113	0.000145517	0.0206532	Downregulation
TR60644|c3_g1	ES1 protein, mitochondrial	es1	-1.25025	6.47599	0.000518066	0.0460417	Downregulation
TR69028|c3_g2	Solute carrier family 25 member 48	slc25a48	-1.24814	3.49777	0.000562691	0.0486438	Downregulation
TR1312|c6_g1	Tumor necrosis factor alpha-induced protein 8-like protein 3	tnfaip8l3	-1.2376	3.1984	0.000202714	0.0257023	Downregulation
TR28963|c2_g9	Phenazine biosynthesis-like domain-containing protein 2	Pbld2	-1.23684	3.56006	0.000211669	0.0266013	Downregulation
TR83742|c0_g1	0	0	-1.22918	2.73698	0.000310119	0.033852	Downregulation
TR12508|c0_g3	DBH-like monooxygenase protein 2 homolog	moxd2	-1.2205	5.96372	6.4997e-05	0.0120686	Downregulation
TR85990|c0_g1	0	0	-1.18754	5.99089	5.40138e-05	0.0107756	Downregulation
TR46454|c0_g2	C-C motif chemokine 20	CCL20	-1.18718	3.97459	2.49203e-05	0.00664417	Downregulation
TR843|c2_g4	NEDD4-binding protein 1	n4bp1	-1.18078	4.72622	3.6073e-05	0.008659	Downregulation
TR62917|c0_g1	SLIT-ROBO Rho GTPase-activating protein 2	srgap2	-1.1759	3.53818	6.63906e-07	0.000387797	Downregulation
TR62901|c1_g2	Ornithine decarboxylase antizyme 2	oaz2	-1.17508	5.51144	5.74273e-07	0.000348572	Downregulation
TR45828|c2_g3	0	0	-1.16209	4.37252	4.24748e-06	0.00168295	Downregulation
TR80709|c2_g2	Cationic amino acid transporter 2	slc7a2	-1.13993	4.31239	8.47292e-05	0.0141354	Downregulation
TR565|c4_g2	G-protein coupled receptor 183-A	gpr183a	-1.1187	4.2679	2.21796e-05	0.00617242	Downregulation
TR15151|c1_g2	Prolactin receptor	prlr	-1.0892	5.60183	8.89191e-06	0.00307981	Downregulation
TR21530|c4_g2	0	0	-1.07132	5.55602	0.000118081	0.018014	Downregulation
TR80497|c0_g1	Histone H1x	H1FX	-1.07019	6.83774	3.77377e-05	0.00897151	Downregulation
TR80692|c7_g3	Cytosolic sulfotransferase 3	sult1st3	-1.03833	4.05014	0.000370583	0.0374893	Downregulation
TR83573|c1_g1	0	0	-1.02749	4.59675	3.24778e-05	0.00805676	Downregulation
TR57153|c0_g1	Ornithine decarboxylase	Odc1	-1.02084	7.54641	4.92491e-05	0.0103556	Downregulation
TR10394|c1_g1	Acyl-CoA desaturase	0	-1.00676	6.07824	5.31635e-05	0.0107564	Downregulation
TR29378|c2_g1	Phosphatidylinositol 4,5-bisphosphate 3-kinase catalytic subunit gamma isoform	PIK3CG	-0.979093	5.32871	0.000242101	0.0285399	Downregulation
TR60533|c1_g1	Phosphatidylinositol 3,4,5-trisphosphate 5-phosphatase 2B	inppl1b	-0.974797	3.87667	8.82036e-05	0.0145164	Downregulation
TR39467|c1_g3	Insulin-like growth factor-binding protein 2-B	igfbp2b	-0.972409	7.00308	1.92149e-05	0.00565117	Downregulation
TR82180|c0_g2	CD276 antigen homolog	cd276	-0.956701	5.0423	4.31863e-05	0.00977792	Downregulation
TR45079|c1_g2	Probable tumor suppressor protein MN1	MN1	-0.956221	3.81781	0.000141801	0.0204308	Downregulation
TR55023|c5_g2	NEDD4 family-interacting protein 1-like	ndfip1l	-0.904853	5.41136	4.22669e-05	0.00964633	Downregulation
TR13883|c1_g1	Iron-sulfur cluster assembly enzyme ISCU, mitochondrial	ISCU	-0.90138	5.38688	5.01174e-05	0.0103786	Downregulation
TR6608|c2_g1	Serine/threonine-protein kinase pim-2	pim2	-0.879891	5.66409	1.69425e-05	0.00526254	Downregulation
TR78711|c6_g1	G-protein coupled receptor family C group 5 member C	Gprc5c	-0.877436	4.91872	1.69712e-05	0.00526254	Downregulation
TR25399|c1_g3	0	0	-0.875388	4.71227	0.000143296	0.0205424	Downregulation
TR23818|c2_g4	Putative adenosylhomocysteinase 3	AHCYL2	-0.86794	6.52004	8.68267e-05	0.0144011	Downregulation
TR84303|c6_g6	Receptor-type tyrosine-protein phosphatase C	ptprc	-0.86494	4.67936	0.000365913	0.0374893	Downregulation
TR48416|c0_g1	Tumor protein p53-inducible protein 11	Trp53i11	-0.854617	5.17138	7.04578e-06	0.00254433	Downregulation
TR74672|c0_g3	Calcipressin-1	Rcan1	-0.850616	5.47442	4.77433e-05	0.0103183	Downregulation
TR87348|c4_g3	E3 ubiquitin-protein ligase TRIM71	trim71	-0.848386	3.51026	0.000400489	0.039397	Downregulation
TR15224|c2_g1	Caprin-1	Caprin1	-0.837935	9.45138	0.000239601	0.0283624	Downregulation
TR24130|c2_g4	Aspartate aminotransferase, cytoplasmic	GOT1	-0.821856	6.06039	0.00010896	0.0169859	Downregulation
TR18500|c0_g1	Suppressor of cytokine signaling 3	SOCS3	-0.801975	5.3573	0.000166872	0.0224376	Downregulation
TR449|c0_g2	BCL2/adenovirus E1B 19 kDa protein-interacting protein 3	Bnip3	-0.758721	5.4772	0.000144232	0.0205732	Downregulation
TR31196|c4_g3	0	0	-0.756908	4.88033	0.000441417	0.0415603	Downregulation
TR81250|c7_g2	E3 ubiquitin-protein ligase MYLIP-A	mylipa	-0.743325	5.58266	0.00026223	0.0300437	Downregulation
TR54292|c6_g4	CD166 antigen homolog A	alcama	-0.719959	5.03831	0.000273011	0.0307844	Downregulation
TR23812|c2_g5	NFX1-type zinc finger-containing protein 1	ZNFX1	-0.676263	5.63245	0.000370297	0.0374893	Downregulation
TR74487|c3_g1	Bifunctional 3'-phosphoadenosine 5'-phosphosulfate synthase 2	PAPSS2	0.774846	5.52189	0.000582884	0.0496374	Upregulation
TR64813|c1_g1	Phosphoglycerate mutase 1	PGAM1	0.851233	4.64069	0.000465773	0.0430878	Upregulation
TR78526|c5_g1	Transient receptor potential cation channel subfamily M member 4	Trpm4	0.860106	6.48618	0.000468634	0.0431264	Upregulation
TR75553|c0_g1	0	0	0.901971	4.50258	0.000161783	0.0220829	Upregulation
TR5790|c5_g1	Oxidative stress-induced growth inhibitor 2	OSGIN2	0.956298	4.98266	0.000106237	0.0167433	Upregulation
TR38509|c0_g3	Kinetochore protein Nuf2	nuf2	0.957441	3.93048	0.000549425	0.0480797	Upregulation
TR27071|c2_g2	0	0	0.961168	3.88673	0.000312201	0.0338649	Upregulation
TR39401|c1_g1	Deoxynucleoside triphosphate triphosphohydrolase SAMHD1	samhd1	0.963764	3.10125	0.000299567	0.0332531	Upregulation
TR56189|c0_g1	Targeting protein for Xklp2-B	tpx2-b	0.989601	4.72231	0.000374991	0.0376682	Upregulation
TR29409|c2_g3	Katanin p80 WD40 repeat-containing subunit B1 {ECO:0000255|HAMAP-Rule:MF_03022}	katnb1	0.992971	3.502	0.000310267	0.033852	Upregulation
TR74285|c3_g1	Proheparin-binding EGF-like growth factor	HBEGF	1.00813	4.43422	0.000238024	0.0282932	Upregulation
TR6195|c4_g2	Peroxisomal bifunctional enzyme	ehhadh	1.02042	5.49507	0.000282252	0.0317011	Upregulation
TR81252|c4_g3	Condensin complex subunit 1	ncapd2	1.02354	4.42378	9.7291e-05	0.0155928	Upregulation
TR68990|c2_g1	UDP-glucuronosyltransferase	ugt3	1.03327	6.19162	3.74075e-06	0.00154661	Upregulation
TR82135|c0_g1	Structural maintenance of chromosomes protein 2	smc2	1.03663	4.70384	0.000272287	0.0307844	Upregulation
TR71314|c2_g1	Myb-related protein B	MYBL2	1.04177	2.99568	0.000444463	0.0417093	Upregulation
TR36558|c4_g1	DNA topoisomerase 2-alpha	TOP2A	1.04301	5.71712	0.000422952	0.0404376	Upregulation
TR77466|c0_g1	Kinesin-like protein kif7	kif7	1.06326	3.50072	0.000304856	0.033709	Upregulation
TR6115|c8_g1	Cyclin-A1	ccna1	1.06866	4.50287	0.000347021	0.0363964	Upregulation
TR28890|c1_g1	Kinesin-like protein kif7	kif7	1.07015	2.8009	0.000235029	0.028153	Upregulation
TR72638|c1_g1	Canalicular multispecific organic anion transporter 1	ABCC2	1.07536	4.50077	7.84662e-05	0.0134848	Upregulation
TR32754|c1_g1	Forkhead box C1-B	foxc1b	1.08629	3.14728	0.000383059	0.0383436	Upregulation
TR23992|c1_g1	Nascent polypeptide-associated complex subunit alpha	naca	1.08938	2.84729	0.000317309	0.0342886	Upregulation
TR54264|c5_g2	0	0	1.10501	4.04932	0.000340333	0.0362277	Upregulation
TR21521|c4_g1	Lymphatic vessel endothelial hyaluronic acid receptor 1	Lyve1	1.10698	5.68842	0.000218961	0.0272774	Upregulation
TR61841|c6_g1	0	0	1.10795	3.91363	0.000396001	0.0390904	Upregulation
TR76706|c7_g1	Protein regulator of cytokinesis 1	PRC1	1.1128	3.56106	6.18045e-05	0.0117544	Upregulation
TR29532|c2_g1	Contactin-5	cntn5	1.11892	4.01057	0.000466704	0.0430878	Upregulation
TR12541|c1_g1	Kinesin-like protein KIF23	Kif23	1.12201	4.22154	0.000178335	0.0233374	Upregulation
TR36277|c2_g1	0	0	1.12382	4.18606	0.000106817	0.0167433	Upregulation
TR78695|c4_g1	0	0	1.1333	4.99067	2.30533e-06	0.00109611	Upregulation
TR69757|c1_g3	Aurora kinase B	aurkb	1.14148	3.10595	0.000227699	0.0279742	Upregulation
TR26190|c1_g1	0	0	1.14429	3.65571	3.8622e-05	0.00910586	Upregulation
TR10465|c0_g1	Coxsackievirus and adenovirus receptor homolog	cxadr	1.1486	5.72803	0.00037396	0.0376682	Upregulation
TR72686|c1_g1	Cell division cycle-associated protein 3	Cdca3	1.15379	3.98662	0.000136022	0.0199208	Upregulation
TR52378|c0_g1	Maternal embryonic leucine zipper kinase	melk	1.16893	2.66449	0.000578432	0.0494057	Upregulation
TR83586|c2_g1	RNA-binding motif, single-stranded-interacting protein 3	RBMS3	1.17077	3.86943	0.000286011	0.0319974	Upregulation
TR33587|c0_g1	Kinetochore-associated protein 1	KNTC1	1.17629	3.2667	4.93677e-05	0.0103556	Upregulation
TR9666|c0_g1	Protein FAM83D	fam83d	1.17648	2.70585	0.00039299	0.038968	Upregulation
TR6124|c2_g1	Transposon Ty3-G Gag-Pol polyprotein	TY3B-G	1.17795	3.66878	0.00041574	0.0402185	Upregulation
TR8450|c0_g2	G2/mitotic-specific cyclin-B1	ccnb1	1.18432	4.03492	0.000153124	0.0213336	Upregulation
TR14250|c6_g1	Serine/threonine-protein kinase PLK1	plk1	1.19178	4.75289	0.000115173	0.0176796	Upregulation
TR24133|c7_g6	Fanconi anemia group I protein	FANCI	1.19375	2.97383	0.00047156	0.0432309	Upregulation
TR84294|c5_g1	Importin subunit alpha-6	kpna5	1.19688	5.2701	0.000153301	0.0213336	Upregulation
TR70980|c0_g1	Transcription factor E2F8	e2f8	1.21026	3.26658	0.000129629	0.0192606	Upregulation
TR84179|c4_g1	Nuclear factor erythroid 2-related factor 2	NFE2L2	1.21521	3.5863	0.000114888	0.0176796	Upregulation
TR83937|c0_g1	0	0	1.21677	6.66856	0.000167527	0.0224376	Upregulation
TR914|c2_g2	Ras GTPase-activating-like protein IQGAP3	IQGAP3	1.22107	4.1675	7.19571e-05	0.0128637	Upregulation
TR62349|c0_g1	Cadherin-2	cdh2	1.23044	4.44188	7.82491e-05	0.0134848	Upregulation
TR4260|c0_g1	Histone H2A.Z	h2afz	1.2395	4.83306	4.0391e-05	0.0093201	Upregulation
TR34738|c0_g1	G2 and S phase-expressed protein 1	GTSE1	1.26819	2.56925	8.33362e-05	0.0139848	Upregulation
TR38538|c5_g1	Bone morphogenetic protein 2	bmp2	1.28328	4.03293	4.05108e-05	0.0093201	Upregulation
TR57088|c10_g1	Mitotic spindle assembly checkpoint protein MAD2B	mad2l2	1.29276	3.63932	0.000148689	0.020999	Upregulation
TR4712|c0_g2	Protein jagged-1b	jag1b	1.29329	4.28193	0.000175123	0.0231292	Upregulation
TR276|c0_g1	Forkhead box protein F1	foxf1	1.2936	6.33584	1.72233e-06	0.000862011	Upregulation
TR72092|c9_g1	0	0	1.30496	2.42222	0.000417298	0.0402185	Upregulation
TR618|c7_g2	Actin-binding protein anillin	anln	1.31214	5.0781	3.723e-07	0.000256086	Upregulation
TR301|c0_g1	0	0	1.31272	3.60964	0.000538275	0.0474609	Upregulation
TR55344|c0_g2	Perilipin-2	PLIN2	1.31353	5.41092	6.01217e-05	0.0115889	Upregulation
TR54152|c6_g1	Metalloproteinase inhibitor 3	TIMP3	1.3245	5.77854	1.17008e-06	0.000654508	Upregulation
TR23863|c2_g2	Platelet endothelial cell adhesion molecule	PECAM1	1.34054	6.56825	6.3954e-06	0.00233908	Upregulation
TR57689|c2_g1	Protein regulator of cytokinesis 1	PRC1	1.35042	3.72662	2.24939e-05	0.00617242	Upregulation
TR62344|c0_g1	Semaphorin-3ab	sema3ab	1.38407	4.37944	4.86199e-07	0.000315233	Upregulation
TR83647|c2_g2	Short transient receptor potential channel 4	TRPC4	1.39476	3.90181	0.000166854	0.0224376	Upregulation
TR38490|c3_g1	Semaphorin-3D	sema3d	1.39945	4.15357	2.83751e-07	0.00021878	Upregulation
TR82109|c0_g1	0	0	1.41907	1.70306	0.000232259	0.0279742	Upregulation
TR69937|c0_g2	Transcription factor Sp9	sp9	1.42455	6.73069	4.17489e-06	0.00167748	Upregulation
TR12637|c3_g1	Transcription factor Sp9	sp9	1.42684	4.57871	0.000424757	0.0404376	Upregulation
TR50847|c3_g3	0	0	1.42988	5.20686	1.89113e-05	0.00565117	Upregulation
TR149909|c0_g1	0	0	1.43339	2.55818	0.000416539	0.0402185	Upregulation
TR20879|c2_g1	Programmed cell death 1 ligand 1	CD274	1.45738	4.22338	6.99549e-05	0.0127928	Upregulation
TR42085|c12_g1	Transcription factor Sox-19a	sox19a	1.46962	5.34289	2.26333e-08	2.51686e-05	Upregulation
TR38549|c1_g2	Mitochondrial glutamate carrier 1	SLC25A22	1.5188	4.10373	6.14837e-05	0.0117544	Upregulation
TR38549|c1_g1	Solute carrier family 25 member 48	slc25a48	1.59817	7.46099	2.60793e-06	0.00119998	Upregulation
TR60836|c3_g2	Jun dimerization protein 2	jdp2	1.69447	4.1585	6.33333e-05	0.0119654	Upregulation
TR27846|c5_g1	Gamma-crystallin N-A	crygna	1.82973	1.36508	0.000390066	0.0389084	Upregulation
TR16082|c5_g2	0	0	1.87703	3.29419	0.000131378	0.0194194	Upregulation
TR36440|c0_g1	Thrombospondin-type laminin G domain and EAR repeat-containing protein	TSPEAR	1.89247	0.247159	0.0004728	0.0432309	Upregulation
TR6201|c1_g2	Fibrocystin-L	Pkhd1l1	1.92525	7.03272	3.3013e-05	0.00811893	Upregulation
TR271|c5_g2	A disintegrin and metalloproteinase with thrombospondin motifs 9	ADAMTS9	1.98095	2.54583	5.18642e-05	0.0105685	Upregulation
TR41691|c1_g3	Calpain-1 catalytic subunit	Capn1	2.04348	3.84481	7.53276e-06	0.00268618	Upregulation
TR26210|c4_g4	Inositol-3-phosphate synthase 1-A	isyna1-a	2.04856	4.71463	7.9484e-08	6.87127e-05	Upregulation
TR50970|c5_g1	Inositol-3-phosphate synthase 1-A	isyna1-a	2.06528	5.68886	5.06925e-07	0.000321368	Upregulation
TR43537|c5_g6	Early growth response protein 1	egr1	2.08854	8.42377	8.07567e-09	1.15191e-05	Upregulation
TR48966|c2_g3	Ecto-ADP-ribosyltransferase 4	ART4	2.18964	4.76641	4.67603e-06	0.00182737	Upregulation
TR48250|c3_g1	0	0	2.27073	2.79952	5.52712e-05	0.0109498	Upregulation
TR3516|c3_g5	Organic solute transporter subunit alpha	slc51a	2.28495	3.39859	4.69693e-07	0.000311614	Upregulation
TR32605|c2_g1	0	0	2.31306	0.799218	7.11104e-05	0.0128395	Upregulation
TR17330|c0_g1	Cytochrome P450 1A1	cyp1a1	2.38708	5.42879	2.08618e-10	5.41042e-07	Upregulation
TR87294|c0_g3	Cytochrome P450 1A1	cyp1a1	2.64342	5.2192	3.48643e-07	0.000250916	Upregulation
TR43537|c5_g1	Early growth response protein 2b	egr2b	2.65065	4.80617	1.86859e-06	0.00091909	Upregulation
TR87294|c0_g1	Cytochrome P450 1A3	cyp1a3	2.67736	2.68808	1.7189e-08	2.0432e-05	Upregulation
TR81305|c1_g1	Early growth response protein 1	egr1	2.98725	3.97778	5.63697e-08	5.26099e-05	Upregulation
TR43537|c5_g2	Early growth response protein 3	Egr3	2.98801	1.25694	6.66085e-07	0.000387797	Upregulation
TR77737|c0_g1	E3 ubiquitin-protein ligase RNF213	Rnf213	3.02273	0.01989	7.51086e-05	0.0132265	Upregulation
TR84133|c1_g3	Ig heavy chain V region 5A	0	3.03646	2.03433	5.39983e-05	0.0107756	Upregulation
TR16093|c2_g1	0	0	3.11434	0.780793	0.000448495	0.0419497	Upregulation
TR42083|c0_g2	Early growth response protein 2b	egr2b	3.12056	4.17101	1.02623e-11	4.18234e-08	Upregulation
TR44430|c4_g1	Proto-oncogene c-Fos	fos	3.13079	5.29516	2.37055e-09	4.8305e-06	Upregulation
TR42083|c2_g1	Early growth response protein 2b	egr2b	3.49074	-0.974121	3.06825e-06	0.00132762	Upregulation
TR13507|c6_g2	0	0	3.57939	0.444081	0.000485852	0.0440012	Upregulation
TR13870|c10_g8	0	0	3.59276	1.62582	0.000530059	0.0469613	Upregulation
TR23003|c0_g1	Band 3 anion exchange protein	slc4a1	3.98482	-0.851484	1.78858e-05	0.00548652	Upregulation
TR199558|c0_g1	tRNA-dihydrouridine(47) synthase [NAD(P)(+)]-like	dus3l	4.18244	-1.17193	1.82754e-05	0.00554639	Upregulation
TR48831|c1_g1	Vasotocin-neurophysin VT 1	0	4.36344	-1.22869	0.000542064	0.0475815	Upregulation
TR36636|c8_g1	0	0	4.6606	-1.97393	3.61196e-05	0.008659	Upregulation
TR23199|c4_g3	0	0	4.78892	1.31003	9.72451e-06	0.00330263	Upregulation
TR13711|c1_g1	E3 ubiquitin-protein ligase SMURF2	smurf2	4.92837	0.975905	7.66465e-05	0.0134146	Upregulation
TR18526|c0_g2	0	0	5.03895	-3.41076	0.00036469	0.0374893	Upregulation
TR25434|c0_g1	UPF0258 protein KIAA1024	Kiaa1024	5.07761	-0.810239	0.000264021	0.030128	Upregulation
TR74773|c0_g2	0	0	5.19688	2.18791	8.97559e-05	0.0146317	Upregulation
TR42098|c2_g3	0	0	5.59406	-2.9983	4.61753e-05	0.0102913	Upregulation
TR38101|c0_g1	0	0	5.85554	-1.0496	0.000368413	0.0374893	Upregulation
TR48514|c0_g4	Retrovirus-related Pol polyprotein from transposon opus	pol	5.87112	0.886302	4.75827e-05	0.0103183	Upregulation
TR168504|c0_g1	0	0	5.89707	-3.34337	0.000428642	0.0406256	Upregulation
TR27469|c2_g2	0	0	5.91596	-2.93834	4.8584e-05	0.0103556	Upregulation
TR28995|c3_g7	0	0	6.18415	5.03833	0.000100377	0.0159976	Upregulation
TR41329|c0_g1	E3 ubiquitin-protein ligase HECW1	HECW1	6.63002	-1.02524	0.000161089	0.0220829	Upregulation
TR64854|c4_g3	0	0	7.814	-1.75142	0.000231669	0.0279742	Upregulation
TR60934|c0_g2	0	0	7.94971	0.245731	0.0005092	0.0455375	Upregulation
TR5580|c1_g1	Class I histocompatibility antigen, F10 alpha chain	0	8.56591	5.01225	0.000173316	0.022997	Upregulation
TR32816|c2_g1	0	0	9.94254	6.35132	0.000232399	0.0279742	Upregulation
TR60934|c0_g1	0	0	11.6758	1.62096	0.000572985	0.0492353	Upregulation
TR42228|c0_g1	Proteasome subunit beta type-9	psmb9-a	11.9434	2.28372	0.000539026	0.0474609	Upregulation

## Sheet: SanPablo - 168 h vs CTL
Gene	sprot_Top_BLASTX_hit	Uniprot_GeneSymbol	logFC	logCPM	PValue	FDR	Direction
TR21809|c0_g1	Deoxynucleoside triphosphate triphosphohydrolase SAMHD1	samhd1	-11.048	0.921378	0.000188839	0.0159462	Downregulation
TR18501|c0_g2	GTPase IMAP family member 7	GIMAP7	-10.1715	2.21713	5.46923e-05	0.00829927	Downregulation
TR23100|c0_g2	Ig heavy chain V region 5A	0	-9.87821	0.00534363	1.73224e-06	0.000760265	Downregulation
TR26174|c1_g8	0	0	-9.74249	1.42783	0.000200411	0.016221	Downregulation
TR51849|c6_g3	GTPase IMAP family member 8	GIMAP8	-9.36928	-0.859343	7.19808e-07	0.000366691	Downregulation
TR24176|c1_g5	0	0	-9.32502	-2.01675	0.000130812	0.0133587	Downregulation
TR57351|c0_g1	GTPase IMAP family member 4	GIMAP4	-9.30356	-1.15142	0.000278994	0.0194126	Downregulation
TR85273|c0_g2	0	0	-9.29797	-2.08646	1.84242e-05	0.00430824	Downregulation
TR13828|c6_g7	GTPase IMAP family member 5	GIMAP5	-9.20321	1.41281	0.000594313	0.028543	Downregulation
TR168405|c0_g1	0	0	-9.07268	-1.33029	0.00139157	0.0432919	Downregulation
TR62469|c4_g5	0	0	-8.87828	-2.48326	0.000298484	0.0200158	Downregulation
TR24176|c1_g2	0	0	-8.84027	-2.49674	3.36818e-05	0.00632155	Downregulation
TR254086|c0_g1	Retrovirus-related Pol polyprotein from transposon opus	pol	-8.7401	-0.386098	0.000410417	0.0239926	Downregulation
TR24176|c1_g3	0	0	-8.67442	-2.5843	0.000187539	0.0159462	Downregulation
TR45785|c1_g8	Uncharacterized protein ORF91	0	-8.64177	-2.68122	0.000690764	0.0314292	Downregulation
TR24176|c2_g2	0	0	-8.61589	-2.66988	0.00134272	0.0427512	Downregulation
TR62469|c4_g4	0	0	-8.55108	-0.98396	3.40642e-05	0.00635152	Downregulation
TR165813|c0_g1	0	0	-8.51643	-0.726723	0.000356308	0.0220388	Downregulation
TR24244|c2_g1	H-2 class II histocompatibility antigen, E-U alpha chain	H2-Ea	-8.50199	5.77705	0.000180459	0.0157436	Downregulation
TR46014|c0_g1	Excitatory amino acid transporter 5	SLC1A7	-8.47226	-1.9428	0.000860938	0.0348629	Downregulation
TR10903|c0_g2	GTPase IMAP family member 4	GIMAP4	-8.39645	0.671724	0.000959465	0.036889	Downregulation
TR39397|c0_g1	0	0	-8.34663	-2.9076	0.000224431	0.0174933	Downregulation
TR23100|c0_g1	Ig heavy chain V region 5A	0	-8.28161	-2.80324	0.00112098	0.0391423	Downregulation
TR6181|c3_g5	0	0	-8.28052	-0.761298	7.3069e-05	0.00943219	Downregulation
TR80764|c5_g4	0	0	-8.10888	-3.05469	0.00149853	0.0447677	Downregulation
TR84357|c8_g1	0	0	-8.02552	-3.04492	0.000931235	0.0363921	Downregulation
TR28431|c1_g13	GTPase IMAP family member 4	GIMAP4	-7.86997	2.1815	0.000872467	0.035056	Downregulation
TR12801|c0_g1	0	0	-7.85023	-2.98412	0.000948624	0.0366828	Downregulation
TR32601|c5_g1	0	0	-7.84953	-1.15204	0.00167378	0.0471368	Downregulation
TR22063|c4_g8	0	0	-7.8412	-2.26917	0.000216199	0.0171326	Downregulation
TR205240|c0_g1	Rhodopsin	rho	-7.76484	-0.610383	0.000337101	0.0214197	Downregulation
TR220386|c0_g2	Transposon TX1 uncharacterized 149 kDa protein	0	-7.75187	-3.20274	0.000446885	0.0250959	Downregulation
TR26165|c3_g3	GTPase IMAP family member 5	GIMAP5	-7.65093	-0.102065	0.00110358	0.0390548	Downregulation
TR188139|c0_g2	0	0	-7.63866	-1.61867	0.0010602	0.0385185	Downregulation
TR55067|c2_g1	GTPase IMAP family member 5	Gimap5	-7.60593	-0.218149	0.000791269	0.0331473	Downregulation
TR72689|c1_g1	0	0	-7.58718	-2.44434	0.000348204	0.0218801	Downregulation
TR228157|c0_g1	0	0	-7.57995	0.542291	0.00183331	0.0486517	Downregulation
TR78672|c4_g5	GTPase IMAP family member 7	GIMAP7	-7.39954	3.40751	0.00175448	0.0478966	Downregulation
TR92563|c0_g1	Retrovirus-related Pol polyprotein from transposon 297	pol	-7.38309	-1.86744	0.00194316	0.0495837	Downregulation
TR73095|c0_g3	L-rhamnose-binding lectin CSL2 {ECO:0000303|Ref.1}	0	-7.27341	-1.06213	0.00178412	0.0480163	Downregulation
TR52414|c1_g1	SLA class II histocompatibility antigen, DQ haplotype C beta chain	0	-7.25084	8.08696	0.000138801	0.0135606	Downregulation
TR53795|c0_g1	0	0	-6.78691	-1.81406	5.10732e-05	0.00804981	Downregulation
TR14353|c0_g1	0	0	-6.71334	-1.39404	0.000524352	0.0269731	Downregulation
TR46699|c4_g1	Chloride channel protein 2	CLCN2	-6.50751	3.68574	1.25981e-21	7.188e-18	Downregulation
TR26074|c0_g5	Stonustoxin subunit alpha	0	-6.5018	-1.94848	0.00171937	0.0476493	Downregulation
TR65153|c0_g1	Interferon-induced very large GTPase 1	Gvin1	-6.43829	-1.03464	0.00107147	0.0386433	Downregulation
TR50869|c0_g2	0	0	-6.36977	-1.72443	0.000749346	0.0324345	Downregulation
TR84357|c8_g2	0	0	-6.35593	-1.44173	0.000124523	0.0129178	Downregulation
TR50952|c7_g1	0	0	-6.17449	-0.631445	0.000623201	0.0295327	Downregulation
TR46699|c4_g3	Chloride channel protein 2	Clcn2	-5.78904	-0.739872	1.19251e-13	3.77999e-10	Downregulation
TR73181|c0_g1	Gap junction alpha-1 protein	gja1	-5.76581	-1.93741	4.90683e-05	0.00790858	Downregulation
TR79778|c0_g1	Glutamate receptor ionotropic, NMDA 3B	GRIN3B	-5.67787	-3.30761	5.43575e-06	0.00184609	Downregulation
TR10979|c0_g1	Glypican-1	gpc1	-5.66595	-3.44306	0.0010294	0.0380399	Downregulation
TR19078|c0_g1	V-type proton ATPase subunit C 1-A	atp6v1c1a	-5.64412	-3.77844	0.00109205	0.0388454	Downregulation
TR46699|c4_g2	Chloride channel protein 2	Clcn2	-5.59256	-0.722149	3.58668e-11	6.82139e-08	Downregulation
TR32682|c0_g1	0	0	-5.54145	-1.38781	0.000908258	0.0357884	Downregulation
TR69793|c1_g1	Acetylcholinesterase	ache	-5.53947	-0.273461	1.42737e-09	1.6288e-06	Downregulation
TR74591|c9_g3	0	0	-5.47964	-1.44608	0.000986561	0.0373724	Downregulation
TR78909|c0_g2	Neuronal acetylcholine receptor subunit alpha-9-I	nachra9	-5.38193	-3.1615	0.00107138	0.0386433	Downregulation
TR35985|c4_g2	Grifin	grifin	-5.37433	1.13944	3.34458e-05	0.00631882	Downregulation
TR71741|c0_g1	Caprin-2	caprin2	-5.31917	-2.02244	5.92013e-07	0.000312758	Downregulation
TR48939|c1_g5	0	0	-5.2781	-2.9466	0.00176183	0.0479846	Downregulation
TR257084|c0_g1	Extracellular esterase EstB	estB	-5.10447	-3.84754	0.00018748	0.0159462	Downregulation
TR151999|c0_g1	0	0	-4.88104	-3.95945	0.000801599	0.0332902	Downregulation
TR5946|c1_g1	Ig heavy chain V region 5A	0	-4.85185	-1.27976	0.00026331	0.0188191	Downregulation
TR24206|c0_g3	Solute carrier family 12 member 3	slc12a3	-4.82331	8.17402	1.84123e-26	1.31316e-22	Downregulation
TR76303|c0_g1	0	0	-4.77737	2.08152	1.32936e-10	1.996e-07	Downregulation
TR222756|c0_g1	0	0	-4.75128	-1.68476	1.22317e-07	8.37101e-05	Downregulation
TR29258|c1_g2	0	0	-4.71856	-2.13707	0.000655924	0.0302786	Downregulation
TR36499|c6_g2	Interferon-induced very large GTPase 1	Gvin1	-4.63695	0.504536	5.87936e-08	4.41385e-05	Downregulation
TR69793|c0_g1	Acetylcholinesterase	ache	-4.61652	0.143745	6.69684e-10	7.96031e-07	Downregulation
TR57778|c0_g1	Group 3 secretory phospholipase A2	PLA2G3	-4.61214	-3.53681	0.00130535	0.0421904	Downregulation
TR67471|c1_g1	0	0	-4.61147	-1.61987	0.00149379	0.0447677	Downregulation
TR67387|c4_g5	Serine/threonine-protein kinase Nek8	nek8	-4.60788	-1.56707	0.000651162	0.0301741	Downregulation
TR60875|c0_g2	RNA-directed DNA polymerase from mobile element jockey	pol	-4.54825	-3.87262	0.00184758	0.0486682	Downregulation
TR257150|c0_g1	Phenazine antibiotic resistance protein EhpR	ehpR	-4.52684	-3.93297	0.00118968	0.0401174	Downregulation
TR51857|c6_g5	0	0	-4.49594	-3.74159	0.00112362	0.0391865	Downregulation
TR46699|c6_g6	Chloride channel protein 2	Clcn2	-4.46204	5.74201	4.30786e-34	1.22895e-29	Downregulation
TR233002|c0_g1	Electrogenic sodium bicarbonate cotransporter 1	SLC4A4	-4.43937	-0.206469	4.29634e-11	7.20977e-08	Downregulation
TR3706|c0_g1	0	0	-4.42282	-3.77357	0.000262514	0.0188191	Downregulation
TR47806|c2_g2	Kelch-like protein 15	klhl15	-4.42214	-2.51356	7.37889e-07	0.000369307	Downregulation
TR40705|c0_g2	0	0	-4.4021	-0.528484	0.000494	0.026597	Downregulation
TR48713|c0_g2	Troponin I, fast skeletal muscle	TNNI2	-4.35376	-2.39837	7.22255e-05	0.00936568	Downregulation
TR169835|c0_g1	Signal-transducing adaptor protein 2	Stap2	-4.16726	-2.7454	0.000923645	0.0362445	Downregulation
TR24206|c0_g7	0	0	-4.16411	-3.36367	0.0007876	0.0330725	Downregulation
TR47962|c1_g8	0	0	-4.13946	-0.781166	0.00137715	0.0431254	Downregulation
TR192670|c0_g1	Fez family zinc finger protein 2	fezf2	-4.13684	-3.25265	0.000953369	0.0367688	Downregulation
TR84119|c8_g1	Potassium voltage-gated channel subfamily A member 2	kcna2	-4.00667	-3.57651	0.0017529	0.0478966	Downregulation
TR48760|c5_g3	Interferon-induced very large GTPase 1	GVINP1	-3.99549	-1.02295	1.19874e-05	0.0031374	Downregulation
TR30685|c3_g1	Probable RNA-directed DNA polymerase from transposon X-element	X-element\ORF2	-3.99433	-1.51168	0.00117281	0.0398075	Downregulation
TR670|c1_g3	Interferon-induced very large GTPase 1	GVINP1	-3.91905	-1.61291	5.28474e-06	0.00181642	Downregulation
TR239077|c0_g1	0	0	-3.90923	0.913269	9.59745e-13	2.28163e-09	Downregulation
TR22511|c0_g1	0	0	-3.90864	-2.74291	0.000228056	0.0176314	Downregulation
TR48835|c4_g4	Microfibril-associated glycoprotein 4	MFAP4	-3.90525	3.6059	1.9911e-10	2.8401e-07	Downregulation
TR33392|c0_g1	Leucine-rich repeat and fibronectin type III domain-containing protein 1-like protein	lrfn1l	-3.88246	-1.84279	0.000802603	0.0332902	Downregulation
TR48835|c4_g1	Microfibril-associated glycoprotein 4	MFAP4	-3.86299	4.43428	1.60127e-08	1.42753e-05	Downregulation
TR60574|c2_g1	0	0	-3.85846	4.49648	2.46036e-15	1.0027e-11	Downregulation
TR42089|c2_g1	0	0	-3.74178	-3.4584	0.000589553	0.0285064	Downregulation
TR205185|c0_g1	0	0	-3.69182	-3.21711	0.00127741	0.0418872	Downregulation
TR82585|c0_g2	Proenkephalin-A	Penk	-3.66558	-2.57853	0.000161248	0.014984	Downregulation
TR55958|c1_g1	Lysyl oxidase homolog 2B	loxl2b	-3.65672	-1.91966	0.000559185	0.0277194	Downregulation
TR828|c4_g5	0	0	-3.64079	-1.35655	1.28919e-07	8.55301e-05	Downregulation
TR11872|c2_g1	Contactin-5	cntn5	-3.60908	6.28841	5.88732e-27	5.59845e-23	Downregulation
TR54210|c2_g2	Band 3 anion exchange protein	slc4a1	-3.60905	6.59649	2.92036e-33	4.1656e-29	Downregulation
TR87448|c4_g1	0	0	-3.60544	-1.15752	0.000360115	0.0220435	Downregulation
TR54184|c6_g1	Mitochondrial fission regulator 1-like	mtfr1l	-3.58534	-2.39212	0.000608987	0.0290298	Downregulation
TR24171|c0_g1	Retinal-specific ATP-binding cassette transporter	ABCA4	-3.51839	2.20459	1.92712e-09	1.96346e-06	Downregulation
TR72707|c0_g1	Signal-transducing adaptor protein 2	STAP2	-3.47741	2.97183	1.14376e-17	5.43818e-14	Downregulation
TR560|c6_g1	ATP-binding cassette sub-family A member 1	ABCA1	-3.45844	1.95636	3.86559e-11	6.89234e-08	Downregulation
TR56166|c1_g3	0	0	-3.41951	-0.0219723	0.000456111	0.0254139	Downregulation
TR47806|c2_g1	Kelch-like protein 26	klhl26	-3.373	-0.12157	7.58397e-09	6.97921e-06	Downregulation
TR46949|c0_g1	Leucine-rich repeat and fibronectin type III domain-containing protein 1	lrfn1	-3.26488	-2.40901	0.00141196	0.0434525	Downregulation
TR35132|c0_g1	Anoctamin-1	ANO1	-3.21492	1.87633	7.02631e-13	1.82224e-09	Downregulation
TR61020|c2_g1	CUB and zona pellucida-like domain-containing protein 1	Cuzd1	-3.20224	2.04448	6.17969e-05	0.00859972	Downregulation
TR83272|c0_g2	Collagenase 3	mmp13	-3.18792	1.78025	4.04525e-06	0.00146079	Downregulation
TR9726|c1_g1	Integrin beta-like protein A	sibA	-3.17413	0.818662	0.000177457	0.015625	Downregulation
TR54499|c0_g1	ATP-binding cassette sub-family A member 1	ABCA1	-3.16135	-0.708766	4.24474e-05	0.00716532	Downregulation
TR8224|c5_g3	Claudin-like protein ZF-A89	cldnd	-3.13925	-2.39153	0.00114328	0.0395339	Downregulation
TR158768|c0_g1	Inward rectifier potassium channel 16	Kcnj16	-3.13444	-1.44621	4.08853e-05	0.00706895	Downregulation
TR61660|c1_g1	Cadherin-2	cdh2	-3.10317	0.150219	0.000719182	0.0317598	Downregulation
TR46795|c0_g1	0	0	-3.0887	-0.540324	0.00180573	0.0483244	Downregulation
TR172590|c1_g1	Sodium/potassium-transporting ATPase subunit alpha-3	atp1a3	-3.0804	0.266567	4.2015e-05	0.00713503	Downregulation
TR9338|c4_g1	Leishmanolysin-like peptidase	Lmln	-3.06021	-0.97075	0.000168807	0.0152666	Downregulation
TR26163|c2_g6	0	0	-3.05529	2.41589	0.000746722	0.0324239	Downregulation
TR73043|c0_g1	Apelin receptor B	aplnrb	-3.03719	-2.71837	0.00132682	0.0426082	Downregulation
TR68734|c1_g1	Band 3 anion exchange protein	slc4a1	-3.00257	3.91779	1.17807e-12	2.58524e-09	Downregulation
TR19663|c0_g1	0	0	-2.92282	-2.02301	0.000551438	0.0276058	Downregulation
TR22058|c2_g1	0	0	-2.89023	-1.7724	0.000444885	0.0250437	Downregulation
TR34461|c0_g1	0	0	-2.87659	3.5237	0.000342813	0.0215968	Downregulation
TR47737|c4_g3	0	0	-2.86364	0.0293256	0.00071345	0.0317598	Downregulation
TR56096|c0_g1	S-methyl-5'-thioadenosine phosphorylase {ECO:0000255|HAMAP-Rule:MF_03155}	mtap	-2.80917	-2.61764	0.00098776	0.0373724	Downregulation
TR21223|c0_g10	0	0	-2.79694	0.620142	3.47682e-06	0.00130509	Downregulation
TR46954|c0_g1	Ig heavy chain V region 3	0	-2.77425	0.909549	3.3211e-06	0.00126326	Downregulation
TR85290|c7_g4	0	0	-2.74437	2.16551	5.35297e-09	5.09032e-06	Downregulation
TR21223|c0_g8	Putative ferric-chelate reductase 1	frrs1	-2.74263	5.12955	4.30611e-06	0.00150807	Downregulation
TR36226|c2_g1	Sodium/potassium-transporting ATPase subunit alpha-1	atp1a1	-2.73003	5.2025	3.13586e-09	3.08483e-06	Downregulation
TR21131|c5_g2	Stimulated by retinoic acid gene 6 protein homolog	STRA6	-2.72536	-0.715515	6.47715e-06	0.00214861	Downregulation
TR48459|c0_g1	Mucin-5AC	MUC5AC	-2.71227	5.22343	1.28711e-05	0.00333805	Downregulation
TR54412|c1_g4	T-cell receptor alpha chain V region CTL-F3	0	-2.70367	-1.01288	0.000496811	0.026597	Downregulation
TR32773|c4_g3	Nitric oxide synthase, inducible	nos2	-2.70354	4.08801	1.93302e-05	0.00448334	Downregulation
TR58623|c1_g1	Cell surface superoxide dismutase [Cu-Zn] 4	SOD4	-2.70304	3.37102	2.60456e-08	2.2516e-05	Downregulation
TR60538|c3_g3	0	0	-2.69927	2.81688	3.5615e-05	0.00647149	Downregulation
TR66809|c3_g1	Monocarboxylate transporter 12-B	slc16a12b	-2.681	-1.43393	5.35807e-05	0.00822709	Downregulation
TR68665|c1_g1	Feline leukemia virus subgroup C receptor-related protein 1	FLVCR1	-2.6378	-2.5616	0.00167018	0.0471368	Downregulation
TR13539|c4_g1	Acid-sensing ion channel 1	asic1	-2.59636	-0.0299096	1.49444e-05	0.00364387	Downregulation
TR34190|c7_g3	V-set and transmembrane domain-containing protein 2-like protein	VSTM2L	-2.58361	-0.205754	0.00126344	0.0415726	Downregulation
TR20892|c1_g2	Na(+)/H(+) exchanger beta	0	-2.58101	6.55249	1.0067e-05	0.00282882	Downregulation
TR128685|c0_g1	0	0	-2.57823	-2.53848	0.000497719	0.026597	Downregulation
TR5892|c6_g2	0	0	-2.5729	-0.535609	0.000106433	0.0120489	Downregulation
TR42052|c5_g3	0	0	-2.55124	1.65074	0.00115756	0.0397388	Downregulation
TR34803|c7_g4	Beta-1,4-mannosyl-glycoprotein 4-beta-N-acetylglucosaminyltransferase	Mgat3	-2.54642	1.82308	0.000111816	0.0122688	Downregulation
TR60574|c0_g1	Carcinoembryonic antigen-related cell adhesion molecule 1	Ceacam1	-2.53745	1.74191	1.02887e-05	0.00282882	Downregulation
TR41400|c1_g1	N-acetyl-beta-glucosaminyl-glycoprotein 4-beta-N-acetylgalactosaminyltransferase 1	B4GALNT4	-2.48553	0.546832	6.08309e-05	0.00857306	Downregulation
TR31173|c6_g1	Sodium/potassium-transporting ATPase subunit alpha-1	atp1a1	-2.46974	6.33017	1.60569e-09	1.69656e-06	Downregulation
TR74823|c6_g2	0	0	-2.46742	1.60608	6.27385e-05	0.00860482	Downregulation
TR58525|c2_g1	0	0	-2.4599	2.35569	4.02627e-05	0.00704671	Downregulation
TR36226|c2_g2	Sodium/potassium-transporting ATPase subunit alpha-1	atp1a1	-2.4178	9.52465	6.44078e-08	4.71135e-05	Downregulation
TR53681|c1_g1	Versican core protein	Vcan	-2.41641	-0.0883214	0.000505269	0.0268414	Downregulation
TR50979|c11_g5	Interferon-induced very large GTPase 1	GVINP1	-2.40689	-1.10403	0.00106135	0.0385185	Downregulation
TR1299|c5_g2	Mucin-5B	MUC5B	-2.40156	3.48561	1.10105e-05	0.00294537	Downregulation
TR84303|c6_g2	Collagen alpha-1(VII) chain	COL7A1	-2.39461	-1.40321	0.000905746	0.0357884	Downregulation
TR22462|c1_g2	0	0	-2.39356	-0.375472	0.00046797	0.0257727	Downregulation
TR36226|c0_g1	Sodium/potassium-transporting ATPase subunit alpha-1	atp1a1	-2.38669	-0.489513	0.00050936	0.0268414	Downregulation
TR654|c2_g4	0	0	-2.37769	3.26468	9.02982e-07	0.000436615	Downregulation
TR51795|c4_g1	0	0	-2.37577	0.195013	0.00029983	0.0200158	Downregulation
TR53463|c1_g1	Mucin-5B	MUC5B	-2.37531	3.27187	1.01769e-05	0.00282882	Downregulation
TR84303|c0_g1	0	0	-2.36924	0.997271	0.000421111	0.0244084	Downregulation
TR85041|c0_g3	0	0	-2.36227	-0.301711	0.000466916	0.0257643	Downregulation
TR83292|c1_g1	0	0	-2.32915	0.988452	0.000645468	0.030039	Downregulation
TR1278|c1_g1	0	0	-2.31536	3.8603	3.20644e-10	3.97711e-07	Downregulation
TR45703|c3_g1	0	0	-2.29162	0.64817	0.00128737	0.0420206	Downregulation
TR26167|c0_g1	Laminin subunit beta-4	lamb4	-2.26841	-0.248573	0.000518509	0.0268617	Downregulation
TR30647|c0_g4	0	0	-2.25686	2.18911	0.00108817	0.0388043	Downregulation
TR64754|c5_g3	Actin, alpha skeletal muscle	acta1	-2.24256	5.23918	0.000108095	0.0121531	Downregulation
TR828|c4_g4	0	0	-2.23681	-0.414269	0.00134479	0.0427694	Downregulation
TR21223|c0_g7	0	0	-2.21564	0.538416	2.33887e-05	0.00507412	Downregulation
TR3483|c7_g1	GTPase IMAP family member 8	GIMAP8	-2.21348	3.40005	0.000963007	0.0369594	Downregulation
TR49500|c0_g1	T-cell receptor alpha chain V region PY14	0	-2.21258	-0.576794	0.000955068	0.0367695	Downregulation
TR59512|c1_g1	Sodium/potassium-transporting ATPase subunit alpha-1	atp1a1	-2.2072	7.22537	2.08102e-06	0.000886081	Downregulation
TR7795|c0_g1	Cytochrome P450 26B1	cyp26b1	-2.19557	2.71142	1.67556e-05	0.00405088	Downregulation
TR56267|c4_g2	0	0	-2.19321	8.76548	0.000121526	0.012793	Downregulation
TR67487|c5_g3	0	0	-2.18155	0.415921	0.00024759	0.0183939	Downregulation
TR185081|c0_g1	Sodium/potassium-transporting ATPase subunit alpha-1	atp1a1	-2.18121	2.24164	4.81798e-07	0.000274291	Downregulation
TR66882|c0_g3	T-cell receptor beta chain V region CTL-L17	TCRB	-2.17283	-1.12514	0.00122461	0.0408605	Downregulation
TR74825|c2_g6	Myosin heavy chain, fast skeletal muscle	0	-2.1574	4.92338	0.00122338	0.0408605	Downregulation
TR25339|c0_g1	Zinc finger protein ZFMSA12A	0	-2.14833	2.1382	0.000138465	0.0135606	Downregulation
TR43676|c0_g1	Lysyl oxidase homolog 2A	loxl2a	-2.11579	-0.4649	0.00142024	0.043613	Downregulation
TR59367|c1_g1	0	0	-2.10777	1.43347	8.80563e-05	0.0105393	Downregulation
TR80558|c0_g5	0	0	-2.0964	1.79923	0.000353933	0.0220388	Downregulation
TR3499|c2_g1	Interferon-induced protein 44	IFI44	-2.09087	0.26667	0.000299651	0.0200158	Downregulation
TR36140|c7_g1	0	0	-2.06732	1.46877	5.87221e-05	0.00850368	Downregulation
TR64584|c0_g2	DnaJ homolog subfamily C member 21	dnajc21	-2.06201	-0.895423	5.31219e-05	0.00822709	Downregulation
TR35836|c0_g1	0	0	-2.04426	0.191584	0.00027547	0.0193086	Downregulation
TR24459|c0_g2	0	0	-2.03217	0.577526	0.000488921	0.0264667	Downregulation
TR22451|c1_g1	Interferon-inducible GTPase 5	IRGC	-2.02957	1.35788	0.000463927	0.0256988	Downregulation
TR45727|c4_g1	G-protein coupled receptor 183-A	gpr183a	-2.02698	3.96185	2.79937e-05	0.00571079	Downregulation
TR59512|c1_g3	Sodium/potassium-transporting ATPase subunit alpha-1	atp1a1	-2.01824	7.27485	2.35309e-07	0.000142828	Downregulation
TR55462|c4_g1	0	0	-2.01671	0.969434	4.35139e-05	0.00723425	Downregulation
TR20060|c1_g1	0	0	-2.01661	0.804024	0.000896665	0.0356765	Downregulation
TR65919|c3_g1	0	0	-2.0161	-0.800161	0.00124808	0.0413532	Downregulation
TR87451|c5_g4	Stonustoxin subunit alpha	0	-2.00887	1.68815	0.000506685	0.0268414	Downregulation
TR81135|c4_g2	0	0	-2.00806	0.449751	0.0016733	0.0471368	Downregulation
TR60586|c0_g3	Protein phosphatase 1K, mitochondrial	Ppm1k	-2.00497	2.14846	2.12316e-05	0.00480711	Downregulation
TR74831|c6_g5	0	0	-2.00431	-0.00844824	0.00066222	0.0304706	Downregulation
TR66771|c0_g1	Latent-transforming growth factor beta-binding protein 2	LTBP2	-2.00077	1.51355	0.00125016	0.0413679	Downregulation
TR21223|c0_g4	Putative ferric-chelate reductase 1	frrs1	-1.99945	7.58422	4.72177e-08	3.74174e-05	Downregulation
TR13511|c1_g1	0	0	-1.98958	7.39141	0.000275326	0.0193086	Downregulation
TR66772|c2_g3	0	0	-1.98668	4.19147	4.9997e-07	0.000274291	Downregulation
TR48534|c3_g6	Collagen alpha-2(I) chain	col1a2	-1.96361	6.92638	0.00164328	0.0468794	Downregulation
TR43463|c1_g2	Interferon-induced very large GTPase 1	GVINP1	-1.95818	2.54666	0.000482384	0.0262726	Downregulation
TR35974|c0_g3	0	0	-1.95776	2.58431	9.46463e-05	0.0111573	Downregulation
TR87323|c1_g4	Probable G-protein coupled receptor 116	0	-1.95206	0.622333	0.00100888	0.0377416	Downregulation
TR2987|c0_g1	Isotocin receptor	0	-1.94387	2.05401	3.55274e-05	0.00647149	Downregulation
TR12508|c0_g3	DBH-like monooxygenase protein 2 homolog	moxd2	-1.93585	5.96372	3.0424e-10	3.94517e-07	Downregulation
TR195068|c0_g1	0	0	-1.91885	2.01919	4.16197e-05	0.00713503	Downregulation
TR189898|c0_g1	Threonylcarbamoyl-AMP synthase	ywlC	-1.91259	2.48214	0.000298044	0.0200158	Downregulation
TR77800|c0_g2	Dual specificity protein phosphatase 22-B	dusp22b	-1.9079	3.08805	0.00120715	0.0405567	Downregulation
TR40079|c1_g2	0	0	-1.90711	1.63768	3.07346e-05	0.00608887	Downregulation
TR65995|c0_g3	NACHT, LRR and PYD domains-containing protein 1	0	-1.90047	2.13601	0.000178918	0.0157052	Downregulation
TR48892|c2_g1	Prominin-1-A	prom1a	-1.89451	3.62691	0.000253918	0.0186008	Downregulation
TR3941|c1_g1	Succinyl-CoA:3-ketoacid coenzyme A transferase 1, mitochondrial	Oxct1	-1.89349	5.37666	3.1596e-14	1.12671e-10	Downregulation
TR64916|c1_g1	0	0	-1.88842	-1.38204	0.000757126	0.0325781	Downregulation
TR68665|c1_g3	Major facilitator superfamily domain-containing protein 7	mfsd7	-1.87644	2.7971	5.36399e-05	0.00822709	Downregulation
TR78774|c2_g5	Interferon-induced very large GTPase 1	GVINP1	-1.87555	1.73745	0.000200586	0.016221	Downregulation
TR82252|c0_g1	0	0	-1.86878	1.35451	0.000744216	0.0323707	Downregulation
TR72711|c1_g3	0	0	-1.86862	2.01684	0.000517826	0.0268617	Downregulation
TR29559|c2_g2	Nuclear GTPase SLIP-GC	NUGGC	-1.86247	0.325624	0.000558623	0.0277194	Downregulation
TR8224|c5_g4	Glutamate receptor ionotropic, kainate 1	GRIK1	-1.85447	0.496601	0.000201645	0.016221	Downregulation
TR31173|c5_g1	Sodium/potassium-transporting ATPase subunit alpha-1	atp1a1	-1.8249	7.68723	8.80194e-06	0.00270002	Downregulation
TR52283|c0_g1	Serine/threonine-protein kinase WNK4	Wnk4	-1.82247	1.35884	1.10472e-05	0.00294537	Downregulation
TR6197|c4_g4	Ladderlectin	0	-1.81328	7.97038	0.000315988	0.0206755	Downregulation
TR45713|c5_g13	Protein lifeguard 1	GRINA	-1.80495	-2.14684	0.00144836	0.0440969	Downregulation
TR7553|c0_g1	0	0	-1.79542	-0.424274	0.00174578	0.0478422	Downregulation
TR10470|c0_g4	Interferon-induced very large GTPase 1	GVINP1	-1.79028	1.11416	0.00153052	0.0452932	Downregulation
TR45797|c1_g1	ERBB receptor feedback inhibitor 1	Errfi1	-1.78813	4.67541	0.000162795	0.0150623	Downregulation
TR3941|c0_g1	Gap junction alpha-1 protein	gja1	-1.7875	1.99193	3.03415e-06	0.00118573	Downregulation
TR64771|c1_g1	0	0	-1.78654	4.64015	1.71187e-07	0.000108525	Downregulation
TR60614|c3_g1	0	0	-1.77706	2.38092	2.69572e-06	0.00108315	Downregulation
TR25387|c2_g2	0	0	-1.7749	-0.227277	0.000188573	0.0159462	Downregulation
TR19535|c1_g1	Inward rectifier potassium channel 16	KCNJ16	-1.75786	3.18832	1.45736e-06	0.000659928	Downregulation
TR48824|c0_g2	0	0	-1.75118	1.70764	8.3925e-05	0.0102756	Downregulation
TR37178|c0_g1	Dual specificity protein phosphatase 22-A	dusp22a	-1.74617	5.60138	1.4314e-06	0.000658628	Downregulation
TR24222|c11_g3	5-aminolevulinate synthase, erythroid-specific, mitochondrial	alas2	-1.72836	8.21928	0.000249238	0.0184204	Downregulation
TR22417|c7_g1	Chloride channel protein 1	0	-1.72178	0.933281	0.000398018	0.0235574	Downregulation
TR5219|c0_g1	0	0	-1.72055	-0.258364	0.00146633	0.044407	Downregulation
TR32862|c4_g7	0	0	-1.71833	2.27997	9.03126e-05	0.0107352	Downregulation
TR48866|c1_g1	IgGFc-binding protein	FCGBP	-1.70427	6.56032	0.00151916	0.0451915	Downregulation
TR60592|c0_g1	Nuclear receptor subfamily 1 group D member 1	NR1D1	-1.70107	3.43582	7.46307e-05	0.00959038	Downregulation
TR84079|c2_g1	0	0	-1.68976	5.10335	1.34592e-05	0.00342825	Downregulation
TR64835|c4_g1	Zinc finger and BTB domain-containing protein 24	zbtb24	-1.68877	-0.49649	0.000356911	0.0220388	Downregulation
TR13530|c5_g3	Actin, alpha skeletal muscle	acta1	-1.68015	5.96026	0.000409688	0.0239926	Downregulation
TR80771|c0_g1	Sodium/potassium-transporting ATPase subunit beta-233	atnb233	-1.67546	3.27368	0.000169641	0.0152666	Downregulation
TR28939|c2_g10	Prolyl 4-hydroxylase subunit alpha-2	P4HA2	-1.67315	2.53946	0.000450308	0.0252385	Downregulation
TR13708|c3_g2	V-set domain-containing T-cell activation inhibitor 1	VTCN1	-1.66654	4.48027	9.67903e-05	0.0112703	Downregulation
TR74733|c5_g1	Triple functional domain protein	trio	-1.65942	4.23237	0.00149864	0.0447677	Downregulation
TR74873|c0_g1	Clathrin heavy chain 1	Cltc	-1.63122	3.01447	0.001794	0.0481912	Downregulation
TR3922|c1_g1	GTP cyclohydrolase 1	gch1	-1.6306	2.63754	0.000172919	0.0154226	Downregulation
TR38071|c1_g2	Cysteine/serine-rich nuclear protein 1	CSRNP1	-1.62252	6.28169	1.34831e-06	0.000630567	Downregulation
TR30656|c0_g2	4F2 cell-surface antigen heavy chain	SLC3A2	-1.61241	3.32747	0.000359171	0.0220435	Downregulation
TR76612|c1_g1	Kinesin light chain 1	Klc1	-1.60883	1.5464	0.00143333	0.0438425	Downregulation
TR52167|c0_g2	Gamma-glutamyltransferase 7	GGT7	-1.60386	3.40013	2.2655e-05	0.0050101	Downregulation
TR70734|c4_g1	Insulin-like growth factor-binding protein 2-B	igfbp2b	-1.60382	4.59779	0.000211126	0.016824	Downregulation
TR44430|c5_g2	0	0	-1.60104	3.55119	0.000119489	0.0127669	Downregulation
TR5918|c10_g4	Sodium/hydrogen exchanger 3	Slc9a3	-1.59431	7.23456	2.32285e-05	0.00507412	Downregulation
TR74888|c2_g2	Rho-related BTB domain-containing protein 2	RHOBTB2	-1.59131	3.00714	0.00145912	0.0443221	Downregulation
TR60855|c1_g1	0	0	-1.59029	4.63666	0.00194314	0.0495837	Downregulation
TR4077|c10_g3	Ubiquitin carboxyl-terminal hydrolase 22	usp22	-1.5874	5.06014	2.74038e-06	0.0010858	Downregulation
TR29038|c4_g1	Nephrocystin-3	nphp3	-1.58608	2.20367	0.000300408	0.0200158	Downregulation
TR843|c0_g1	NEDD4-binding protein 1	n4bp1	-1.58125	1.56001	0.00182218	0.048537	Downregulation
TR86406|c0_g3	0	0	-1.57272	3.69226	0.000509131	0.0268414	Downregulation
TR32862|c4_g3	0	0	-1.57064	3.63374	0.0003859	0.0230108	Downregulation
TR37007|c0_g3	Ras-related protein Rap-1b	rap1b	-1.5705	2.04031	6.26895e-05	0.00860482	Downregulation
TR87323|c1_g1	Fibulin-1	fbln1	-1.56708	4.74372	0.00152616	0.0452932	Downregulation
TR23232|c3_g2	Endothelial lipase	LIPG	-1.56677	3.76924	2.80254e-05	0.00571079	Downregulation
TR80709|c2_g2	Cationic amino acid transporter 2	slc7a2	-1.56625	4.31239	7.19753e-08	5.13328e-05	Downregulation
TR76242|c0_g1	Regulator of G-protein signaling 8	rgs8	-1.55954	5.13938	2.78879e-13	7.95587e-10	Downregulation
TR76257|c0_g1	Tetraspanin-9	tspan9	-1.55018	3.93786	7.05717e-06	0.0022621	Downregulation
TR51780|c2_g1	Calcineurin B homologous protein 1	CHP1	-1.54066	5.40917	0.000700635	0.0316261	Downregulation
TR6545|c0_g1	Alpha-1-antitrypsin homolog	0	-1.53884	1.1661	0.000592789	0.0285179	Downregulation
TR27420|c0_g1	Monocarboxylate transporter 12-B	slc16a12b	-1.53061	2.53113	3.75781e-06	0.0013744	Downregulation
TR84092|c2_g1	Mitogen-activated protein kinase kinase kinase 10	map3k10	-1.50518	3.08635	4.80899e-05	0.00779494	Downregulation
TR37007|c0_g5	Ras-related protein Rap-1b	rap1b	-1.5024	0.904629	0.00154768	0.0455646	Downregulation
TR24200|c4_g9	0	0	-1.49877	6.19674	3.10928e-05	0.00611736	Downregulation
TR455|c2_g1	0	0	-1.48242	3.88891	0.00019957	0.016221	Downregulation
TR15151|c1_g2	Prolactin receptor	prlr	-1.48187	5.60183	1.58918e-09	1.69656e-06	Downregulation
TR69143|c0_g1	TBC1 domain family member 24	tbc1d24	-1.47056	4.21014	3.0359e-07	0.000180434	Downregulation
TR51792|c4_g2	0	0	-1.46335	5.15713	1.70371e-05	0.00408431	Downregulation
TR71342|c3_g1	A disintegrin and metalloproteinase with thrombospondin motifs 8	ADAMTS8	-1.46118	4.44479	8.14946e-06	0.00255481	Downregulation
TR76291|c0_g1	0	0	-1.45905	-0.295716	0.000692709	0.0314675	Downregulation
TR69216|c0_g3	Cadherin-2	cdh2	-1.45868	6.12053	3.95099e-05	0.00695765	Downregulation
TR75529|c0_g1	Exostosin-1a	ext1a	-1.45608	3.8415	0.0014265	0.0437114	Downregulation
TR48965|c7_g3	0	0	-1.45322	3.25729	0.00181504	0.0484825	Downregulation
TR76403|c2_g2	Caspase recruitment domain-containing protein 9	Card9	-1.45247	2.19493	0.000583079	0.0283993	Downregulation
TR54235|c1_g1	Protein Shroom1	shroom1	-1.45035	4.30705	0.000374147	0.0225141	Downregulation
TR54957|c0_g1	Insulin receptor substrate 2-B	irs2-b	-1.44831	1.7029	0.000548473	0.0275958	Downregulation
TR61052|c5_g1	Lymphocyte antigen 75	LY75	-1.44534	6.18838	0.000164532	0.0150925	Downregulation
TR50946|c8_g2	WD repeat domain phosphoinositide-interacting protein 1	Wipi1	-1.442	2.27989	9.72124e-06	0.00282882	Downregulation
TR62923|c2_g1	Interleukin-12 receptor subunit beta-2	IL12RB2	-1.44005	2.88319	0.0012176	0.0407219	Downregulation
TR14302|c0_g1	Ras-related protein Rab-13	rab13	-1.43667	2.75845	0.000263869	0.0188191	Downregulation
TR73169|c7_g2	Tumor necrosis factor receptor superfamily member 11B	TNFRSF11B	-1.43435	2.21402	0.00110116	0.0390548	Downregulation
TR21305|c4_g5	Calpain-8	CAPN8	-1.43357	3.70239	0.0019013	0.0490419	Downregulation
TR81135|c6_g3	Estrogen receptor beta	esr2	-1.43292	2.32738	0.00055227	0.0276058	Downregulation
TR599|c2_g3	0	0	-1.43265	4.94634	0.00177724	0.0480163	Downregulation
TR5621|c6_g2	Transmembrane protein 116	tmem116	-1.42718	3.01729	0.001217	0.0407219	Downregulation
TR23454|c0_g2	0	0	-1.41215	5.29531	6.67357e-05	0.00906589	Downregulation
TR47732|c3_g4	0	0	-1.40488	3.85722	9.08108e-06	0.002727	Downregulation
TR55435|c3_g2	Arginase, non-hepatic 2	arg2-b	-1.40412	7.93099	1.80912e-06	0.000781979	Downregulation
TR41459|c5_g1	Tyrosine-protein kinase fyna	fyna	-1.40375	5.36735	0.000833566	0.0341666	Downregulation
TR30725|c1_g2	Arrestin domain-containing protein 3	Arrdc3	-1.39981	5.84321	0.000191882	0.0159592	Downregulation
TR38393|c6_g1	Solute carrier family 22 member 6	slc22a6	-1.39137	3.13501	0.000289259	0.019789	Downregulation
TR2549|c1_g1	C2 calcium-dependent domain-containing protein 4C	C2cd4cC2CD4	-1.38406	2.90921	0.00155147	0.0456292	Downregulation
TR24114|c8_g1	Transcription factor Sp8	sp8b	-1.3816	2.66374	0.000518605	0.0268617	Downregulation
TR6536|c8_g1	Stonustoxin subunit beta	0	-1.37325	4.10174	0.00149764	0.0447677	Downregulation
TR25387|c2_g3	Diphosphoinositol polyphosphate phosphohydrolase 2	NUDT4	-1.37293	4.33783	3.08662e-08	2.58985e-05	Downregulation
TR54215|c2_g9	Mitogen-activated protein kinase 8	mapk8	-1.3688	2.70415	0.00177457	0.0480163	Downregulation
TR47725|c5_g4	HEPACAM family member 2	HEPACAM2	-1.36708	4.23419	2.98969e-05	0.00604892	Downregulation
TR60559|c9_g2	0	0	-1.35502	4.3793	0.000189834	0.0159462	Downregulation
TR80537|c1_g1	Transcription factor E4F1	e4f1	-1.34974	2.02513	5.73726e-05	0.00850368	Downregulation
TR46971|c1_g1	SLIT-ROBO Rho GTPase-activating protein 2	srgap2	-1.33755	3.06494	4.68226e-05	0.00767676	Downregulation
TR22462|c2_g2	ATP-sensitive inward rectifier potassium channel 15	KCNJ15	-1.33651	4.56632	0.000294503	0.0199562	Downregulation
TR24015|c2_g1	0	0	-1.32836	5.19833	6.43578e-07	0.000333818	Downregulation
TR1400|c0_g1	0	0	-1.32772	1.74339	0.000401799	0.0236213	Downregulation
TR24036|c2_g1	0	0	-1.32718	3.265	0.000831134	0.0341159	Downregulation
TR55410|c3_g1	Suppressor of cytokine signaling 2	SOCS2	-1.32659	2.4751	0.000441722	0.0250028	Downregulation
TR14013|c1_g1	BCL2/adenovirus E1B 19 kDa protein-interacting protein 3	BNIP3	-1.32322	1.79449	0.000198709	0.016221	Downregulation
TR45749|c8_g2	Protein C-ets-2	ETS2	-1.32265	5.08072	0.000281785	0.0195116	Downregulation
TR62874|c3_g1	Putative threonylcarbamoyl-AMP synthase	Rv1301	-1.32263	4.15038	0.000246946	0.0183939	Downregulation
TR51919|c1_g1	Myotubularin-related protein 10	mtmr10	-1.32152	3.16313	0.000750378	0.0324345	Downregulation
TR76425|c0_g1	0	0	-1.31022	5.12521	7.7721e-05	0.00981073	Downregulation
TR86425|c1_g6	Intestinal mucin-like protein	0	-1.30223	8.18108	0.000191226	0.0159511	Downregulation
TR68965|c6_g1	Calcineurin B homologous protein 1	Chp1	-1.28844	3.22963	0.00186269	0.0487542	Downregulation
TR710|c6_g1	0	0	-1.28609	2.9244	0.0015739	0.0459571	Downregulation
TR41669|c3_g6	0	0	-1.27492	4.29675	5.40201e-07	0.000290771	Downregulation
TR59585|c0_g1	Zinc finger and SCAN domain-containing protein 20	ZSCAN20	-1.2701	2.47123	0.000114662	0.0123905	Downregulation
TR86000|c1_g3	Kinesin light chain 4	KLC4	-1.26699	2.3163	0.000231234	0.0177807	Downregulation
TR37714|c0_g3	Argininosuccinate synthase	ass1	-1.25926	5.96445	0.0012574	0.0414694	Downregulation
TR50946|c8_g8	WD repeat domain phosphoinositide-interacting protein 3	wdr45b	-1.25764	1.35957	0.00105121	0.0383982	Downregulation
TR62917|c0_g1	SLIT-ROBO Rho GTPase-activating protein 2	srgap2	-1.25318	3.53818	1.23241e-07	8.37101e-05	Downregulation
TR19533|c0_g1	0	0	-1.24968	2.66658	0.00134063	0.0427325	Downregulation
TR32862|c4_g2	0	0	-1.24793	4.11323	0.000105277	0.0119655	Downregulation
TR60644|c3_g6	ES1 protein, mitochondrial	es1	-1.23939	3.81836	0.00094894	0.0366828	Downregulation
TR81152|c4_g1	0	0	-1.23469	5.20908	5.81892e-05	0.00850368	Downregulation
TR47742|c5_g1	Band 3 anion exchange protein	slc4a1	-1.23427	6.17389	0.00100257	0.0375839	Downregulation
TR1619|c0_g1	Melanopsin	opn4	-1.23069	2.80258	0.00022026	0.0172625	Downregulation
TR46708|c0_g3	0	0	-1.22284	4.47279	0.00184752	0.0486682	Downregulation
TR78913|c3_g2	Mitochondrial coenzyme A transporter SLC25A42	slc25a42	-1.21932	3.98755	2.75078e-05	0.00571079	Downregulation
TR55239|c4_g1	Ligand-dependent nuclear receptor corepressor-like protein	LCORL	-1.21814	3.12173	0.00110735	0.0390548	Downregulation
TR29487|c1_g1	Voltage-gated potassium channel subunit beta-2	KCNAB2	-1.21537	1.88861	0.00101537	0.0377589	Downregulation
TR19131|c1_g3	0	0	-1.21219	4.68963	8.33458e-05	0.0102487	Downregulation
TR22337|c0_g1	Nerve growth factor	ngf	-1.21113	2.47873	0.00144016	0.0439412	Downregulation
TR77789|c0_g1	Solute carrier family 25 member 43	slc25a43	-1.2071	1.30578	0.00186823	0.0487542	Downregulation
TR51794|c3_g3	GTPase IMAP family member 8	GIMAP8	-1.20426	4.06943	0.000227273	0.0176186	Downregulation
TR48974|c4_g3	Dysbindin-A	dtnbp1a	-1.20384	4.92576	5.03461e-08	3.88182e-05	Downregulation
TR78812|c6_g2	Transferrin receptor protein 1	TFRC	-1.20092	5.4805	0.000586339	0.0283993	Downregulation
TR20984|c2_g4	Probable helicase with zinc finger domain	helz	-1.19001	5.45837	0.000553789	0.0276197	Downregulation
TR57153|c0_g1	Ornithine decarboxylase	Odc1	-1.18738	7.54641	2.33666e-06	0.000966092	Downregulation
TR68696|c6_g1	Sushi, nidogen and EGF-like domain-containing protein 1	Sned1	-1.1841	6.90743	0.000200744	0.016221	Downregulation
TR52276|c0_g4	Midnolin	midn	-1.18378	3.35891	0.00116669	0.0398075	Downregulation
TR79995|c1_g3	G-protein coupled receptor family C group 6 member A	gprc6a	-1.1799	2.83579	0.00103215	0.0380922	Downregulation
TR32850|c4_g4	Torsin-4A	tor4a	-1.17818	2.88234	0.000496723	0.026597	Downregulation
TR54114|c3_g1	PDZ and LIM domain protein 7	pdlim7	-1.17741	2.2433	0.00147544	0.0446357	Downregulation
TR30989|c0_g1	Interleukin-12 subunit beta	Il12b	-1.17708	2.4472	0.00161876	0.0466034	Downregulation
TR27753|c3_g1	0	0	-1.17578	2.95417	0.000425102	0.0245492	Downregulation
TR21042|c0_g3	E3 SUMO-protein ligase RanBP2	Ranbp2	-1.17279	3.83865	0.000702454	0.0316283	Downregulation
TR14236|c0_g3	Kinesin light chain 2	KLC2	-1.16221	3.64951	0.000585004	0.0283993	Downregulation
TR70681|c4_g2	Choline transporter-like protein 4	slc44a4	-1.15879	5.15486	0.000715954	0.0317598	Downregulation
TR78640|c7_g4	Brefeldin A-inhibited guanine nucleotide-exchange protein 2	Arfgef2	-1.1568	4.75361	0.000547598	0.0275958	Downregulation
TR48578|c7_g5	Signal peptide, CUB and EGF-like domain-containing protein 2	scube2	-1.15608	4.87495	0.000201853	0.016221	Downregulation
TR36413|c6_g2	Tetraspanin-33	tspan33	-1.15577	5.11565	0.000251277	0.0184753	Downregulation
TR76754|c3_g1	Hephaestin-like protein 1	HEPHL1	-1.15296	5.62341	0.00153512	0.0453822	Downregulation
TR61081|c3_g4	Sugar phosphate exchanger 2	slc37a2	-1.14953	4.81744	3.338e-05	0.00631882	Downregulation
TR843|c2_g4	NEDD4-binding protein 1	n4bp1	-1.14639	4.72622	6.08706e-05	0.00857306	Downregulation
TR60598|c2_g1	0	0	-1.14432	4.16879	0.00186553	0.0487542	Downregulation
TR78848|c0_g1	Cysteine/serine-rich nuclear protein 2	CSRNP2	-1.14389	5.39831	0.000168783	0.0152666	Downregulation
TR5046|c0_g1	Transmembrane protein 45B	tmem45b	-1.14019	3.51967	0.000109198	0.0121688	Downregulation
TR75711|c2_g3	Solute carrier family 25 member 47-B	slc25a47b	-1.13072	3.92678	0.000214245	0.017025	Downregulation
TR11938|c2_g2	Solute carrier family 2, facilitated glucose transporter member 12	slc2a12	-1.12194	5.36787	0.00170788	0.0474877	Downregulation
TR61067|c3_g15	GTPase-activating Rap/Ran-GAP domain-like protein 3	garnl3	-1.11548	4.2683	9.36171e-06	0.00275331	Downregulation
TR19277|c0_g1	Protein NLRC3	Nlrc3	-1.11388	4.86059	0.00164661	0.0468817	Downregulation
TR80500|c1_g1	0	0	-1.11305	6.53634	0.00037065	0.0224977	Downregulation
TR28430|c7_g3	cAMP-specific 3',5'-cyclic phosphodiesterase 4B	PDE4B	-1.10434	5.71694	0.00116907	0.0398075	Downregulation
TR30725|c1_g1	Arrestin domain-containing protein 3	ARRDC3	-1.10422	6.85638	0.000133456	0.0133587	Downregulation
TR5923|c5_g1	Glycerol-3-phosphate dehydrogenase [NAD(+)], cytoplasmic	gpd1	-1.09623	5.90588	0.00163815	0.04678	Downregulation
TR23733|c3_g1	Choline O-acetyltransferase	chat	-1.09448	5.99919	0.000712809	0.0317598	Downregulation
TR29244|c1_g4	0	0	-1.0916	6.23727	8.66052e-05	0.0105054	Downregulation
TR1647|c7_g1	DEP domain-containing protein 7	depdc7	-1.088	3.13723	0.000104083	0.0119248	Downregulation
TR68706|c7_g1	Protein Jade-1	jade1	-1.07423	3.72486	0.00137947	0.0431509	Downregulation
TR85322|c0_g1	NLR family member X1	Nlrx1	-1.07232	4.60125	0.00124648	0.0413484	Downregulation
TR50856|c1_g3	Rho GTPase-activating protein 44	Arhgap44	-1.07176	3.068	8.20332e-05	0.0101593	Downregulation
TR28937|c5_g2	Neuronal acetylcholine receptor subunit beta-2	chrnb2	-1.07079	3.8413	0.00184078	0.0486538	Downregulation
TR36024|c2_g3	0	0	-1.0702	6.34078	0.0019534	0.0497001	Downregulation
TR67413|c5_g2	Midnolin	midn	-1.06922	6.00882	0.000139425	0.0135636	Downregulation
TR19251|c8_g1	Neutral amino acid transporter B(0)	Slc1a5	-1.06854	4.80835	0.000169628	0.0152666	Downregulation
TR11790|c3_g2	Large neutral amino acids transporter small subunit 4	SLC43A2	-1.06734	5.11927	7.90142e-05	0.00992987	Downregulation
TR56330|c9_g3	Retinoic acid receptor RXR-gamma-A	rxrga	-1.06252	4.14233	0.000322869	0.0209044	Downregulation
TR53692|c0_g2	Zinc finger protein 185	ZNF185	-1.05866	4.16588	0.00189779	0.0490419	Downregulation
TR30725|c0_g1	Arrestin domain-containing protein 3	Arrdc3	-1.0578	7.54352	0.000982093	0.0373064	Downregulation
TR85990|c0_g1	0	0	-1.05579	5.99089	0.000331975	0.0212345	Downregulation
TR60652|c1_g3	Cryptochrome DASH	cry-dash	-1.05303	5.04233	0.00183762	0.0486538	Downregulation
TR68691|c2_g3	0	0	-1.05235	6.34699	6.75657e-05	0.00910817	Downregulation
TR45828|c2_g3	0	0	-1.0519	4.37252	3.17954e-05	0.00621274	Downregulation
TR25470|c0_g2	Brain-specific angiogenesis inhibitor 1-associated protein 2-like protein 2	baiap2l2	-1.05023	2.91913	0.000978351	0.0372635	Downregulation
TR47705|c0_g5	CUGBP Elav-like family member 3	celf3	-1.05023	3.59998	0.00129451	0.0420613	Downregulation
TR32762|c2_g1	Inositol-trisphosphate 3-kinase C	ITPKC	-1.04867	4.53194	0.000605832	0.0290298	Downregulation
TR45125|c1_g3	Vitamin D3 hydroxylase-associated protein	0	-1.04721	2.96201	0.000441009	0.0250028	Downregulation
TR60533|c1_g1	Phosphatidylinositol 3,4,5-trisphosphate 5-phosphatase 2B	inppl1b	-1.04539	3.87667	2.6483e-05	0.00555519	Downregulation
TR45079|c1_g2	Probable tumor suppressor protein MN1	MN1	-1.04456	3.81781	3.28185e-05	0.00631882	Downregulation
TR46454|c0_g2	C-C motif chemokine 20	CCL20	-1.04199	3.97459	0.000217513	0.0171415	Downregulation
TR74742|c0_g7	Ribonuclease-like 3 {ECO:0000303|PubMed:16861230}	rnasel3	-1.03977	3.19334	0.000967167	0.0370309	Downregulation
TR457|c4_g5	Ral GTPase-activating protein subunit alpha-2	RALGAPA2	-1.03201	5.17863	0.000121487	0.012793	Downregulation
TR565|c4_g2	G-protein coupled receptor 183-A	gpr183a	-1.02492	4.2679	0.000102998	0.0118985	Downregulation
TR13693|c4_g3	LIM domain-binding protein 1-A	ldb1a	-1.02293	4.59979	0.00117631	0.0398075	Downregulation
TR29471|c4_g1	Ubiquitin carboxyl-terminal hydrolase 22	usp22	-1.01846	5.61585	0.00124331	0.0412913	Downregulation
TR3879|c0_g1	Endoribonuclease Dicer	dicer1	-1.01004	4.14197	0.00026006	0.0187715	Downregulation
TR41602|c2_g3	0	0	-1.0078	6.97084	0.000842237	0.0344725	Downregulation
TR8048|c0_g2	Lactosylceramide 1,3-N-acetyl-beta-D-glucosaminyltransferase A	b3gnt5a	-1.00065	5.20667	0.0017858	0.0480163	Downregulation
TR21528|c0_g1	Contactin-5	cntn5	-0.982618	3.4423	0.00115148	0.0396727	Downregulation
TR60833|c3_g2	Probable RNA-binding protein 46	rbm46	-0.979395	6.40792	0.00110241	0.0390548	Downregulation
TR47702|c0_g1	G-protein coupled receptor 183	gpr183	-0.968435	3.17366	0.000304721	0.0200621	Downregulation
TR29207|c0_g1	Pleckstrin homology domain-containing family G member 7	PLEKHG7	-0.968075	3.58068	0.00151342	0.0451147	Downregulation
TR552|c3_g5	Probable helicase with zinc finger domain	helz	-0.964615	6.33891	0.000577586	0.0283116	Downregulation
TR82180|c0_g2	CD276 antigen homolog	cd276	-0.962281	5.0423	3.93179e-05	0.00695765	Downregulation
TR36226|c1_g2	Sodium/potassium-transporting ATPase subunit alpha-1	atp1a1	-0.961805	8.55036	0.0010165	0.0377589	Downregulation
TR23818|c2_g4	Putative adenosylhomocysteinase 3	AHCYL2	-0.961344	6.52004	1.37332e-05	0.00343983	Downregulation
TR6126|c6_g2	0	0	-0.960521	5.61146	0.000218903	0.0172035	Downregulation
TR39471|c2_g5	Rab11 family-interacting protein 3	rab11fip3	-0.960479	3.83725	3.68789e-05	0.00665874	Downregulation
TR20960|c1_g2	Monocarboxylate transporter 12-B	slc16a12b	-0.959826	4.66734	1.47849e-05	0.00363607	Downregulation
TR84303|c6_g6	Receptor-type tyrosine-protein phosphatase C	ptprc	-0.955964	4.67936	8.2263e-05	0.0101593	Downregulation
TR62701|c3_g2	cAMP-responsive element modulator	0	-0.951706	5.09461	0.00152916	0.0452932	Downregulation
TR24085|c5_g2	5'-nucleotidase domain-containing protein 2	Nt5dc2	-0.944838	4.3074	0.00147832	0.0446573	Downregulation
TR255|c1_g1	Fatty acid-binding protein, heart	fabp3	-0.942354	7.11406	0.000372816	0.0225141	Downregulation
TR5629|c4_g1	ATP-binding cassette sub-family A member 3	Abca3	-0.939111	5.51377	0.000175025	0.0155065	Downregulation
TR16071|c1_g1	DENN domain-containing protein 5B	dennd5b	-0.92505	4.94462	0.0016189	0.0466034	Downregulation
TR47702|c0_g3	G-protein coupled receptor 183	gpr183	-0.920377	3.21517	0.000983834	0.0373229	Downregulation
TR3380|c4_g1	T-lymphocyte activation antigen CD80	Cd80	-0.914558	4.18386	0.000225673	0.0175422	Downregulation
TR62901|c1_g2	Ornithine decarboxylase antizyme 2	oaz2	-0.908347	5.51144	0.000112392	0.0122806	Downregulation
TR13826|c1_g1	E3 ubiquitin-protein ligase RNF19B	rnf19b	-0.907508	5.75416	1.01235e-05	0.00282882	Downregulation
TR21569|c6_g1	Claudin-like protein ZF-A89	cldnd	-0.903478	4.05587	0.00149689	0.0447677	Downregulation
TR60652|c1_g12	Cryptochrome DASH	cry-dash	-0.903137	4.35152	0.000270209	0.0192095	Downregulation
TR36571|c2_g1	Insulin receptor substrate 2	Irs2	-0.88807	6.32336	0.000233992	0.0178963	Downregulation
TR25167|c0_g1	Serine/threonine-protein kinase SIK3 homolog	zgc:66101	-0.884356	4.10248	0.0018554	0.0487393	Downregulation
TR52218|c1_g2	0	0	-0.87533	5.94263	0.000402362	0.0236213	Downregulation
TR76400|c6_g1	Secretory carrier-associated membrane protein 1	Scamp1	-0.868568	3.6105	0.00182983	0.0486134	Downregulation
TR84617|c9_g2	Neuron navigator 3	nav3	-0.857795	3.52277	0.000664888	0.0304951	Downregulation
TR24130|c2_g4	Aspartate aminotransferase, cytoplasmic	GOT1	-0.854598	6.06039	5.73367e-05	0.00850368	Downregulation
TR29378|c2_g1	Phosphatidylinositol 4,5-bisphosphate 3-kinase catalytic subunit gamma isoform	PIK3CG	-0.850939	5.32871	0.00143539	0.0438425	Downregulation
TR29054|c3_g3	0	0	-0.848002	4.70395	0.00191633	0.0491629	Downregulation
TR26220|c3_g2	Serine/threonine-protein kinase Sgk1	sgk1	-0.838724	6.13189	0.000335898	0.0214197	Downregulation
TR87414|c2_g1	Phosphatidate phosphatase LPIN1	LPIN1	-0.837468	4.77165	0.000262628	0.0188191	Downregulation
TR41717|c2_g2	Protein strawberry notch homolog 2	SBNO2	-0.837428	6.74925	0.000772116	0.0328057	Downregulation
TR22086|c0_g1	Calcium/calmodulin-dependent protein kinase type II delta 1 chain {ECO:0000303|PubMed:17103413}	camk2d1	-0.836419	6.23384	0.000202918	0.0162608	Downregulation
TR32651|c0_g1	Tripartite motif-containing protein 35	TRIM35	-0.835432	5.94804	0.00140577	0.0434439	Downregulation
TR34200|c0_g2	N-acetylaspartate synthetase	nat8l	-0.832273	5.27915	0.000706753	0.0316519	Downregulation
TR20997|c3_g4	Phosphatidylinositol 4-phosphate 5-kinase type-1 beta	PIP5K1B	-0.823425	4.81375	0.000301387	0.0200158	Downregulation
TR24022|c0_g2	Kinesin-like protein KIF13B	KIF13B	-0.8171	5.82179	0.000975591	0.0372081	Downregulation
TR66809|c4_g5	Spermine oxidase	SMOX	-0.801023	4.45678	0.00163711	0.04678	Downregulation
TR65926|c2_g4	A-kinase anchor protein 11	Akap11	-0.799698	4.6593	0.00189027	0.0490419	Downregulation
TR71259|c0_g1	0	0	-0.798152	5.39879	0.000748955	0.0324345	Downregulation
TR36008|c4_g1	Pleckstrin homology domain-containing family N member 1	PLEKHN1	-0.787116	6.1074	0.000284552	0.019615	Downregulation
TR59408|c3_g1	Protein NDRG2	ndrg2	-0.786604	4.86856	0.00140912	0.0434439	Downregulation
TR12565|c2_g1	0	0	-0.785161	4.60826	0.000412267	0.0240372	Downregulation
TR487|c6_g1	Cytokine-inducible SH2-containing protein	CISH	-0.77525	4.35386	0.000515568	0.0268617	Downregulation
TR672|c4_g2	Rho GTPase-activating protein 42	arhgap42a	-0.771104	4.90435	0.00104152	0.0382249	Downregulation
TR53384|c1_g3	Alpha-2A adrenergic receptor	adra2a	-0.77054	4.12365	0.00051179	0.0268414	Downregulation
TR74672|c0_g3	Calcipressin-1	Rcan1	-0.765862	5.47442	0.000254341	0.0186008	Downregulation
TR78296|c5_g5	Tax1-binding protein 1 homolog B	tax1bp1b	-0.765818	5.1088	0.001606	0.0463723	Downregulation
TR48414|c0_g1	Transcription factor jun-B	junb	-0.760188	6.71144	0.00159871	0.0462557	Downregulation
TR12608|c3_g1	Cationic amino acid transporter 2	slc7a2	-0.74598	4.55457	0.00168356	0.0471463	Downregulation
TR54494|c4_g7	Regulator of G-protein signaling 8	rgs8	-0.733826	6.09032	0.00117541	0.0398075	Downregulation
TR23677|c0_g1	0	0	-0.73268	5.28254	0.00109121	0.0388454	Downregulation
TR78711|c6_g1	G-protein coupled receptor family C group 5 member C	Gprc5c	-0.732051	4.91872	0.000338467	0.0214573	Downregulation
TR76673|c0_g1	Calnexin	0	-0.715519	4.21924	0.00138343	0.0432271	Downregulation
TR87408|c3_g3	Ectopic P granules protein 5 homolog	epg5	-0.685574	4.97993	0.00183016	0.0486134	Downregulation
TR81137|c2_g9	0	0	-0.678693	5.50297	0.00177337	0.0480163	Downregulation
TR85314|c0_g1	Ubiquitin thioesterase zranb1-B	zranb1b	-0.673076	6.57633	0.000657026	0.0302805	Downregulation
TR13490|c2_g1	E3 ubiquitin-protein ligase SMURF2	smurf2	-0.669499	6.13965	0.00190119	0.0490419	Downregulation
TR32681|c0_g1	Golgin subfamily A member 1	GOLGA1	-0.655789	5.34579	0.000533433	0.0272058	Downregulation
TR71010|c1_g5	Ephrin-A5b	efna5b	-0.631614	5.20862	0.000852905	0.0347595	Downregulation
TR16098|c0_g1	Calmodulin-regulated spectrin-associated protein 1-B	camsap1b	-0.624314	5.26172	0.00134829	0.0427853	Downregulation
TR77482|c5_g1	N-lysine methyltransferase SMYD2-A	smyd2a	0.603727	4.9067	0.00119359	0.0402014	Upregulation
TR34742|c1_g1	Protein L-Myc-1a	mycl1a	0.66548	4.65236	0.00123576	0.0411364	Upregulation
TR71207|c4_g3	Protein phosphatase 1 regulatory subunit 14B	PPP1R14B	0.676774	6.79522	0.00168953	0.0472076	Upregulation
TR24029|c2_g3	Growth arrest-specific protein 6	Gas6	0.703137	7.19507	0.0013198	0.0424957	Upregulation
TR79041|c0_g1	Immediate early response gene 5-like protein	ier5l	0.710024	5.03085	0.000980747	0.037305	Upregulation
TR27709|c2_g1	Bone morphogenetic protein 2	bmp2	0.71167	4.407	0.00159829	0.0462557	Upregulation
TR69500|c0_g2	High mobility group-T protein	0	0.719384	6.17886	0.00197327	0.0499498	Upregulation
TR32772|c4_g1	Peptidyl-prolyl cis-trans isomerase FKBP9	FKBP9	0.725316	5.92436	0.00134716	0.0427853	Upregulation
TR78701|c3_g1	5-hydroxytryptamine receptor 2B	htr2b	0.730277	5.34738	0.00118346	0.0399548	Upregulation
TR55957|c0_g1	Leucine-rich repeat-containing protein 40	lrrc40	0.735855	5.78566	0.000723129	0.0318847	Upregulation
TR72634|c10_g3	Zinc finger protein 148	znf148	0.746775	5.20604	0.00111026	0.0390548	Upregulation
TR49619|c0_g1	Transmembrane emp24 domain-containing protein 9	TMED9	0.752686	6.87746	0.000494333	0.026597	Upregulation
TR49676|c1_g1	Ras-related protein Rab-13	rab13	0.763677	4.63049	0.000277318	0.0193849	Upregulation
TR69221|c3_g1	Serine/arginine-rich splicing factor 2	SRSF2	0.772979	6.53268	0.00167146	0.0471368	Upregulation
TR44413|c2_g1	Tetraspanin-9	tspan9	0.776002	6.11502	0.00191515	0.0491629	Upregulation
TR7884|c0_g1	DNA-(apurinic or apyrimidinic site) lyase	apex1	0.784688	5.65634	0.00118138	0.0399319	Upregulation
TR39454|c2_g3	TGF-beta-activated kinase 1 and MAP3K7-binding protein 2	tab2	0.78694	6.7801	0.00165097	0.0469072	Upregulation
TR80574|c0_g1	Myosin-9	MYH9	0.791611	8.07215	0.00079847	0.0332902	Upregulation
TR33703|c2_g1	Activating transcription factor 7-interacting protein 1	atf7ip	0.819606	5.56536	0.00181821	0.0485055	Upregulation
TR7831|c4_g2	0	0	0.823709	4.51952	0.00111367	0.0390852	Upregulation
TR65843|c0_g3	Sodium-dependent lysophosphatidylcholine symporter 1-A	mfsd2aa	0.831526	4.63356	0.000906846	0.0357884	Upregulation
TR75460|c0_g1	Protein FAM89A	fam89a	0.833311	5.06923	8.06384e-05	0.0100456	Upregulation
TR41326|c0_g1	Myristoylated alanine-rich C-kinase substrate	Marcks	0.833656	5.14463	0.000245435	0.0183293	Upregulation
TR5613|c1_g4	0	0	0.83562	6.32996	0.000523867	0.0269731	Upregulation
TR87499|c5_g1	1-acyl-sn-glycerol-3-phosphate acyltransferase gamma	AGPAT3	0.8372	7.3982	0.00105802	0.0385185	Upregulation
TR21540|c6_g2	BMP and activin membrane-bound inhibitor homolog	BAMBI	0.843557	5.77925	0.00129304	0.0420613	Upregulation
TR38434|c1_g1	Mid1-interacting protein 1A	mid1ip1a	0.845081	6.7253	0.00130588	0.0421904	Upregulation
TR47910|c2_g1	10 kDa heat shock protein, mitochondrial	hspe1	0.84511	5.13895	0.00165247	0.0469072	Upregulation
TR41421|c3_g2	ATP-binding cassette sub-family F member 2	ABCF2	0.846313	6.46503	0.000948404	0.0366828	Upregulation
TR2481|c6_g1	Drebrin-like protein	DBNL	0.847965	6.00386	0.00130081	0.04217	Upregulation
TR17362|c3_g1	Claudin-7-A {ECO:0000312|ZFIN:ZDB-GENE-040718-29}	cldn7a	0.858041	6.49334	0.00168403	0.0471463	Upregulation
TR53461|c3_g1	Frizzled-7-A	fzd7-a	0.873676	4.86836	0.000131511	0.0133587	Upregulation
TR276|c0_g1	Forkhead box protein F1	foxf1	0.88026	6.33584	0.000937147	0.0365731	Upregulation
TR84192|c8_g1	Urea transporter 2	SLC14A2	0.882491	5.48554	0.00101192	0.0377589	Upregulation
TR20120|c0_g1	Tripartite motif-containing 13	trim13	0.889151	5.2019	2.34781e-05	0.00507412	Upregulation
TR12557|c3_g2	Collagen alpha-6(IV) chain	COL4A6	0.893386	7.88123	0.00117535	0.0398075	Upregulation
TR48472|c7_g4	Interferon regulatory factor 2	Irf2	0.897923	3.60921	0.00135983	0.0428655	Upregulation
TR57394|c0_g1	Protein Wnt-11	wnt11	0.898828	6.22297	0.000869136	0.0349714	Upregulation
TR19704|c1_g2	0	0	0.901814	4.09632	0.00112872	0.0392436	Upregulation
TR47833|c0_g1	SUMO-activating enzyme subunit 1	sae1	0.903037	4.76965	0.00107943	0.0386921	Upregulation
TR12566|c9_g1	0	0	0.903061	5.63285	0.000235747	0.017923	Upregulation
TR5675|c4_g1	UPF0461 protein C5orf24 homolog	zgc:77058	0.905598	4.31373	0.00178227	0.0480163	Upregulation
TR3931|c6_g1	Frizzled-10-B	fzd10-b	0.91156	4.94218	8.94671e-06	0.00271523	Upregulation
TR64813|c1_g1	Phosphoglycerate mutase 1	PGAM1	0.914462	4.64069	0.00017681	0.0156162	Upregulation
TR76247|c0_g1	WAP four-disulfide core domain protein 1	WFDC1	0.917815	4.41329	0.000782918	0.0330401	Upregulation
TR29407|c2_g2	Cadherin-2	cdh2	0.923351	6.68329	0.000890222	0.0356189	Upregulation
TR64131|c3_g4	Ecto-ADP-ribosyltransferase 5	ART5	0.92367	4.66602	0.000874318	0.0350809	Upregulation
TR54152|c6_g1	Metalloproteinase inhibitor 3	TIMP3	0.925429	5.77854	0.00055983	0.0277194	Upregulation
TR49673|c7_g1	Protocadherin alpha-C2	PCDHAC2	0.926603	5.72837	0.00181246	0.0484591	Upregulation
TR72638|c1_g1	Canalicular multispecific organic anion transporter 1	ABCC2	0.930714	4.50077	0.000592586	0.0285179	Upregulation
TR17360|c2_g1	0	0	0.930715	5.45393	6.33259e-05	0.00864383	Upregulation
TR12585|c1_g2	CDK5 and ABL1 enzyme substrate 2	CABLES2	0.932624	5.21931	0.00091157	0.0358694	Upregulation
TR29562|c1_g1	Prolyl 3-hydroxylase 3	P3h3	0.945532	3.04355	0.00110923	0.0390548	Upregulation
TR55280|c0_g1	Bone morphogenetic protein 2	bmp2	0.949368	5.38098	0.000502796	0.0268108	Upregulation
TR2525|c2_g1	0	0	0.950719	4.36751	0.000356847	0.0220388	Upregulation
TR12588|c5_g3	Zinc finger protein ZFMSA12A	0	0.95213	5.6388	0.0017851	0.0480163	Upregulation
TR8130|c0_g2	Peptidyl-prolyl cis-trans isomerase FKBP1B	FKBP1B	0.952961	4.59318	0.000318716	0.0208062	Upregulation
TR4260|c0_g1	Histone H2A.Z	h2afz	0.956282	4.83306	0.00136544	0.0429475	Upregulation
TR5895|c2_g3	0	0	0.956497	5.0433	0.000399343	0.0235869	Upregulation
TR59478|c5_g1	Sodium/potassium-transporting ATPase subunit alpha-1	atp1a1	0.960908	6.2283	0.000461653	0.0256227	Upregulation
TR23720|c10_g1	Bromodomain testis-specific protein	brdt	0.966278	5.63309	0.001784	0.0480163	Upregulation
TR37042|c0_g1	0	0	0.967345	3.67993	0.00159354	0.0462466	Upregulation
TR56713|c0_g1	Cbp/p300-interacting transactivator 2 {ECO:0000250|UniProtKB:Q99967}	cited2	0.972699	3.52442	0.000141053	0.0135945	Upregulation
TR25401|c0_g1	0	0	0.974164	4.57336	0.000132898	0.0133587	Upregulation
TR6563|c0_g1	Guanine nucleotide-binding protein G(I)/G(S)/G(O) subunit gamma-10	GNG10	0.974693	3.67932	0.00132927	0.0426082	Upregulation
TR5790|c5_g1	Oxidative stress-induced growth inhibitor 2	OSGIN2	0.976185	4.98266	7.73862e-05	0.00981073	Upregulation
TR51791|c4_g2	Frizzled-5	fzd5	0.977936	3.89688	0.000906964	0.0357884	Upregulation
TR60531|c0_g1	0	0	0.978811	5.53619	0.0011004	0.0390548	Upregulation
TR68990|c2_g1	UDP-glucuronosyltransferase	ugt3	0.983385	6.19162	1.03422e-05	0.00282882	Upregulation
TR16061|c0_g2	Neugrin	NGRN	0.986712	3.98884	0.000160349	0.0149491	Upregulation
TR20928|c0_g4	0	0	0.991616	5.3479	0.000591589	0.0285179	Upregulation
TR23863|c2_g2	Platelet endothelial cell adhesion molecule	PECAM1	0.992753	6.56825	0.000699334	0.0316174	Upregulation
TR41741|c1_g2	Collagen alpha-6(VI) chain	COL6A6	0.993347	6.90539	0.00148348	0.0446922	Upregulation
TR75647|c0_g1	RNA-binding protein 8A	rbm8a	0.993424	7.3028	0.00132179	0.0425119	Upregulation
TR4725|c2_g1	Catenin beta-1	CTNNB1	0.994525	6.9224	7.07024e-05	0.00933796	Upregulation
TR4060|c1_g2	Cell adhesion molecule 4	cadm4	0.99525	6.53337	0.000705119	0.0316283	Upregulation
TR586|c3_g1	Vascular endothelial growth factor A-A	vegfaa	0.999187	5.63878	0.00111	0.0390548	Upregulation
TR15660|c2_g2	0	0	1.00182	2.44415	0.00192047	0.0491639	Upregulation
TR84490|c8_g1	Cytochrome P450 3A27	cyp3a27	1.00362	4.09335	0.000579442	0.0283539	Upregulation
TR21538|c6_g1	0	0	1.00898	7.47215	3.329e-05	0.00631882	Upregulation
TR48872|c1_g4	Receptor activity-modifying protein 2	Ramp2	1.01197	5.80819	0.000848383	0.0346247	Upregulation
TR5684|c2_g1	Histone-lysine N-methyltransferase SUV39H1-A	suv39h1a	1.01484	6.23962	0.00102859	0.0380399	Upregulation
TR41716|c4_g1	Stromelysin-3	mmp11	1.02111	6.14571	0.000378734	0.0226986	Upregulation
TR8284|c4_g1	0	0	1.02272	4.02747	0.00108513	0.0387928	Upregulation
TR5893|c2_g1	Alpha-ketoglutarate-dependent dioxygenase alkB homolog 4	ALKBH4	1.02899	3.24649	0.000743242	0.0323707	Upregulation
TR55222|c5_g1	Myosin light chain 1, skeletal muscle isoform	0	1.04041	5.62656	7.58026e-05	0.00969729	Upregulation
TR61074|c4_g3	Homeobox protein MSH-D	msxd	1.04237	5.9626	4.5932e-05	0.00757427	Upregulation
TR6621|c1_g1	Transmembrane protein 205	tmem205	1.043	4.99828	5.33567e-05	0.00822709	Upregulation
TR1355|c0_g2	Uncharacterized protein C1orf106	C1orf106	1.04463	4.00092	0.00168392	0.0471463	Upregulation
TR77709|c1_g4	Ribosome biogenesis protein BMS1 homolog	BMS1	1.04974	5.68356	0.00126984	0.0416869	Upregulation
TR23769|c2_g3	Transcription factor E4F1	e4f1	1.06239	5.90533	0.000718234	0.0317598	Upregulation
TR62352|c1_g2	DNA-binding protein inhibitor ID-4 {ECO:0000250|UniProtKB:P47928}	id4	1.06351	6.22089	0.000301696	0.0200158	Upregulation
TR26065|c1_g1	Apelin receptor A	aplnra	1.06613	4.51243	0.00166488	0.047072	Upregulation
TR45743|c3_g2	Prothymosin alpha-A	ptmaa	1.07439	8.8937	0.000530642	0.027178	Upregulation
TR36548|c2_g4	0	0	1.07743	5.8384	3.83918e-05	0.00685736	Upregulation
TR81286|c1_g1	Collagen and calcium-binding EGF domain-containing protein 1	ccbe1	1.0786	3.51063	0.00178518	0.0480163	Upregulation
TR1489|c1_g1	Secreted frizzled-related protein 1	SFRP1	1.07946	5.31447	0.000715161	0.0317598	Upregulation
TR23827|c0_g2	Vasoactive intestinal polypeptide receptor	vipr1	1.08117	2.45938	0.000788323	0.0330725	Upregulation
TR58602|c3_g2	T-box transcription factor TBX2b	tbx2b	1.08536	5.03947	0.00117147	0.0398075	Upregulation
TR20176|c0_g1	Nucleolar MIF4G domain-containing protein 1	Nom1	1.08828	4.69225	0.00136268	0.0429079	Upregulation
TR83555|c4_g3	0	0	1.09596	5.77948	0.00158063	0.0459845	Upregulation
TR1465|c0_g1	Chromodomain-helicase-DNA-binding protein 4	CHD4	1.10762	5.73841	0.00189762	0.0490419	Upregulation
TR71005|c0_g1	Alpha-1-antitrypsin homolog	0	1.11556	5.02555	0.000536535	0.0272058	Upregulation
TR541|c7_g1	Calumenin-B	calub	1.13237	3.79401	0.000454692	0.0253844	Upregulation
TR29223|c7_g1	ATP-binding cassette sub-family F member 1	ABCF1	1.13538	6.49309	0.00113657	0.0393973	Upregulation
TR42085|c7_g1	Transcription factor Sox-21-B {ECO:0000303|PubMed:15037315}	sox21b	1.13851	4.46135	0.000774777	0.0328057	Upregulation
TR21347|c3_g5	Fin bud initiation factor	fibin	1.13926	3.13688	0.00115425	0.0396727	Upregulation
TR36309|c8_g1	BMP and activin membrane-bound inhibitor homolog	BAMBI	1.14231	5.57223	0.00140938	0.0434439	Upregulation
TR292|c5_g1	H/ACA ribonucleoprotein complex subunit 4	DKC1	1.14488	6.29167	0.00156594	0.0458444	Upregulation
TR37200|c2_g1	Homeobox protein Dlx4a	dlx4a	1.14632	4.40724	0.000869137	0.0349714	Upregulation
TR13658|c7_g1	Multiple C2 and transmembrane domain-containing protein 1	MCTP1	1.14684	4.92128	0.000185119	0.015859	Upregulation
TR56148|c1_g3	Centromere protein Q	CENPQ	1.14837	4.0452	0.000299271	0.0200158	Upregulation
TR2444|c7_g1	0	0	1.14873	6.14625	0.00196155	0.0497619	Upregulation
TR26084|c6_g2	Protein Wnt-4a	wnt4a	1.1498	6.40696	0.000244062	0.0183227	Upregulation
TR62237|c0_g1	Protein LLP homolog	llph	1.16324	5.32748	0.00143459	0.0438425	Upregulation
TR78712|c0_g2	CST complex subunit STN1	obfc1	1.16728	3.9882	7.71068e-05	0.00981073	Upregulation
TR72662|c0_g1	5-hydroxytryptamine receptor 1A-beta	htr1a-B	1.16938	4.18155	0.000190608	0.0159462	Upregulation
TR19088|c0_g1	Ribosome biogenesis regulatory protein homolog	Rrs1	1.17073	5.24956	0.000798015	0.0332902	Upregulation
TR54190|c5_g14	Focal adhesion kinase 1	Ptk2	1.17321	5.72391	0.00170119	0.047394	Upregulation
TR66819|c0_g2	Chromodomain-helicase-DNA-binding protein 8	chd8	1.18029	6.80015	0.000905499	0.0357884	Upregulation
TR70765|c6_g2	EMILIN-1	Emilin1	1.18096	6.21019	0.000163401	0.0150623	Upregulation
TR54229|c2_g5	0	0	1.18454	4.29249	0.000863961	0.0348629	Upregulation
TR20093|c0_g2	Sphingosine 1-phosphate receptor 3	s1pr3	1.18477	2.98365	0.000379794	0.0227144	Upregulation
TR23000|c0_g1	CCR4-NOT transcription complex subunit 3	Cnot3	1.191	5.19272	0.00177142	0.0480163	Upregulation
TR39436|c5_g22	Pentraxin-related protein PTX3	PTX3	1.19195	8.44628	0.000103019	0.0118985	Upregulation
TR61110|c7_g2	Leucine-rich repeat-containing G-protein coupled receptor 4	lgr4	1.19421	4.69087	0.000144872	0.0138224	Upregulation
TR301|c0_g1	0	0	1.20009	3.60964	0.00148514	0.0446922	Upregulation
TR21595|c2_g2	28 kDa heat- and acid-stable phosphoprotein	PDAP1	1.20397	6.06218	0.000681386	0.0311017	Upregulation
TR52327|c0_g1	Apoptosis-enhancing nuclease {ECO:0000250|UniProtKB:Q8WTP8}	Aen	1.20664	2.64528	0.00053599	0.0272058	Upregulation
TR54445|c6_g1	Proline-rich protein 12	PRR12	1.20884	5.88613	0.00137314	0.0430767	Upregulation
TR60613|c3_g4	0	0	1.21802	6.45001	0.00101324	0.0377589	Upregulation
TR62349|c0_g1	Cadherin-2	cdh2	1.22116	4.44188	8.82956e-05	0.0105393	Upregulation
TR15596|c4_g2	Cytosolic sulfotransferase 3	sult1st3	1.22607	4.81184	9.40859e-05	0.0111373	Upregulation
TR37993|c3_g2	Hepatoma-derived growth factor-related protein 2	hdgfrp2	1.22751	5.75537	0.00191221	0.0491496	Upregulation
TR29532|c2_g1	Contactin-5	cntn5	1.22878	4.01057	0.000130795	0.0133587	Upregulation
TR32669|c10_g1	0	0	1.23059	4.17193	0.00085523	0.0347671	Upregulation
TR83586|c2_g1	RNA-binding motif, single-stranded-interacting protein 3	RBMS3	1.23399	3.86943	0.000137302	0.0135067	Upregulation
TR33693|c0_g1	0	0	1.24002	6.97427	0.00015762	0.0147914	Upregulation
TR53442|c4_g10	Ankyrin repeat domain-containing protein 11	ANKRD11	1.24453	6.46244	0.00179902	0.0482353	Upregulation
TR28976|c4_g2	Homeobox protein Dlx2a	dlx2a	1.24881	5.00402	0.000953761	0.0367688	Upregulation
TR5044|c0_g1	Hairy/enhancer-of-split related with YRPW motif protein 2	hey2	1.24983	4.74212	1.12479e-05	0.0029711	Upregulation
TR37242|c0_g3	Bone morphogenetic protein 2	bmp2	1.25103	4.8528	6.05238e-05	0.00857306	Upregulation
TR67530|c0_g1	Ras-like protein family member 11A-like	zgc:110179	1.25776	2.41359	0.00155589	0.0457121	Upregulation
TR41728|c2_g3	Malcavernin	ccm2	1.26141	3.91628	2.54927e-05	0.00538707	Upregulation
TR17293|c5_g1	Syndecan-3	SDC3	1.26523	6.71173	0.000428387	0.0246274	Upregulation
TR84179|c4_g1	Nuclear factor erythroid 2-related factor 2	NFE2L2	1.26991	3.5863	5.82064e-05	0.00850368	Upregulation
TR40644|c0_g1	Coiled-coil domain-containing protein 160 homolog	0	1.27	2.75272	0.000342938	0.0215968	Upregulation
TR19601|c0_g1	Ras association domain-containing protein 8	RASSF8	1.27341	4.59781	0.00141016	0.0434439	Upregulation
TR39438|c5_g2	0	0	1.27395	6.64279	0.000235667	0.017923	Upregulation
TR57110|c5_g1	Sarcoplasmic/endoplasmic reticulum calcium ATPase 1	atp2a1	1.27644	5.36686	0.000135971	0.0135067	Upregulation
TR23992|c1_g1	Nascent polypeptide-associated complex subunit alpha	naca	1.27693	2.84729	2.79125e-05	0.00571079	Upregulation
TR20965|c2_g1	0	0	1.27782	4.78961	0.00175189	0.0478966	Upregulation
TR36509|c1_g1	Myosin light chain kinase 3	mylk3	1.28262	4.31466	8.68426e-05	0.0105054	Upregulation
TR8049|c1_g2	Sarcolemmal membrane-associated protein	SLMAP	1.28584	3.71216	0.000305207	0.0200621	Upregulation
TR1311|c5_g2	0	0	1.28983	8.42468	0.00163618	0.04678	Upregulation
TR67572|c0_g2	Ribosome biogenesis protein bop1 {ECO:0000255|HAMAP-Rule:MF_03027}	bop1	1.2903	6.00993	0.0012832	0.0419346	Upregulation
TR26185|c2_g1	Armadillo repeat protein deleted in velo-cardio-facial syndrome homolog	Arvcf	1.29911	4.74695	0.000293677	0.0199477	Upregulation
TR13900|c1_g1	Cdc42 effector protein 3	Cdc42ep3	1.30053	4.0055	0.000472125	0.0259015	Upregulation
TR26229|c2_g6	DNA topoisomerase 1	TOP1	1.3022	6.89761	0.00135089	0.0428093	Upregulation
TR48951|c5_g1	Mothers against decapentaplegic homolog 2	smad2	1.30723	6.37018	0.00178324	0.0480163	Upregulation
TR595|c1_g1	FCH domain only protein 2	fcho2	1.31105	3.20885	0.000743106	0.0323707	Upregulation
TR29239|c3_g1	Frizzled-2	fzd2	1.31644	5.27745	2.06579e-05	0.00475134	Upregulation
TR38549|c1_g1	Solute carrier family 25 member 48	slc25a48	1.31774	7.46099	8.72751e-05	0.0105054	Upregulation
TR48488|c8_g4	GTPase KRas	kras	1.31878	3.60612	0.000651631	0.0301741	Upregulation
TR19476|c0_g1	0	0	1.32121	1.89497	0.00075284	0.0324917	Upregulation
TR6946|c1_g1	Zinc finger protein 488	Znf488	1.32214	2.10859	0.000801061	0.0332902	Upregulation
TR60634|c8_g2	0	0	1.32714	4.01396	0.00108655	0.0387949	Upregulation
TR78695|c4_g1	0	0	1.33245	4.99067	3.602e-08	2.93594e-05	Upregulation
TR55088|c1_g1	Signal recognition particle subunit SRP72	SRP72	1.33515	4.89433	0.00172371	0.0476493	Upregulation
TR76226|c0_g1	0	0	1.33668	5.34792	0.000534334	0.0272058	Upregulation
TR13383|c0_g1	0	0	1.34085	3.65883	0.000552377	0.0276058	Upregulation
TR84192|c8_g3	Urea transporter 2	Slc14a2	1.34128	2.99505	0.000907187	0.0357884	Upregulation
TR62344|c0_g1	Semaphorin-3ab	sema3ab	1.3507	4.37944	8.83621e-07	0.00043462	Upregulation
TR48929|c1_g2	0	0	1.36449	2.21214	0.0011616	0.0398075	Upregulation
TR45829|c4_g1	Septin-8-A	sept8a	1.37245	5.81532	0.000511583	0.0268414	Upregulation
TR34233|c1_g1	0	0	1.37769	5.23056	1.50568e-06	0.000671159	Upregulation
TR82122|c2_g1	0	0	1.38182	4.85188	0.000893352	0.0356441	Upregulation
TR41608|c5_g1	Interferon-induced guanylate-binding protein 1	GBP1	1.38284	7.44873	0.00104577	0.0382975	Upregulation
TR48447|c3_g1	Transcription factor COE2	coe2	1.38569	4.52398	0.00188243	0.0489981	Upregulation
TR64131|c2_g2	0	0	1.38726	5.67313	0.000374867	0.0225141	Upregulation
TR476|c4_g1	0	0	1.4024	8.74777	5.86333e-05	0.00850368	Upregulation
TR1708|c9_g1	0	0	1.40273	5.91357	0.000108632	0.0121531	Upregulation
TR52282|c0_g1	Protein reprimo A {ECO:0000312|ZFIN:ZDB-GENE-050522-218}	rprma	1.40776	5.18352	4.20178e-05	0.00713503	Upregulation
TR68996|c3_g11	0	0	1.41295	5.24172	2.19368e-05	0.00490053	Upregulation
TR7871|c0_g1	Pleckstrin homology domain-containing family F member 2	plekhf2	1.41373	4.02556	0.0013314	0.0426287	Upregulation
TR55411|c3_g1	0	0	1.41752	7.57097	0.0017198	0.0476493	Upregulation
TR19715|c6_g2	0	0	1.42658	6.01912	0.000768866	0.0328057	Upregulation
TR37769|c1_g2	Indian hedgehog B protein	ihhb	1.42679	4.99154	0.000182307	0.0157832	Upregulation
TR12650|c1_g2	Neuroblast differentiation-associated protein AHNAK	AHNAK	1.42874	4.2908	0.00157983	0.0459845	Upregulation
TR45700|c3_g1	Collagen alpha-1(XXVII) chain B	col27a1b	1.43236	6.75981	0.00102436	0.0379621	Upregulation
TR66548|c0_g1	Cytochrome b reductase 1	cybrd1	1.43309	4.92525	5.03587e-05	0.00798129	Upregulation
TR51888|c0_g1	Leucine-rich repeat and fibronectin type III domain-containing protein 1-like protein	lrfn1l	1.43546	2.6724	0.00135481	0.0428093	Upregulation
TR26181|c0_g4	Multiple myeloma tumor-associated protein 2 homolog	Mmtag2	1.43698	5.09537	0.000340277	0.0215242	Upregulation
TR84228|c3_g2	Coiled-coil domain-containing protein 9	CCDC9	1.44097	3.78675	0.00189652	0.0490419	Upregulation
TR3535|c1_g1	Angiopoietin-related protein 1	ANGPTL1	1.44128	4.58241	0.00104172	0.0382249	Upregulation
TR21427|c5_g1	0	0	1.44657	7.25973	0.00196155	0.0497619	Upregulation
TR24175|c5_g5	GTPase IMAP family member 4	GIMAP4	1.44834	2.84222	0.00135224	0.0428093	Upregulation
TR54490|c0_g1	0	0	1.45154	9.26341	0.000360388	0.0220435	Upregulation
TR46767|c3_g3	Epsin-1	EPN1	1.45877	2.13941	9.63937e-05	0.0112702	Upregulation
TR78704|c1_g1	RNA binding protein fox-1 homolog 1	rbfox1	1.48412	3.23323	0.000775065	0.0328057	Upregulation
TR50847|c3_g3	0	0	1.49059	5.20686	8.72328e-06	0.00270002	Upregulation
TR65852|c7_g1	Mast/stem cell growth factor receptor kita	kita	1.5019	4.54014	0.000787644	0.0330725	Upregulation
TR59463|c0_g1	Proheparin-binding EGF-like growth factor	HBEGF	1.50852	3.72064	0.000270947	0.0192095	Upregulation
TR40647|c0_g2	Achaete-scute homolog 1b	ascl1b	1.51015	3.24076	1.38361e-05	0.00343983	Upregulation
TR22999|c0_g1	RRP15-like protein	rrp15	1.51549	4.49824	0.000644038	0.0300214	Upregulation
TR60990|c1_g1	Fibronectin	FN1	1.51833	8.47178	3.09203e-06	0.00119202	Upregulation
TR58639|c5_g1	Proline-rich membrane anchor 1	PRIMA1	1.51921	2.94688	6.05128e-05	0.00857306	Upregulation
TR85305|c5_g4	0	0	1.52091	2.2474	0.000672545	0.0307474	Upregulation
TR20916|c3_g4	von Willebrand factor	VWF	1.5219	8.50572	3.57065e-06	0.0013229	Upregulation
TR72098|c1_g3	AT-rich interactive domain-containing protein 4A	ARID4A	1.53641	7.80045	0.00163132	0.0467253	Upregulation
TR19231|c5_g1	RNA exonuclease 1 homolog	Rexo1	1.5513	5.2075	0.00082061	0.0339126	Upregulation
TR83635|c4_g1	0	0	1.55642	2.78739	0.00174341	0.0478231	Upregulation
TR85992|c1_g1	Thioredoxin	txn	1.5576	2.16894	0.000163675	0.0150623	Upregulation
TR59361|c1_g1	Prolyl 4-hydroxylase subunit alpha-1	P4HA1	1.56041	3.02931	4.92606e-07	0.000274291	Upregulation
TR59500|c1_g2	Epithelial membrane protein 2	emp2	1.56325	2.75177	0.000325087	0.0209821	Upregulation
TR42057|c7_g1	U1 small nuclear ribonucleoprotein 70 kDa	SNRNP70	1.57573	7.47197	0.00115373	0.0396727	Upregulation
TR23232|c4_g1	Unconventional myosin-Id	MYO1D	1.57638	4.07254	0.000642862	0.0300214	Upregulation
TR15787|c2_g6	Structural maintenance of chromosomes protein 6	smc6	1.58138	3.66678	0.0018193	0.0485055	Upregulation
TR68585|c0_g1	0	0	1.59124	-0.511781	0.00185939	0.0487542	Upregulation
TR10417|c4_g1	Protein FAM212A	Fam212a	1.59843	5.01136	0.000170992	0.0153398	Upregulation
TR41357|c8_g4	Protein kinase C beta type	prkcbb	1.60085	0.246527	0.00169339	0.047269	Upregulation
TR53344|c1_g2	Protein CDV3 homolog	cdv3	1.60639	6.3465	0.00100942	0.0377416	Upregulation
TR37200|c1_g5	Homeobox protein Dlx4b	dlx4b	1.61938	3.63042	0.00138693	0.0432521	Upregulation
TR78467|c0_g4	0	0	1.62266	1.97023	0.000942496	0.0366815	Upregulation
TR32721|c2_g2	0	0	1.62429	5.01451	0.00101503	0.0377589	Upregulation
TR61873|c4_g1	Pre-mRNA-splicing factor 38B	prpf38b	1.62434	6.52477	0.000648181	0.0301161	Upregulation
TR55256|c1_g1	Chromodomain-helicase-DNA-binding protein 4	CHD4	1.62619	5.93811	0.000528113	0.0270972	Upregulation
TR62879|c5_g1	Cannabinoid receptor type 1A	cnr1a	1.62666	1.25504	0.000608086	0.0290298	Upregulation
TR59405|c1_g4	Uncharacterized protein C11orf87 homolog	0	1.6304	2.91701	0.000536907	0.0272058	Upregulation
TR35133|c0_g1	Heat shock protein beta-1	hspb1	1.63155	0.0232555	0.000497855	0.026597	Upregulation
TR32815|c9_g4	0	0	1.64894	5.22563	0.00147929	0.0446573	Upregulation
TR9340|c1_g2	0	0	1.65445	5.21941	0.00121213	0.040634	Upregulation
TR8359|c8_g1	T-box transcription factor TBX2b	tbx2b	1.65754	6.51648	0.00140043	0.0433994	Upregulation
TR87383|c4_g8	0	0	1.66358	2.04465	0.0012983	0.0421365	Upregulation
TR45853|c2_g1	Protein polyglycylase TTLL10	Ttll10	1.66977	3.35492	7.20239e-05	0.00936568	Upregulation
TR11973|c1_g2	Transcription initiation factor TFIID subunit 9	Taf9	1.67056	5.96535	0.000990978	0.0374107	Upregulation
TR58647|c2_g11	0	0	1.67466	2.87852	0.000609536	0.0290298	Upregulation
TR19153|c2_g5	0	0	1.67728	1.7215	0.000440984	0.0250028	Upregulation
TR36617|c6_g1	FACT complex subunit SSRP1	Ssrp1	1.68055	5.43906	0.000236225	0.017923	Upregulation
TR50923|c23_g2	0	0	1.6842	4.72076	0.00140586	0.0434439	Upregulation
TR38549|c1_g2	Mitochondrial glutamate carrier 1	SLC25A22	1.68831	4.10373	9.87255e-06	0.00282882	Upregulation
TR67506|c0_g1	Cyclin-dependent kinase inhibitor 1C	CDKN1C	1.69313	3.16703	2.52148e-06	0.00102761	Upregulation
TR16155|c4_g2	0	0	1.70205	2.44663	0.00184362	0.0486538	Upregulation
TR48765|c2_g6	Plectin	PLEC	1.70224	7.4816	0.000684869	0.0312108	Upregulation
TR74577|c4_g1	0	0	1.70458	2.64496	0.000624731	0.0295561	Upregulation
TR48867|c0_g1	0	0	1.7223	3.75123	6.87695e-05	0.00917706	Upregulation
TR20090|c0_g1	Methionine aminopeptidase 2 {ECO:0000255|HAMAP-Rule:MF_03175}	METAP2	1.72558	2.75531	0.00149711	0.0447677	Upregulation
TR87294|c0_g3	Cytochrome P450 1A1	cyp1a1	1.7263	5.2192	0.000495513	0.026597	Upregulation
TR67526|c1_g1	Frizzled-9	FZD9	1.7273	3.7701	1.12824e-06	0.00053644	Upregulation
TR71003|c6_g4	Probable 28S rRNA (cytosine-C(5))-methyltransferase	Nop2	1.74938	3.95907	0.00128232	0.0419346	Upregulation
TR61026|c0_g1	Neuroblast differentiation-associated protein AHNAK	AHNAK	1.75375	6.9782	8.72521e-05	0.0105054	Upregulation
TR1654|c1_g3	Intermediate filament protein ON3	0	1.76526	3.87423	0.000195382	0.0161094	Upregulation
TR36135|c1_g1	0	0	1.77586	4.8192	0.00164829	0.0468817	Upregulation
TR3931|c5_g1	Frizzled-10	FZD10	1.7854	4.38829	3.07308e-05	0.00608887	Upregulation
TR22217|c0_g1	Fibroblast growth factor 3	fgf3	1.78882	1.11111	0.000386363	0.0230108	Upregulation
TR50817|c2_g1	0	0	1.7936	2.71247	0.00104245	0.0382249	Upregulation
TR23443|c0_g2	Protein Wnt-11	wnt11	1.79465	0.0756944	0.00132881	0.0426082	Upregulation
TR38490|c3_g1	Semaphorin-3D	sema3d	1.79609	4.15357	9.4118e-11	1.49167e-07	Upregulation
TR44157|c0_g1	Pescadillo	pes	1.79663	5.14495	0.000993576	0.0374435	Upregulation
TR48966|c2_g3	Ecto-ADP-ribosyltransferase 4	ART4	1.80791	4.76641	0.000117592	0.0126116	Upregulation
TR29450|c1_g1	Rab effector MyRIP	myrip	1.80892	4.79708	0.00019763	0.016221	Upregulation
TR84085|c5_g2	Midasin	MDN1	1.81049	6.87807	0.000715506	0.0317598	Upregulation
TR60921|c3_g1	0	0	1.8224	5.58081	0.00153733	0.0453969	Upregulation
TR48852|c3_g1	GTPase IMAP family member 5	Gimap5	1.82916	0.79573	0.00108029	0.0386921	Upregulation
TR74348|c7_g2	0	0	1.83995	4.3975	0.000120892	0.012793	Upregulation
TR36650|c5_g18	Heterogeneous nuclear ribonucleoprotein R	HNRNPR	1.84032	-0.927886	0.00169524	0.0472746	Upregulation
TR54280|c4_g1	Intelectin-1a	Itln1	1.85083	2.27942	0.000112785	0.0122806	Upregulation
TR8381|c4_g2	Glutamate receptor ionotropic, delta-2	grid2	1.86012	2.62676	0.00138726	0.0432521	Upregulation
TR74323|c2_g1	Membrane-associated guanylate kinase, WW and PDZ domain-containing protein 3	MAGI3	1.86332	3.84539	0.000241429	0.0182208	Upregulation
TR55432|c7_g1	U6 snRNA-associated Sm-like protein LSm5	LSM5	1.88115	0.429571	0.000248428	0.0184082	Upregulation
TR48979|c1_g1	Kin of IRRE-like protein 3	Kirrel3	1.88773	4.70239	0.000259089	0.0187596	Upregulation
TR82184|c3_g5	Paired box protein Pax-2a	pax2a	1.89395	2.73213	0.00158128	0.0459845	Upregulation
TR29485|c5_g1	Potassium/sodium hyperpolarization-activated cyclic nucleotide-gated channel 1	HCN1	1.89527	1.72264	0.000863996	0.0348629	Upregulation
TR51852|c10_g5	Bis(5'-nucleosyl)-tetraphosphatase [asymmetrical]	Nudt2	1.91388	5.04204	2.40649e-05	0.00516184	Upregulation
TR74883|c1_g5	Zinc finger CCCH domain-containing protein 13	ZC3H13	1.91671	6.50948	0.00164749	0.0468817	Upregulation
TR27850|c2_g1	0	0	1.91881	-0.194164	0.00154039	0.0453969	Upregulation
TR66875|c3_g1	Tensin	TNS	1.92783	5.69162	0.000664825	0.0304951	Upregulation
TR39436|c5_g19	C-reactive protein	crp	1.93401	5.06328	0.000232665	0.0178427	Upregulation
TR34818|c2_g1	Transcription factor IIIB 90 kDa subunit	BRF1	1.95172	2.5319	0.000366925	0.022319	Upregulation
TR296|c7_g5	Acyl-coenzyme A thioesterase 4	Acot4	1.95205	-1.15584	0.00108054	0.0386921	Upregulation
TR39436|c5_g20	C-reactive protein	crp	1.95475	5.23751	0.000182573	0.0157832	Upregulation
TR171751|c0_g1	Elongation factor 1-gamma	eef1g	1.95701	4.53155	0.000643602	0.0300214	Upregulation
TR59343|c1_g1	Tudor domain-containing protein 7A	tdrd7a	1.97257	-1.29348	0.00145376	0.0442141	Upregulation
TR164418|c0_g1	0	0	1.97771	2.87819	0.00146042	0.0443221	Upregulation
TR50969|c6_g1	Retrovirus-related Pol polyprotein from type-2 retrotransposable element R2DM	pol	1.98388	4.8055	0.00126023	0.0415147	Upregulation
TR54509|c9_g4	0	0	1.98571	4.11097	0.000581587	0.0283993	Upregulation
TR12553|c5_g1	RNA-binding protein 25	RBM25	1.99073	5.8665	0.001682	0.0471463	Upregulation
TR26210|c4_g4	Inositol-3-phosphate synthase 1-A	isyna1-a	1.99758	4.71463	1.54801e-07	0.000100367	Upregulation
TR29449|c1_g4	0	0	2.00062	4.67364	0.000486333	0.0263766	Upregulation
TR25090|c0_g1	0	0	2.00674	-0.58197	0.000508146	0.0268414	Upregulation
TR3516|c3_g5	Organic solute transporter subunit alpha	slc51a	2.00846	3.39859	7.20548e-06	0.00228398	Upregulation
TR16082|c5_g2	0	0	2.02044	3.29419	4.36165e-05	0.00723425	Upregulation
TR65851|c7_g1	Matrix metalloproteinase-16	MMP16	2.02444	6.92486	0.000735266	0.0322702	Upregulation
TR48929|c4_g1	0	0	2.02917	4.91954	3.44583e-05	0.0063833	Upregulation
TR68639|c2_g1	0	0	2.03733	7.66814	0.00094896	0.0366828	Upregulation
TR23972|c2_g1	0	0	2.04446	-0.391188	0.000397702	0.0235574	Upregulation
TR61042|c2_g1	0	0	2.05287	1.16542	0.000302576	0.0200276	Upregulation
TR21429|c3_g1	0	0	2.05526	0.534345	0.000435771	0.0248137	Upregulation
TR19583|c0_g1	Neuroblast differentiation-associated protein AHNAK	AHNAK	2.07115	6.84717	0.000277918	0.0193849	Upregulation
TR80714|c2_g1	RNA-binding protein 25	Rbm25	2.0744	2.8059	0.00140111	0.0433994	Upregulation
TR73341|c0_g1	Probable carboxypeptidase PM20D1.2	pm20d1.2	2.08766	-0.139773	0.000419755	0.0243886	Upregulation
TR21390|c1_g2	Probable phospholipid-transporting ATPase IIB	atp9b	2.0884	-1.55369	0.000770092	0.0328057	Upregulation
TR36129|c3_g2	0	0	2.1204	1.15816	0.000221592	0.0173194	Upregulation
TR21220|c4_g1	Stonustoxin subunit beta	0	2.12336	3.74473	0.000181103	0.0157516	Upregulation
TR3366|c1_g1	0	0	2.12481	1.38708	0.000555824	0.0276729	Upregulation
TR73002|c1_g1	Kinase D-interacting substrate of 220 kDa	kidins220	2.12681	1.34396	0.000536835	0.0272058	Upregulation
TR13831|c0_g1	Cyclin-dependent kinase 11B	Cdk11b	2.13548	2.17965	0.000997275	0.0375333	Upregulation
TR4142|c3_g1	Phosphatidylethanolamine-binding protein 1	0	2.13614	-1.99254	0.000728899	0.0320849	Upregulation
TR69140|c7_g2	Unconventional myosin-Id	MYO1D	2.14902	1.85659	0.000652602	0.0301741	Upregulation
TR55085|c1_g2	Cytochrome c oxidase subunit NDUFA4	ndufa4	2.15086	6.77432	2.44049e-05	0.00519569	Upregulation
TR52410|c0_g2	0	0	2.15447	-1.21848	0.00133457	0.0426715	Upregulation
TR14267|c2_g13	DNA repair protein complementing XP-G cells homolog	ercc5	2.15982	3.82564	0.00058468	0.0283993	Upregulation
TR34167|c6_g2	0	0	2.16154	-1.20001	0.00117329	0.0398075	Upregulation
TR25375|c1_g1	0	0	2.16157	4.06526	0.00116603	0.0398075	Upregulation
TR39441|c8_g2	0	0	2.16307	4.38512	0.00103798	0.0382083	Upregulation
TR15967|c3_g3	Alpha-actinin-2	ACTN2	2.17113	3.20796	0.00175308	0.0478966	Upregulation
TR41625|c4_g1	0	0	2.18018	-0.455091	0.000229294	0.0176792	Upregulation
TR83628|c0_g8	0	0	2.18743	2.44702	0.00138923	0.0432664	Upregulation
TR74850|c6_g1	0	0	2.18782	2.40201	0.000948794	0.0366828	Upregulation
TR58621|c4_g2	Probable leucine--tRNA ligase, mitochondrial	Lars2	2.19457	-0.837867	0.00160913	0.0464158	Upregulation
TR38487|c3_g2	0	0	2.2053	-0.36416	0.000485331	0.0263724	Upregulation
TR50840|c1_g1	Transmembrane protein 179	tmem179	2.20648	7.04588	2.24731e-06	0.000942814	Upregulation
TR20877|c3_g4	0	0	2.20733	7.94168	0.00174055	0.0478231	Upregulation
TR62626|c4_g1	Apelin receptor B	aplnrb	2.21	1.16439	0.00130239	0.0421731	Upregulation
TR37073|c0_g1	Synaptoporin	Synpr	2.21597	1.93726	0.000425981	0.0245503	Upregulation
TR48942|c1_g2	Filamin-B	FLNB	2.22222	0.48363	0.000466896	0.0257643	Upregulation
TR48940|c7_g3	Intersectin-2	Itsn2	2.23221	7.5775	0.0012938	0.0420613	Upregulation
TR21013|c1_g2	Arf-GAP with SH3 domain, ANK repeat and PH domain-containing protein 1	ASAP1	2.23492	3.36838	0.000136837	0.0135067	Upregulation
TR27693|c0_g1	0	0	2.23523	0.541767	0.000862713	0.0348629	Upregulation
TR62852|c0_g1	0	0	2.23932	3.26167	0.00188489	0.0490174	Upregulation
TR64155|c11_g2	0	0	2.23933	-1.09025	0.000963887	0.0369594	Upregulation
TR36323|c7_g1	0	0	2.24361	5.56179	0.00146545	0.044407	Upregulation
TR820|c2_g2	0	0	2.24378	-0.566975	0.000451625	0.0252626	Upregulation
TR59534|c0_g1	0	0	2.24765	-0.811942	0.00184995	0.0486859	Upregulation
TR55007|c1_g1	0	0	2.25891	3.88466	0.000844742	0.0345255	Upregulation
TR29258|c2_g1	0	0	2.26612	-0.658127	0.000929432	0.0363715	Upregulation
TR58670|c4_g4	0	0	2.26783	-0.920896	0.0015669	0.0458444	Upregulation
TR4701|c0_g2	Fidgetin	fign	2.27205	-0.554509	0.000104053	0.0119248	Upregulation
TR5908|c2_g3	Fibrinogen C domain-containing protein 1	FIBCD1	2.29356	1.13327	0.00123924	0.0412041	Upregulation
TR3892|c3_g2	G2/mitotic-specific cyclin-B2	ccnb2	2.30385	1.05019	0.00174286	0.0478231	Upregulation
TR50251|c1_g1	Coxsackievirus and adenovirus receptor homolog	cxadr	2.30769	-1.39894	0.000458595	0.0255025	Upregulation
TR84121|c2_g1	0	0	2.30989	2.91445	0.00192154	0.0491639	Upregulation
TR68644|c0_g1	Probable RNA-directed DNA polymerase from transposon BS	RTase	2.322	1.36525	0.00131119	0.0423007	Upregulation
TR27846|c5_g1	Gamma-crystallin N-A	crygna	2.32454	1.36508	1.04117e-05	0.00282882	Upregulation
TR60881|c9_g3	0	0	2.32863	0.685417	0.000821424	0.0339126	Upregulation
TR85257|c1_g1	0	0	2.33449	-1.13876	0.00184338	0.0486538	Upregulation
TR15011|c0_g1	0	0	2.33722	5.67258	0.000718322	0.0317598	Upregulation
TR13711|c3_g2	0	0	2.33835	4.18924	0.00175629	0.0479	Upregulation
TR61120|c1_g4	0	0	2.34773	-0.99342	0.00197231	0.0499498	Upregulation
TR54566|c3_g2	Electrogenic sodium bicarbonate cotransporter 1	SLC4A4	2.37063	2.10381	4.33752e-05	0.00723425	Upregulation
TR82564|c0_g1	0	0	2.3724	4.16507	0.000991395	0.0374107	Upregulation
TR87294|c0_g1	Cytochrome P450 1A3	cyp1a3	2.37352	2.68808	3.95803e-07	0.000230438	Upregulation
TR17330|c0_g1	Cytochrome P450 1A1	cyp1a1	2.38185	5.42879	2.26309e-10	3.07436e-07	Upregulation
TR69034|c1_g16	Trehalase	TREH	2.3822	2.0087	0.0005681	0.027991	Upregulation
TR10378|c0_g1	WD40 repeat-containing protein SMU1	smu1	2.38248	0.620337	0.00032042	0.0208222	Upregulation
TR8418|c2_g2	0	0	2.38535	3.12449	0.000362187	0.0220779	Upregulation
TR14840|c0_g1	0	0	2.38953	-0.791698	0.000260569	0.0187715	Upregulation
TR41431|c0_g1	0	0	2.39125	3.34688	0.000435489	0.0248137	Upregulation
TR69016|c4_g3	0	0	2.3945	2.11503	0.000374817	0.0225141	Upregulation
TR54488|c2_g1	Disintegrin and metalloproteinase domain-containing protein 19	Adam19	2.39704	2.44365	0.000711642	0.0317598	Upregulation
TR52400|c1_g1	Phospholipid scramblase 1	Plscr1	2.41175	0.21664	1.38664e-05	0.00343983	Upregulation
TR70016|c3_g1	0	0	2.41956	7.94094	0.000444615	0.0250437	Upregulation
TR26242|c1_g1	Transposon Tf2-6 polyprotein	Tf2-6	2.42056	2.10498	0.00142587	0.0437114	Upregulation
TR73295|c3_g2	0	0	2.42264	7.49819	0.000155012	0.0145946	Upregulation
TR48505|c3_g1	Radixin	RDX	2.45461	3.13221	0.00137408	0.0430767	Upregulation
TR48250|c3_g1	0	0	2.48059	2.79952	1.30695e-05	0.00335898	Upregulation
TR48538|c4_g3	0	0	2.5137	3.03439	0.00186624	0.0487542	Upregulation
TR77493|c0_g1	0	0	2.5229	1.65021	0.00111386	0.0390852	Upregulation
TR60446|c0_g2	ADP-ribosylation factor 3	arf3	2.54119	-1.31616	0.000349676	0.0219243	Upregulation
TR71003|c0_g1	0	0	2.54961	2.24635	0.000922056	0.036232	Upregulation
TR55007|c2_g5	0	0	2.56558	4.95679	0.00106987	0.0386433	Upregulation
TR54942|c6_g2	Uncharacterized protein C17orf105 homolog	0	2.5668	0.692805	0.000523025	0.0269731	Upregulation
TR284|c0_g2	0	0	2.60973	0.269326	0.000256573	0.0186723	Upregulation
TR9350|c6_g3	Single-minded homolog 1-A	sim1a	2.62626	-1.24027	0.00173608	0.0478058	Upregulation
TR3249|c0_g1	0	0	2.62645	0.27226	0.000607263	0.0290298	Upregulation
TR7807|c4_g3	0	0	2.62897	-0.0970395	0.000636878	0.0300214	Upregulation
TR84114|c1_g1	0	0	2.63177	0.957186	0.00170374	0.0474188	Upregulation
TR86419|c0_g9	Glutamate receptor-interacting protein 2	grip2	2.649	0.506921	0.00107548	0.0386921	Upregulation
TR77636|c2_g1	0	0	2.65219	4.39419	0.000245019	0.0183293	Upregulation
TR76294|c0_g1	Alpha-1-antitrypsin homolog	0	2.65408	-1.83772	0.000926831	0.0363196	Upregulation
TR27087|c6_g1	0	0	2.65663	0.761331	0.000862905	0.0348629	Upregulation
TR18802|c0_g1	0	0	2.66575	-1.04784	0.000704745	0.0316283	Upregulation
TR29413|c6_g1	0	0	2.67692	0.234928	0.00025494	0.0186008	Upregulation
TR26959|c0_g1	Endothelial cell-specific molecule 1	Esm1	2.6833	3.40281	0.000173128	0.0154226	Upregulation
TR21272|c5_g2	0	0	2.69202	-0.914649	0.00192074	0.0491639	Upregulation
TR116438|c0_g1	Tuftelin-interacting protein 11	tfip11	2.69231	-1.16603	0.00103427	0.0381209	Upregulation
TR86369|c0_g1	Transposon Ty3-G Gag-Pol polyprotein	TY3B-G	2.69666	1.41584	0.000566851	0.0279777	Upregulation
TR55071|c4_g1	0	0	2.70052	-0.219114	0.00174193	0.0478231	Upregulation
TR42026|c4_g3	0	0	2.70887	1.55593	0.000434463	0.0248137	Upregulation
TR48848|c7_g2	Zinc finger MYM-type protein 1	ZMYM1	2.71306	2.00261	0.000280274	0.0194542	Upregulation
TR76711|c2_g2	0	0	2.71392	-0.821512	0.000740277	0.0323707	Upregulation
TR32664|c4_g1	0	0	2.7278	-2.01199	7.9361e-05	0.00992987	Upregulation
TR38559|c0_g1	0	0	2.72978	-2.1901	0.000445077	0.0250437	Upregulation
TR74795|c2_g1	LINE-1 retrotransposable element ORF2 protein	0	2.73741	0.766991	0.000110335	0.0121832	Upregulation
TR11853|c2_g2	0	0	2.74404	4.79434	0.00088408	0.0354228	Upregulation
TR2334|c0_g1	0	0	2.7502	-0.261	0.00172654	0.0476812	Upregulation
TR83561|c0_g1	0	0	2.75238	-1.36678	0.000776626	0.0328231	Upregulation
TR1485|c2_g1	0	0	2.75742	0.624948	0.00111695	0.03911	Upregulation
TR233987|c0_g1	SWI/SNF-related matrix-associated actin-dependent regulator of chromatin subfamily D member 3	Smarcd3	2.77124	-0.795849	0.00137402	0.0430767	Upregulation
TR60559|c9_g3	Desmoplakin	Dsp	2.77311	-1.89648	0.000330821	0.0212082	Upregulation
TR55281|c3_g2	0	0	2.80289	0.76859	0.000575695	0.0283116	Upregulation
TR23780|c4_g5	0	0	2.8307	0.184192	0.000638217	0.0300214	Upregulation
TR64743|c5_g1	0	0	2.83084	0.575992	0.000552541	0.0276058	Upregulation
TR74297|c3_g5	0	0	2.84027	1.79458	0.00014052	0.013589	Upregulation
TR50970|c5_g1	Inositol-3-phosphate synthase 1-A	isyna1-a	2.8427	5.68886	3.05552e-11	6.22629e-08	Upregulation
TR7392|c0_g1	Probable RNA-directed DNA polymerase from transposon BS	RTase	2.86766	-1.73014	0.00188971	0.0490419	Upregulation
TR8302|c6_g3	0	0	2.88462	0.145799	6.76855e-05	0.00910817	Upregulation
TR29246|c2_g1	0	0	2.88778	-0.0215363	0.00185174	0.0486879	Upregulation
TR15684|c5_g2	0	0	2.89231	-1.61535	0.0013934	0.0433018	Upregulation
TR20961|c1_g1	0	0	2.90469	-0.583938	0.000108413	0.0121531	Upregulation
TR67572|c0_g4	0	0	2.90912	1.79409	0.000560646	0.0277194	Upregulation
TR19270|c3_g10	RNA-directed DNA polymerase from mobile element jockey	pol	2.9139	2.66819	0.00192637	0.0492433	Upregulation
TR23384|c0_g1	0	0	2.92058	0.279072	0.000190453	0.0159462	Upregulation
TR27106|c0_g1	Transposon TX1 uncharacterized 82 kDa protein	0	2.92354	1.08925	0.00168924	0.0472076	Upregulation
TR27453|c0_g1	Transposon Tf2-6 polyprotein	Tf2-6	2.92518	-0.275893	0.000524751	0.0269731	Upregulation
TR1411|c0_g1	Zinc finger BED domain-containing protein 1	ZBED1	2.92845	-0.584059	0.00079775	0.0332902	Upregulation
TR55045|c5_g1	0	0	2.93951	4.24343	0.00011431	0.0123905	Upregulation
TR1640|c2_g2	0	0	2.94324	-0.0248985	0.000130959	0.0133587	Upregulation
TR19159|c2_g2	Semaphorin-4E	sema4e	2.96321	-1.91593	0.000168472	0.0152666	Upregulation
TR54974|c1_g1	LINE-1 retrotransposable element ORF2 protein	0	2.97315	1.18546	0.000703543	0.0316283	Upregulation
TR1257|c2_g1	0	0	2.98033	1.75228	0.000744362	0.0323707	Upregulation
TR48269|c2_g1	0	0	2.99933	3.07293	0.00160309	0.0463353	Upregulation
TR28953|c2_g3	Solute carrier family 25 member 33	slc25a33	3.01867	1.51012	0.00035408	0.0220388	Upregulation
TR54254|c8_g1	0	0	3.02256	-0.162061	0.00036085	0.0220435	Upregulation
TR81228|c4_g1	0	0	3.02848	1.28677	0.000470633	0.0258694	Upregulation
TR10486|c3_g1	0	0	3.03029	3.54057	0.00128326	0.0419346	Upregulation
TR3144|c1_g1	0	0	3.0459	-1.30018	0.00189846	0.0490419	Upregulation
TR54967|c1_g4	0	0	3.04648	-1.80604	0.00168027	0.0471463	Upregulation
TR55072|c1_g6	0	0	3.05313	-0.0443727	0.000120682	0.012793	Upregulation
TR70016|c2_g3	0	0	3.05516	6.7739	0.000772458	0.0328057	Upregulation
TR86420|c2_g1	0	0	3.05976	-0.788932	0.000755266	0.0325472	Upregulation
TR10367|c4_g1	0	0	3.06049	-0.0356752	0.00180171	0.048262	Upregulation
TR84117|c3_g1	0	0	3.06152	2.63323	0.00179763	0.0482353	Upregulation
TR209144|c0_g2	THO complex subunit 2	THOC2	3.07841	4.148	0.000284654	0.019615	Upregulation
TR58667|c6_g1	0	0	3.0858	2.812	0.00104974	0.0383937	Upregulation
TR69993|c2_g1	0	0	3.08996	-1.03198	0.00194734	0.0496458	Upregulation
TR76782|c7_g1	0	0	3.09801	-1.05045	0.00040241	0.0236213	Upregulation
TR3719|c0_g2	0	0	3.11155	-0.552373	0.00156843	0.0458444	Upregulation
TR1332|c13_g3	0	0	3.15543	1.74986	0.000826591	0.0340766	Upregulation
TR73026|c0_g1	0	0	3.15741	-1.32705	0.000150605	0.014274	Upregulation
TR57048|c0_g2	0	0	3.16007	-1.7742	0.000507441	0.0268414	Upregulation
TR59504|c0_g1	Synaptonemal complex protein 1	SYCP1	3.16244	-2.34837	0.00186504	0.0487542	Upregulation
TR58478|c1_g3	von Willebrand factor A domain-containing protein 8	si:dkey-18l1.1	3.18397	-1.56945	0.000357882	0.0220435	Upregulation
TR19111|c4_g1	Probable RNA-directed DNA polymerase from transposon BS	RTase	3.20811	0.307672	0.00126805	0.0416762	Upregulation
TR20859|c1_g1	0	0	3.20953	1.87647	0.00190853	0.0491496	Upregulation
TR72711|c1_g5	0	0	3.21718	1.27474	0.000126017	0.0130254	Upregulation
TR59373|c5_g1	Zinc finger protein 446	ZNF446	3.22412	0.874144	0.000184325	0.0158387	Upregulation
TR36650|c5_g25	Heterogeneous nuclear ribonucleoprotein R	HNRNPR	3.22821	-0.422964	0.000670173	0.0306881	Upregulation
TR20859|c5_g2	0	0	3.229	-1.43414	0.00106268	0.0385185	Upregulation
TR54172|c1_g6	0	0	3.25694	1.17281	0.000124071	0.0129178	Upregulation
TR10394|c0_g1	Aldehyde dehydrogenase family 8 member A1	aldh8a1	3.26463	-1.42126	0.00117238	0.0398075	Upregulation
TR117795|c0_g1	0	0	3.27541	-2.63039	0.0012084	0.0405567	Upregulation
TR54283|c0_g3	0	0	3.27609	1.61741	5.42947e-05	0.00828298	Upregulation
TR71311|c4_g2	0	0	3.28529	0.130313	0.000940286	0.0366455	Upregulation
TR274|c5_g1	Matrix metalloproteinase-21	MMP21	3.29754	-1.39712	0.000312755	0.020511	Upregulation
TR54928|c4_g1	0	0	3.29783	0.455504	0.000969646	0.0370309	Upregulation
TR71294|c0_g3	0	0	3.30222	-1.71762	0.00133573	0.0426715	Upregulation
TR55072|c1_g2	0	0	3.30353	1.61794	9.26287e-06	0.00275262	Upregulation
TR87368|c2_g1	0	0	3.31873	-0.377228	0.00116861	0.0398075	Upregulation
TR28943|c0_g2	Calcium/calmodulin-dependent protein kinase type II delta 1 chain {ECO:0000303|PubMed:17103413}	camk2d1	3.33565	-0.79044	0.00125287	0.0413679	Upregulation
TR69037|c1_g1	0	0	3.34305	-0.618978	0.00122769	0.0409153	Upregulation
TR36519|c5_g1	0	0	3.35703	4.17111	0.00186632	0.0487542	Upregulation
TR55963|c0_g1	0	0	3.35906	-1.21641	0.00178309	0.0480163	Upregulation
TR25931|c0_g1	Teneurin-3	tenm3	3.36286	-2.13048	0.00144605	0.0440738	Upregulation
TR38029|c3_g2	Vertebrate ancient opsin	0	3.38852	1.19173	0.00027285	0.019267	Upregulation
TR15799|c3_g4	Sodium/potassium/calcium exchanger 5	slc24a5	3.41179	-0.591087	0.00024287	0.0182813	Upregulation
TR82281|c0_g2	Probable RNA-directed DNA polymerase from transposon X-element	X-element\ORF2	3.41356	-2.23915	0.00151581	0.0451387	Upregulation
TR5669|c1_g1	0	0	3.44555	0.921284	0.000143994	0.0137848	Upregulation
TR17154|c2_g5	0	0	3.47322	-1.20574	0.000429045	0.0246274	Upregulation
TR78791|c2_g1	0	0	3.47387	-0.393395	0.00156133	0.0457852	Upregulation
TR75037|c0_g1	0	0	3.47401	-2.77468	0.000892604	0.0356441	Upregulation
TR63583|c0_g1	0	0	3.48977	-2.93853	0.0017743	0.0480163	Upregulation
TR66896|c3_g5	0	0	3.49222	0.964682	0.00112938	0.0392436	Upregulation
TR25982|c0_g1	0	0	3.50016	0.220853	0.000771868	0.0328057	Upregulation
TR53379|c1_g1	0	0	3.50622	-0.275856	0.00139691	0.0433636	Upregulation
TR78721|c4_g3	Inositol 1,4,5-trisphosphate receptor type 3	ITPR3	3.50939	-1.45669	0.00159621	0.0462557	Upregulation
TR13696|c3_g10	0	0	3.513	0.3544	0.000828396	0.0341017	Upregulation
TR65921|c2_g3	Sodium- and chloride-dependent taurine transporter	Slc6a6	3.53121	3.33617	3.53577e-05	0.00647149	Upregulation
TR25390|c0_g1	Zinc finger MYM-type protein 1	ZMYM1	3.53252	-0.257098	0.00133926	0.0427325	Upregulation
TR29200|c0_g1	0	0	3.54747	-1.49268	0.00100004	0.037564	Upregulation
TR225433|c0_g1	0	0	3.55382	-2.44584	0.00187135	0.0487542	Upregulation
TR65123|c0_g1	0	0	3.55824	-2.56838	0.000831092	0.0341159	Upregulation
TR54510|c1_g2	Uncharacterized protein K02A2.6	K02A2.6	3.56978	-0.720439	0.000515405	0.0268617	Upregulation
TR87397|c9_g3	0	0	3.57041	0.142827	0.000772753	0.0328057	Upregulation
TR62621|c1_g4	0	0	3.57651	0.450578	0.00107574	0.0386921	Upregulation
TR50823|c5_g1	0	0	3.58816	1.63212	0.000855527	0.0347671	Upregulation
TR34761|c0_g6	Plastin-2	lcp1	3.58903	-0.675578	0.00112579	0.0392142	Upregulation
TR77737|c0_g1	E3 ubiquitin-protein ligase RNF213	Rnf213	3.59401	0.01989	4.28733e-06	0.00150807	Upregulation
TR5961|c5_g1	0	0	3.60359	-0.793204	0.00189687	0.0490419	Upregulation
TR19592|c0_g1	0	0	3.62034	-0.804184	0.0016631	0.0470684	Upregulation
TR60661|c2_g1	0	0	3.62263	0.0248523	0.000326506	0.0210005	Upregulation
TR33563|c3_g1	0	0	3.62691	-0.683932	5.18908e-05	0.00813375	Upregulation
TR48808|c3_g3	0	0	3.63112	-0.485966	0.000372207	0.0225141	Upregulation
TR33608|c1_g1	0	0	3.63316	-2.89598	0.00162928	0.0467136	Upregulation
TR84172|c3_g5	RNA-directed DNA polymerase from mobile element jockey	pol	3.64769	-0.205918	0.00195442	0.0497001	Upregulation
TR36322|c4_g6	0	0	3.6677	4.25916	3.03652e-05	0.00608887	Upregulation
TR46310|c0_g1	0	0	3.6756	-1.66761	0.00106396	0.0385185	Upregulation
TR83599|c5_g1	0	0	3.68519	-2.33495	0.00153959	0.0453969	Upregulation
TR62853|c1_g2	Nitrogen permease regulator 2-like protein	NPRL2	3.69352	-2.7101	0.00187119	0.0487542	Upregulation
TR74535|c5_g4	0	0	3.71561	-0.23982	0.000166177	0.0151946	Upregulation
TR13507|c6_g2	0	0	3.72025	0.444081	0.000319558	0.0208136	Upregulation
TR32605|c1_g1	Transcription factor TFIIIB component B'' homolog	BDP1	3.72553	0.45377	6.10043e-05	0.00857306	Upregulation
TR55401|c5_g1	0	0	3.73103	0.274912	0.000586342	0.0283993	Upregulation
TR82241|c0_g1	0	0	3.79591	-1.02984	0.00172235	0.0476493	Upregulation
TR79969|c0_g1	0	0	3.81699	2.82376	0.000132314	0.0133587	Upregulation
TR48840|c5_g1	Histone H2A deubiquitinase MYSM1	mysm1	3.82894	2.54708	0.00019804	0.016221	Upregulation
TR55457|c2_g3	Putative deoxyribonuclease TATDN1	tatdn1	3.83387	-2.23227	0.00183866	0.0486538	Upregulation
TR210069|c0_g1	0	0	3.83992	-2.61411	0.00190927	0.0491496	Upregulation
TR220088|c0_g3	Phosphatidylinositol 3,4,5-trisphosphate 5-phosphatase 2B	inppl1b	3.84608	-2.88187	0.000804015	0.0332902	Upregulation
TR25334|c3_g1	0	0	3.85581	-2.33301	0.00158878	0.0461556	Upregulation
TR64841|c0_g1	0	0	3.87167	-1.81344	0.00023988	0.018152	Upregulation
TR26770|c0_g1	Uncharacterized protein C4orf45	C4orf45	3.9041	-2.22057	1.72211e-05	0.00409403	Upregulation
TR13679|c7_g2	0	0	3.91408	-0.577276	0.000480694	0.0262706	Upregulation
TR69144|c2_g3	Tomoregulin-2	Tmeff2	3.91701	-1.58376	0.00115096	0.0396727	Upregulation
TR605|c4_g8	0	0	3.92753	-1.44333	3.27263e-05	0.00631882	Upregulation
TR58607|c4_g1	0	0	3.93307	-1.85155	0.000547314	0.0275958	Upregulation
TR62090|c1_g2	0	0	3.93344	-2.48962	7.12655e-05	0.00936568	Upregulation
TR60648|c0_g1	0	0	3.97235	-1.12115	0.00102464	0.0379621	Upregulation
TR33671|c2_g1	0	0	3.99074	1.16352	0.000900045	0.0357611	Upregulation
TR30935|c0_g1	0	0	3.99412	-2.08262	0.00173171	0.0477317	Upregulation
TR35799|c1_g1	Natural resistance-associated macrophage protein 2	Slc11a2	4.04426	-0.495406	4.33476e-06	0.00150807	Upregulation
TR21379|c3_g3	0	0	4.05115	3.83026	0.000134937	0.0134597	Upregulation
TR68458|c1_g1	0	0	4.05339	-2.20275	0.00183786	0.0486538	Upregulation
TR16028|c1_g2	0	0	4.06296	-0.798395	0.000482572	0.0262726	Upregulation
TR34192|c2_g1	0	0	4.07006	-1.16689	2.19878e-05	0.00490053	Upregulation
TR43069|c0_g1	0	0	4.08217	-1.46383	0.00128936	0.0420375	Upregulation
TR13452|c1_g2	0	0	4.1042	1.83793	0.00108096	0.0386921	Upregulation
TR81261|c9_g1	0	0	4.12166	1.42301	0.000293536	0.0199477	Upregulation
TR47976|c0_g1	0	0	4.12964	-2.90407	0.00171829	0.0476493	Upregulation
TR18708|c0_g1	Zinc finger BED domain-containing protein 1	ZBED1	4.13544	-2.9244	0.000292507	0.0199477	Upregulation
TR9668|c1_g2	0	0	4.13993	-3.33465	0.00135655	0.0428093	Upregulation
TR24002|c4_g1	0	0	4.14058	0.569938	6.61623e-06	0.00216951	Upregulation
TR5677|c4_g2	0	0	4.15413	-3.59825	0.000643228	0.0300214	Upregulation
TR38473|c3_g3	0	0	4.16813	-2.26363	0.000392015	0.0232987	Upregulation
TR62895|c2_g2	Sodium-coupled neutral amino acid transporter 2	slc38a2	4.17495	-2.4663	0.000179891	0.0157421	Upregulation
TR54500|c4_g1	0	0	4.19322	-2.63353	0.000258174	0.0187409	Upregulation
TR23186|c1_g1	0	0	4.26589	0.0209066	0.00110577	0.0390548	Upregulation
TR55421|c1_g1	0	0	4.26891	-1.20518	0.00162214	0.0466495	Upregulation
TR26232|c3_g5	SCAN domain-containing protein 3	ZBED9	4.27224	-0.970502	0.00195469	0.0497001	Upregulation
TR74300|c3_g1	0	0	4.28389	3.16055	5.77874e-05	0.00850368	Upregulation
TR889|c9_g1	0	0	4.29903	-0.762621	0.000337122	0.0214197	Upregulation
TR27658|c1_g1	0	0	4.30527	-2.96617	0.000354064	0.0220388	Upregulation
TR84335|c4_g2	0	0	4.3294	-1.77771	0.0006355	0.0300158	Upregulation
TR5780|c2_g1	0	0	4.33107	-2.32254	0.000123926	0.0129178	Upregulation
TR67652|c0_g1	0	0	4.37651	-0.721271	0.000639895	0.0300214	Upregulation
TR86436|c2_g4	0	0	4.39082	-0.986622	0.00176275	0.0479846	Upregulation
TR34437|c0_g1	0	0	4.39647	-2.05017	0.000518817	0.0268617	Upregulation
TR58548|c2_g4	0	0	4.40404	1.40221	0.00054208	0.0274193	Upregulation
TR62667|c1_g1	0	0	4.44529	0.215016	0.000621088	0.0294815	Upregulation
TR70809|c0_g1	RNA-directed DNA polymerase from mobile element jockey	jockey\pol	4.4484	-2.78503	0.00120189	0.0404334	Upregulation
TR2838|c0_g3	Mesogenin-1	msgn1	4.47065	-2.56943	0.000433982	0.0248137	Upregulation
TR36636|c8_g1	0	0	4.48064	-1.97393	6.89204e-05	0.00917706	Upregulation
TR86873|c0_g1	LINE-1 retrotransposable element ORF2 protein	Pol	4.51928	-1.88641	0.000137266	0.0135067	Upregulation
TR60511|c0_g1	0	0	4.52295	-2.5254	4.99896e-05	0.00798129	Upregulation
TR64111|c2_g3	0	0	4.54142	-2.32283	0.000139782	0.0135636	Upregulation
TR61659|c0_g1	0	0	4.5618	-1.89091	0.000699179	0.0316174	Upregulation
TR86444|c1_g1	0	0	4.62998	-2.16157	0.000271363	0.0192095	Upregulation
TR63353|c0_g1	0	0	4.63108	-1.12181	0.00173039	0.0477317	Upregulation
TR65843|c0_g5	Sodium-dependent lysophosphatidylcholine symporter 1-A	mfsd2aa	4.66431	-1.53206	0.00152866	0.0452932	Upregulation
TR45829|c3_g2	Elastase-1	0	4.66531	1.44641	6.91625e-05	0.00917706	Upregulation
TR29078|c5_g1	0	0	4.67763	-2.62907	0.00157941	0.0459845	Upregulation
TR20778|c0_g1	0	0	4.72257	-0.294167	5.03443e-05	0.00798129	Upregulation
TR2903|c0_g2	Hydroxyacid oxidase 1	HAO1	4.75213	-2.8297	0.0014837	0.0446922	Upregulation
TR17883|c3_g1	Uncharacterized protein K02A2.6	K02A2.6	4.78168	-0.897239	0.00156159	0.0457852	Upregulation
TR657|c4_g9	Cytosolic 5'-nucleotidase 3	nt5c3	4.83456	-1.98123	5.52199e-05	0.00833499	Upregulation
TR30415|c0_g1	0	0	4.89537	-1.30191	0.0010619	0.0385185	Upregulation
TR43473|c0_g2	Zinc finger protein 862	ZNF862	4.9015	-0.976239	0.000250902	0.0184753	Upregulation
TR82399|c0_g2	0	0	4.90306	-2.82813	0.000326844	0.0210005	Upregulation
TR24002|c2_g1	0	0	4.90471	-2.27671	0.000697449	0.0316174	Upregulation
TR10360|c0_g1	LINE-1 retrotransposable element ORF2 protein	0	4.9338	0.518517	0.000133305	0.0133587	Upregulation
TR83872|c1_g1	0	0	5.02007	-3.80974	0.00100072	0.037564	Upregulation
TR32439|c2_g1	0	0	5.0862	-2.83038	0.00105954	0.0385185	Upregulation
TR68267|c0_g1	0	0	5.09194	-2.45152	0.000304557	0.0200621	Upregulation
TR56296|c1_g3	Pre-mRNA-processing factor 40 homolog A	Prpf40a	5.16963	-1.97936	0.000154146	0.0145612	Upregulation
TR42098|c2_g3	0	0	5.1914	-2.9983	0.000195302	0.0161094	Upregulation
TR54266|c0_g1	Retrovirus-related Pol polyprotein from transposon 297	pol	5.19895	1.75312	1.77785e-05	0.00419161	Upregulation
TR41971|c0_g1	0	0	5.22397	-3.44287	0.00113816	0.0394046	Upregulation
TR18526|c0_g2	0	0	5.24501	-3.41076	0.000207065	0.0165467	Upregulation
TR26821|c1_g1	0	0	5.30819	-3.78724	0.0016811	0.0471463	Upregulation
TR27469|c2_g2	0	0	5.33249	-2.93834	0.000273723	0.0192809	Upregulation
TR1501|c1_g1	0	0	5.41193	-3.43663	0.000517305	0.0268617	Upregulation
TR223281|c0_g1	Pro-Pol polyprotein	pol	5.4313	-3.1833	0.000787045	0.0330725	Upregulation
TR82285|c0_g1	Low-density lipoprotein receptor class A domain-containing protein 2	LDLRAD2	5.45566	-3.39709	9.57217e-05	0.0112376	Upregulation
TR173389|c0_g1	0	0	5.46511	-2.50452	0.000511838	0.0268414	Upregulation
TR3593|c0_g1	Retrovirus-related Pol polyprotein from transposon 412	POL	5.46629	-3.37474	0.00135582	0.0428093	Upregulation
TR52146|c6_g1	0	0	5.53407	-1.37909	0.000109838	0.0121832	Upregulation
TR250499|c0_g1	0	0	5.6084	-3.31495	0.00141479	0.0434926	Upregulation
TR84151|c3_g1	0	0	5.6253	2.13039	0.00166016	0.0470684	Upregulation
TR19564|c0_g3	LINE-1 retrotransposable element ORF2 protein	0	5.65776	-2.84577	0.000641708	0.0300214	Upregulation
TR61912|c1_g1	0	0	5.67056	-3.46497	0.000968933	0.0370309	Upregulation
TR55007|c0_g3	0	0	5.71383	0.0324512	0.000896621	0.0356765	Upregulation
TR17825|c1_g1	0	0	5.71421	-3.213	0.00172153	0.0476493	Upregulation
TR56759|c0_g1	0	0	5.73908	-3.0099	0.00076975	0.0328057	Upregulation
TR84468|c5_g2	0	0	5.88815	-3.10433	0.000300242	0.0200158	Upregulation
TR76774|c0_g1	0	0	6.11823	-3.17453	0.000110608	0.0121832	Upregulation
TR47907|c0_g1	Glial fibrillary acidic protein	gfap	6.18165	-1.92925	2.08187e-05	0.00475134	Upregulation
TR1509|c0_g3	0	0	6.25308	-3.37133	0.000116373	0.0125279	Upregulation
TR47962|c1_g7	0	0	6.30905	1.87485	0.000421808	0.0244084	Upregulation
TR64854|c4_g3	0	0	6.35654	-1.75142	0.00152459	0.0452932	Upregulation
TR222655|c0_g1	0	0	6.40452	-2.98417	0.00191237	0.0491496	Upregulation
TR46309|c0_g2	0	0	6.4759	-3.13427	0.00149298	0.0447677	Upregulation
TR5933|c5_g2	0	0	6.48528	-3.19936	0.000148565	0.0141275	Upregulation
TR222667|c0_g1	Zinc finger protein draculin	drl	6.50776	-2.67123	0.00125268	0.0413679	Upregulation
TR29541|c0_g2	0	0	6.62453	1.32372	0.00112041	0.0391423	Upregulation
TR210679|c0_g1	0	0	6.76996	-3.16858	0.0011481	0.0396525	Upregulation
TR71476|c0_g1	0	0	6.80092	-2.84826	4.73752e-05	0.00772297	Upregulation
TR157252|c0_g1	0	0	6.93922	-2.83966	0.000478276	0.0261886	Upregulation
TR69369|c0_g1	0	0	6.95853	-2.96869	0.000610727	0.029038	Upregulation
TR56235|c0_g1	Serine/threonine-protein kinase pim-2	pim2	7.02562	-3.00644	0.000131985	0.0133587	Upregulation
TR57045|c0_g1	0	0	7.07973	-3.09718	0.000286834	0.0196738	Upregulation
TR19193|c3_g1	0	0	7.09664	-3.1008	0.00150535	0.0449212	Upregulation
TR14408|c0_g2	0	0	7.17033	-2.5839	6.2665e-05	0.00860482	Upregulation
TR84125|c1_g6	0	0	7.21504	-1.27558	0.000159488	0.0149177	Upregulation
TR82565|c1_g1	Transposon TX1 uncharacterized 149 kDa protein	0	7.21899	-2.3501	6.17654e-05	0.00859972	Upregulation
TR74025|c0_g1	0	0	7.2355	-2.04367	0.000194274	0.0161094	Upregulation
TR85201|c0_g2	0	0	7.27393	-2.38004	0.00131226	0.0423007	Upregulation
TR7799|c0_g3	Fructose-bisphosphate aldolase C	aldoc	7.33163	-2.60153	0.000173536	0.0154226	Upregulation
TR150372|c0_g1	0	0	7.34841	-2.52648	0.000577005	0.0283116	Upregulation
TR177205|c0_g2	0	0	7.94926	-2.84051	0.000740115	0.0323707	Upregulation
TR135109|c0_g1	0	0	7.96353	-2.83231	0.00111731	0.03911	Upregulation
TR181056|c0_g1	DNA topoisomerase 1	topX	8.04269	-2.78076	0.000803322	0.0332902	Upregulation
TR207701|c0_g1	0	0	8.16835	-2.67113	0.00162624	0.0467136	Upregulation
TR77663|c4_g4	0	0	8.19371	2.75462	4.06218e-05	0.00706621	Upregulation
TR228681|c0_g1	Extracellular serine proteinase	0	8.21241	-2.63108	0.00196236	0.0497619	Upregulation
TR194552|c0_g1	Gamma-glutamyltranspeptidase	ggt	8.62707	-2.26339	0.00166198	0.0470684	Upregulation
TR22090|c0_g1	Transposase for insertion sequence element IS4351	0	8.78069	-2.14593	0.00032315	0.0209044	Upregulation
TR81842|c1_g1	0	0	8.87795	-1.79533	0.000217414	0.0171415	Upregulation
TR72104|c11_g1	0	0	8.91405	1.81107	0.000141968	0.0136366	Upregulation
TR3662|c0_g1	0	0	8.97711	-1.98728	0.00077325	0.0328057	Upregulation
TR32682|c4_g2	0	0	9.02549	0.938186	0.00182556	0.0485817	Upregulation
TR45817|c2_g1	0	0	9.19664	0.265166	0.00113129	0.0392622	Upregulation
TR212985|c0_g1	0	0	9.20112	-0.10407	0.000105118	0.0119655	Upregulation
TR38101|c0_g1	0	0	9.26786	-1.0496	1.91349e-07	0.00011867	Upregulation
TR76690|c6_g1	Pleckstrin homology domain-containing family D member 1	PLEKHD1	9.33739	1.43096	0.00162784	0.0467136	Upregulation
TR64848|c2_g2	Uncharacterized protein K02A2.6	K02A2.6	9.34326	-1.44266	0.000189338	0.0159462	Upregulation
TR73714|c0_g1	ATP synthase subunit beta {ECO:0000255|HAMAP-Rule:MF_01347}	0	9.3653	-1.66572	0.000286886	0.0196738	Upregulation
TR55266|c1_g1	0	0	9.36539	0.911299	0.000764286	0.0328057	Upregulation
TR20650|c0_g2	0	0	9.56965	2.45972	7.1992e-05	0.00936568	Upregulation
TR185900|c0_g1	0	0	9.68217	-1.36005	6.00395e-05	0.00857306	Upregulation
TR44273|c0_g1	0	0	10.0751	-0.948621	0.000356877	0.0220388	Upregulation
TR7782|c1_g4	0	0	10.2372	1.487	5.68849e-05	0.00850368	Upregulation
TR79739|c0_g1	0	0	10.2629	-0.806688	3.84597e-05	0.00685736	Upregulation
TR45785|c1_g2	0	0	10.409	1.12943	0.000123501	0.0129178	Upregulation
TR19653|c0_g1	0	0	10.5142	-0.547114	6.38457e-06	0.00214281	Upregulation
TR36891|c0_g2	0	0	10.6119	0.687008	0.000729918	0.0320849	Upregulation
TR62507|c2_g6	0	0	11.5013	4.977	0.000412865	0.0240372	Upregulation
TR22090|c0_g2	0	0	11.8936	0.838174	6.89831e-06	0.00223631	Upregulation
TR47729|c0_g2	0	0	12.0646	1.02997	0.000184149	0.0158387	Upregulation
