# Supplementary material for: Divergent transcriptomic signatures in response to salinity exposure in two populations of an estuarine fish
Source: Evol Appl. 2019 Apr 26;12(6):1212–26. doi: 10.1111/eva.12799 (PMC6597873; doi:10.1111/eva.12799)
Supplement: Supplementary file 2 [file EVA-12-1212-s002.xlsx]

## Sheet: Functional Analysis Results
Group	GO Category	GO ID	Term	# of Genes From Significant Gene List	# of Genes Associated with the Term	P-value	Adjusted P-value	Genes From Significant Gene List
Central Valley - 72 h	Biological Process	GO:0002922	positive regulation of humoral immune response	4	13	2.02027e-06	0.00311323	C3;GIMAP5;ZP3;ZP4
Central Valley - 72 h	Biological Process	GO:0006820	anion transport	11	443	4.13651e-05	0.0318718	ABCA1;ANO1;SLC12A3;FABP3;ABCA4;SLC4A1;ADAMTS8;SLC4A4;CLCN2;SLC25A22;SLC7A2
Central Valley - 72 h	Cellular Component	GO:0005811	lipid particle	4	54	0.000381871	0.0307406	RAP1B;AIFM2;GIMAP2;GIMAP7
Central Valley - 72 h	Cellular Component	GO:0098590	plasma membrane region	9	395	0.000627554	0.0336787	ANO1;SLC12A3;SPTBN5;ABCA4;RHO;FLOT2;SLC4A1;ATP1A1;SLC4A4
Central Valley - 72 h	Molecular Function	GO:0008509	anion transmembrane transporter activity	9	245	2.24574e-05	0.0066474	ABCA1;ANO1;SLC12A3;SLC4A1;ADAMTS8;CLCN2;SLC25A22;SLC4A4;SLC7A2
Central Valley - 72 h	Molecular Function	GO:0015103	inorganic anion transmembrane transporter activity	6	119	0.000109761	0.0162447	SLC12A3;ANO1;SLC4A1;ADAMTS8;SLC4A4;CLCN2
San Pablo - 72 h	Biological Process	GO:0071407	cellular response to organic cyclic compound	13	291	5.15206e-06	0.0114324	ABCA1;EGR1;EGR3;FOXF1;H2AFZ;ATP1A1;RAP1B;IRG1;BMP2;CCNB1;BGLAP;CYP1A1;CCL3
San Pablo - 72 h	Biological Process	GO:0048285	organelle fission	13	325	1.60573e-05	0.016576	LMLN;CDCA3;BNIP3;PLK1;AURKB;MAD2L2;CCNA1;ANLN;CYP26B1;NUF2;KNTC1;PIM2;FAM83D
San Pablo - 72 h	Biological Process	GO:0060326	cell chemotaxis	9	155	2.241e-05	0.016576	CXCL11;EGR3;CXADR;CCL20;RAB13;CCL3;CCL19;PIK3CG;TRPM4
San Pablo - 72 h	Biological Process	GO:0000280	nuclear division	12	298	3.2423e-05	0.0179866	LMLN;MAD2L2;CCNA1;ANLN;CYP26B1;CDCA3;PLK1;NUF2;KNTC1;PIM2;FAM83D;AURKB
San Pablo - 72 h	Biological Process	GO:0006595	polyamine metabolic process	4	21	7.79642e-05	0.033712	MTAP;GOT1;ODC1;OAZ2
San Pablo - 72 h	Biological Process	GO:0006820	anion transport	14	443	9.11545e-05	0.033712	ABCA1;SLC12A3;ABCC2;TRPC4;SLC4A1;SLC51A;SLC4A4;CLCN2;SLC7A2;ANO1;TG;PLIN2;ADAMTS8;SLC25A22
San Pablo - 72 h	Biological Process	GO:0007067	mitotic nuclear division	10	240	0.000115223	0.0365258	LMLN;MAD2L2;ANLN;CCNA1;CDCA3;PLK1;NUF2;KNTC1;FAM83D;AURKB
San Pablo - 72 h	Cellular Component	GO:0005811	lipid particle	5	54	0.000182998	0.0314479	RAP1B;LMLN;GIMAP2;PLIN2;GIMAP7
San Pablo - 72 h	Cellular Component	GO:0098590	plasma membrane region	12	395	0.000295286	0.0314479	ANO1;SLC12A3;TF;ABCC2;CXADR;CDH2;TRPC4;RHO;SLC4A1;ATP1A1;TSPEAR;SLC4A4
San Pablo - 72 h	Molecular Function	GO:0008509	anion transmembrane transporter activity	10	245	8.74673e-05	0.0315757	ABCA1;ANO1;SLC12A3;ABCC2;SLC4A1;ADAMTS8;CLCN2;SLC25A22;SLC4A4;SLC7A2
Central Valley - 168 h	Biological Process	GO:0006820	anion transport	15	443	1.26051e-07	0.000196009	ABCA1;SLC12A3;SLC22A6;ABCA4;SLC1A2;WNK4;SLC4A1;SLC4A4;CLCN2;SLC7A2;ANO1;SLC6A6;FABP3;ADAMTS8;SLC25A22
Central Valley - 168 h	Biological Process	GO:0017158	regulation of calcium ion-dependent exocytosis	5	34	3.99044e-06	0.00310256	RAP1B;TRPV6;ZP3;ADRA2A;ZP4
Central Valley - 168 h	Biological Process	GO:0015711	organic anion transport	10	328	4.48645e-05	0.0232548	ABCA1;SLC6A6;SLC22A6;FABP3;ABCA4;SLC1A2;SLC4A1;SLC25A22;SLC4A4;SLC7A2
Central Valley - 168 h	Biological Process	GO:0017157	regulation of exocytosis	6	112	9.05947e-05	0.0352187	RAP1B;TRPV6;FOXF1;ZP3;ADRA2A;ZP4
Central Valley - 168 h	Cellular Component	GO:0098590	plasma membrane region	10	395	0.000183519	0.0157116	ANO1;SLC12A3;SLC22A6;CXADR;ABCA4;RHO;SLC4A1;ATP1A1;SLC4A4;ADRA2A
Central Valley - 168 h	Cellular Component	GO:0005887	integral component of plasma membrane	17	1066	0.000267811	0.0157116	ABCA1;SLC12A3;SLC22A6;CXADR;ABCA4;SLC4A1;SLC4A4;ADRA2A;SLC7A2;SLC6A6;PLSCR1;TRPV6;GPR183;RHO;LGR4;IL12RB2;ASIC1
Central Valley - 168 h	Cellular Component	GO:0016323	basolateral plasma membrane	6	138	0.000256642	0.0157116	SLC22A6;CXADR;SLC4A1;ATP1A1;SLC4A4;ADRA2A
Central Valley - 168 h	Molecular Function	GO:0008509	anion transmembrane transporter activity	11	245	2.55725e-07	7.46718e-05	ABCA1;ANO1;SLC12A3;SLC22A6;SLC1A2;SLC4A1;ADAMTS8;CLCN2;SLC25A22;SLC4A4;SLC7A2
Central Valley - 168 h	Molecular Function	GO:0022804	active transmembrane transporter activity	10	307	1.47203e-05	0.00214916	SLC6A6;SLC12A3;SLC22A6;ABCA4;SLC1A2;SLC4A1;ABCB8;ATP1A1;SLC25A22;SLC4A4
Central Valley - 168 h	Molecular Function	GO:0015103	inorganic anion transmembrane transporter activity	6	119	8.823e-05	0.00742952	SLC12A3;ANO1;SLC4A1;ADAMTS8;SLC4A4;CLCN2
Central Valley - 168 h	Molecular Function	GO:0015291	secondary active transmembrane transporter activity	7	191	0.000153431	0.00746698	SLC6A6;SLC12A3;SLC22A6;SLC1A2;SLC4A1;SLC25A22;SLC4A4
Central Valley - 168 h	Molecular Function	GO:0008514	organic anion transmembrane transporter activity	6	130	0.00014052	0.00746698	SLC22A6;SLC1A2;SLC4A1;SLC25A22;SLC4A4;SLC7A2
Central Valley - 168 h	Molecular Function	GO:0042803	protein homodimerization activity	12	653	0.000441434	0.0184141	TBX1;ANO1;SLC22A6;OXCT1;ODC1;SLC4A1;IDE;SRGAP2;PRLR;GIMAP7;ADRA2A;SOD1
Central Valley - 168 h	Molecular Function	GO:0046873	metal ion transmembrane transporter activity	9	400	0.000608263	0.0197347	SLC6A6;TRPV6;SLC1A2;KCNJ16;ATP1A1;KCNAB2;ZP3;SLC4A4;ASIC1
Central Valley - 168 h	Molecular Function	GO:0015081	sodium ion transmembrane transporter activity	5	128	0.0010727	0.0304404	SLC6A6;SLC1A2;ATP1A1;SLC4A4;ASIC1
Central Valley - 168 h	Molecular Function	GO:0015293	symporter activity	5	130	0.00114673	0.0304404	SLC6A6;SLC12A3;SLC1A2;SLC25A22;SLC4A4
Central Valley - 168 h	Molecular Function	GO:0016887	ATPase activity	8	395	0.00237446	0.0364917	ABCA1;DNAH1;RNF213;ABCA4;ABCB8;ATP1A1;IDE;GTF2F2
Central Valley - 168 h	Molecular Function	GO:0015179	L-amino acid transmembrane transporter activity	4	42	0.00228357	0.0364917	SLC1A2;SLC25A22;SLC7A2
Central Valley - 168 h	Molecular Function	GO:0005319	lipid transporter activity	4	87	0.00196181	0.0364917	ABCA1;FABP3;PLSCR1;ABCA4
Central Valley - 168 h	Molecular Function	GO:0015108	chloride transmembrane transporter activity	4	86	0.00188383	0.0364917	SLC12A3;ANO1;SLC4A1;CLCN2
Central Valley - 168 h	Molecular Function	GO:0015294	solute:cation symporter activity	4	82	0.00159334	0.0364917	SLC6A6;SLC12A3;SLC1A2;SLC4A4
Central Valley - 168 h	Molecular Function	GO:0022890	inorganic cation transmembrane transporter activity	9	497	0.00267047	0.0389889	SLC6A6;TRPV6;SLC1A2;KCNJ16;ATP1A1;KCNAB2;ZP3;SLC4A4;ASIC1
Central Valley - 168 h	Molecular Function	GO:0005342	organic acid transmembrane transporter activity	4	104	0.00365124	0.0426465	SLC6A6;SLC1A2;SLC25A22;SLC7A2
Central Valley - 168 h	Molecular Function	GO:0015077	monovalent inorganic cation transmembrane transporter activity	7	343	0.00428924	0.0481714	SLC6A6;SLC1A2;KCNJ16;ATP1A1;KCNAB2;SLC4A4;ASIC1
San Pablo - 168 h	Biological Process	GO:0030198	extracellular matrix organization	26	359	3.22998e-06	0.00559967	RAMP2;SDC3;FBLN1;TNFRSF11B;NPHP3;EMILIN1;VWF;FOXF1;FN1;PTK2;MUC5AC;GFAP;MFAP4;MMP11;BMP2;VCAN;MMP13;COL1A2;P4HA1;MMP16;COL7A1;PECAM1;COL4A6;COL6A6;GAS6;PLEC
San Pablo - 168 h	Biological Process	GO:0043062	extracellular structure organization	26	360	3.38655e-06	0.00559967	RAMP2;SDC3;FBLN1;TNFRSF11B;NPHP3;EMILIN1;VWF;FOXF1;FN1;MUC5AC;PTK2;GFAP;MFAP4;MMP11;BMP2;VCAN;MMP13;COL1A2;P4HA1;MMP16;COL7A1;COL4A6;PECAM1;COL6A6;GAS6;PLEC
San Pablo - 168 h	Cellular Component	GO:0031012	extracellular matrix	23	348	4.72666e-05	0.0176777	CCBE1;VWF;FN1;LTBP2;FBLN1;TNFRSF11B;TFIP11;MMP21;MFAP4;MMP11;SFRP1;PLSCR1;VCAN;MMP13;COL1A2;WNT11;MMP16;COL7A1;GPC1;TIMP3;COL6A6;EMILIN1;ADAMTS8
San Pablo - 168 h	Cellular Component	GO:0005912	adherens junction	24	405	0.000160263	0.0291167	LMLN;DSP;ZNF185;FZD2;CXADR;AHNAK;ACTN2;CLTC;RDX;HSPB1;PTK2;MARCKS;GJA1;PTPRC;CDH2;TSPAN9;CHP1;CTNNB1;MYH9;FLNB;KRAS;LCP1;PDLIM7;PLEC
San Pablo - 168 h	Cellular Component	GO:0070161	anchoring junction	24	419	0.000258696	0.0291167	LMLN;DSP;ZNF185;FZD2;CXADR;AHNAK;ACTN2;CLTC;RDX;HSPB1;PTK2;MARCKS;GJA1;PTPRC;CDH2;TSPAN9;CHP1;CTNNB1;MYH9;FLNB;KRAS;LCP1;PDLIM7;PLEC
San Pablo - 168 h	Cellular Component	GO:0005925	focal adhesion	21	352	0.000377025	0.0291167	LMLN;ZNF185;FZD2;AHNAK;ACTN2;CLTC;RDX;HSPB1;PTK2;GJA1;MARCKS;PTPRC;CDH2;TSPAN9;CHP1;CTNNB1;FLNB;KRAS;LCP1;PDLIM7;PLEC
San Pablo - 168 h	Cellular Component	GO:0005924	cell-substrate adherens junction	21	358	0.000465404	0.0291167	LMLN;ZNF185;FZD2;AHNAK;ACTN2;CLTC;RDX;HSPB1;PTK2;GJA1;MARCKS;PTPRC;CDH2;TSPAN9;CHP1;CTNNB1;FLNB;KRAS;LCP1;PDLIM7;PLEC
San Pablo - 168 h	Cellular Component	GO:0030055	cell-substrate junction	21	362	0.000533905	0.0291167	LMLN;ZNF185;FZD2;AHNAK;ACTN2;CLTC;RDX;HSPB1;PTK2;MARCKS;GJA1;PTPRC;CDH2;TSPAN9;CHP1;CTNNB1;FLNB;KRAS;LCP1;PDLIM7;PLEC
San Pablo - 168 h	Cellular Component	GO:0005796	Golgi lumen	9	86	0.000544966	0.0291167	MMP11;VCAN;MMP16;GPC1;SDC3;NGF;GAS6;MUC5B;MUC5AC
San Pablo - 168 h	Cellular Component	GO:0005916	fascia adherens	4	13	0.000665545	0.0311142	DSP;GJA1;CDH2;CTNNB1
San Pablo - 168 h	Molecular Function	GO:0042813	Wnt-activated receptor activity	5	20	0.00031537	0.0420073	SFRP1;FZD2;FZD5;FZD9;FZD10
San Pablo - 168 h	Molecular Function	GO:0022804	active transmembrane transporter activity	20	307	0.000183624	0.0420073	SLC12A3;SLC22A6;ABCC2;ABCA3;ABCA4;SLC11A2;ATP1A3;ATP2A1;SLC3A2;SLC4A1;ATP1A1;SLC1A5;SLC4A4;SLC1A7;SLC6A6;SLC9A3;SLC38A2;SLC25A22;SLC24A5;ATP9B
San Pablo - 168 h	Molecular Function	GO:0008509	anion transmembrane transporter activity	17	245	0.000280314	0.0420073	ABCA1;SLC12A3;SLC22A6;ABCC2;SLC43A2;SLC3A2;SLC4A1;SLC1A5;CLCN2;SLC4A4;SLC1A7;SLC7A2;ANO1;SLC25A42;ADAMTS8;SLC25A22;SLC38A2
San Pablo - 168 h	Molecular Function	GO:0008514	organic anion transmembrane transporter activity	12	130	0.000207478	0.0420073	SLC22A6;ABCC2;SLC43A2;SLC3A2;SLC4A1;SLC25A42;SLC1A5;SLC38A2;SLC25A22;SLC4A4;SLC1A7;SLC7A2
San Pablo - 168 h	Molecular Function	GO:0030165	PDZ domain binding	10	96	0.000287666	0.0420073	SLC9A3;GJA1;GRID2;SFRP1;FZD2;CXADR;FZD5;KIDINS220;FZD9;FZD10
