# Supplementary material for: Divergent transcriptomic signatures in response to salinity exposure in two populations of an estuarine fish
Source: Evol Appl. 2019 Apr 26;12(6):1212–26. doi: 10.1111/eva.12799 (PMC6597873; doi:10.1111/eva.12799)
Supplement: Supplementary file 3 [file EVA-12-1212-s003.xlsx]

## Sheet: SNPs (All fish) q<0.1
Transcript	SNP_Position	Reference	Alternative	AlternativeAlleleFrequency_CentralValley	AlternativeAlleleFrequency_SanPablo	SNP_Type	Quality_Score	Number of Individuals	Read_Depth	Gene_Name	Uniprot_Symbol	PC_pcadapt	Chi-Statistic_pcadapt	P-value_pcadapt	q-value_pcadapt	Probability_Bayescan	log10(PO)_Bayescan	q-Value_Bayescan	Alpha_Bayescan	Fst_Bayescan
TR19705|c7_g3_i2	330	A	G	0	0.9375	non-synonymous	158670	30	37387	0	0	1	121.859	3.45642e-27	2.67818e-22	1	1000	0	3.1796	0.44242
TR19705|c7_g3_i2	272	C	T	0	0.875	synonymous	163856	30	31296	0	0	1	103.26	3.77903e-23	9.27564e-19	1	1000	0	3.175	0.44151
TR19705|c7_g3_i2	266	T	G	0	0.875	non-synonymous	154778	30	30851	0	0	1	103.26	3.77903e-23	9.27564e-19	1	1000	0	3.1857	0.44394
TR19705|c7_g3_i2	202	C	G	0	0.9375	non-synonymous	133669	32	28275	0	0	1	102.787	4.78842e-23	9.27564e-19	1	1000	0	2.7831	0.35364
TR84173|c3_g10_i1	172	A	G	0	0.5625	non-synonymous	8523.66	32	594	0	0	1	66.6991	3.28455e-15	5.09e-11	0.9808	1.7082	0.0034128	1.8242	0.1886
TR19705|c7_g3_i2	74	A	G	0.15625	1	synonymous	296501	32	29743	0	0	1	59.196	1.39879e-13	1.54834e-09	1	1000	0	2.5167	0.2996
TR19705|c7_g3_i2	85	A	G	0.15625	1	non-synonymous	310892	32	31771	0	0	1	59.196	1.39879e-13	1.54834e-09	1	1000	0	2.5611	0.30902
TR21325|c1_g6_i1	579	A	G	0.84375	0	non-synonymous	111563	32	22061	Major histocompatibility complex class I-related gene protein	MR1	1	50.8081	9.27167e-12	7.18406e-08	1	1000	0	2.5384	0.30359
TR21325|c1_g6_i1	566	T	A	0.9375	0.0625	non-synonymous	178285	32	23027	Major histocompatibility complex class I-related gene protein	MR1	1	48.4471	3.0189e-11	2.12651e-07	1	1000	0	2.408	0.278
TR19705|c7_g3_i2	134	A	G	0.21875	1	synonymous	410278	32	32129	0	0	1	43.4635	3.64779e-10	9.74639e-07	1	1000	0	2.3927	0.27652
TR19705|c7_g3_i2	126	G	T	0	0.8125	non-synonymous	241598	32	33217	0	0	1	42.719	5.2929e-10	1.28161e-06	1	1000	0	2.4166	0.28083
TR21325|c1_g6_i1	653	T	C	0.75	0.0625	non-synonymous	50699.7	28	9261	Major histocompatibility complex class I-related gene protein	MR1	1	37.748	6.35503e-09	5.7931e-06	1	1000	0	2.2822	0.25589
TR21325|c1_g6_i1	654	G	T	0.75	0.0625	non-synonymous	51692.8	28	9145	Major histocompatibility complex class I-related gene protein	MR1	1	37.748	6.35503e-09	5.7931e-06	1	1000	0	2.2802	0.25494
TR21325|c1_g6_i1	656	G	A	0.75	0.0625	non-synonymous	51924.5	28	8818	Major histocompatibility complex class I-related gene protein	MR1	1	37.748	6.35503e-09	5.7931e-06	1	1000	0	2.293	0.25797
TR21325|c1_g6_i1	622	G	T	0.8125	0.0625	synonymous	96638.1	29	14255	Major histocompatibility complex class I-related gene protein	MR1	1	37.538	7.05878e-09	6.21525e-06	1	1000	0	2.3172	0.26234
TR21325|c1_g6_i1	643	C	T	0.8125	0.0625	synonymous	71376.2	29	10579	Major histocompatibility complex class I-related gene protein	MR1	1	37.538	7.05878e-09	6.21525e-06	1	1000	0	2.3266	0.26317
TR21325|c1_g6_i1	629	G	T	0.8125	0.0625	non-synonymous	61537.1	29	12016	Major histocompatibility complex class I-related gene protein	MR1	1	37.538	7.05878e-09	6.21525e-06	1	1000	0	2.3144	0.26103
TR48778|c5_g2_i1	1065	G	A	0.09375	0.71875	synonymous	11467.5	32	860	Histone acetyltransferase p300	EP300	1	33.1419	6.3582e-08	2.95005e-05	0.91958	1.0582	0.019049	1.5112	0.14957
TR12601|c1_g4_i2	1677	T	A	0.78125	0.09375	non-synonymous	121040	32	9361	Protein kinase C and casein kinase substrate in neurons protein 1	pacsin1b	1	32.6365	8.18623e-08	3.6878e-05	0.9916	2.072	0.00098538	1.7822	0.17953
TR32862|c4_g1_i1	383	C	A	0.34375	1	stop_gained	4184.54	32	640	0	0	1	30.6731	2.18486e-07	8.50712e-05	0.9996	3.3977	1.8185e-05	2.0865	0.22483
TR21325|c1_g6_i1	630	T	G	0.625	0	non-synonymous	37531.2	29	11925	Major histocompatibility complex class I-related gene protein	MR1	1	29.6256	3.68879e-07	0.000129331	1	1000	0	2.2151	0.24613
TR41380|c2_g1_i2	1733	G	A	0.75	0.1875	non-synonymous	3735.39	30	762	RNA-directed DNA polymerase from mobile element jockey	pol	1	28.4638	6.59437e-07	0.000209409	0.95099	1.2879	0.014488	1.6236	0.16195
TR78747|c3_g4_i1	1008	A	T	0.875	0.5	non-synonymous	6689.3	31	531	Probable RNA-directed DNA polymerase from transposon BS	RTase	1	28.2024	7.51507e-07	0.000230547	0.23165	-0.52074	0.32161	0.27166	0.050675
TR77459|c7_g2_i1	791	C	T	0.09375	0.46875	non-synonymous	420.536	31	656	Protein phosphatase 1 regulatory subunit 37	ppp1r37	1	27.3025	1.17853e-06	0.000328478	0.16223	-0.71299	0.37941	0.16683	0.043407
TR26161|c3_g1_i1	156	T	G	0	0.5625	stop_gained	11334.4	30	841	T-cell receptor alpha chain V region RL-5	0	1	27.1846	1.25009e-06	0.000347175	0.9902	2.0044	0.0013003	1.896	0.1982
TR41380|c2_g1_i2	1912	T	C	0.78125	0.3125	synonymous	7742.55	31	892	RNA-directed DNA polymerase from mobile element jockey	pol	1	27.1439	1.27581e-06	0.000353053	0.35547	-0.25844	0.24931	0.48071	0.065963
TR2501|c0_g2_i2	285	G	A	0.625	0	non-synonymous	188644	31	27283	Major histocompatibility complex class I-related gene protein	MR1	1	26.602	1.67282e-06	0.000439378	1	1000	0	2.1348	0.23312
TR48778|c5_g2_i1	1263	G	T	0.125	0.75	synonymous	7612.46	32	591	Histone acetyltransferase p300	EP300	1	26.0074	2.25196e-06	0.00055394	0.89818	0.94553	0.022861	1.4694	0.14624
TR59399|c1_g1_i1	1122	A	C	0.125	0.5625	non-synonymous	4330.55	31	508	Speckle targeted PIP5K1A-regulated poly(A) polymerase	tut1	1	25.4398	2.99104e-06	0.000667891	0.15243	-0.7451	0.3984	0.14911	0.042086
TR41380|c2_g1_i2	1802	C	T	0.8125	0.3125	non-synonymous	8221.89	31	1019	RNA-directed DNA polymerase from mobile element jockey	pol	1	25.0197	3.6901e-06	0.000784562	0.5215	0.03738	0.14717	0.75536	0.086669
TR84578|c7_g1_i6	1517	T	G	0.875	0.21875	synonymous	22714.8	32	1302	Serine/threonine-protein kinase WNK3	WNK3	1	24.2384	5.45388e-06	0.00108635	0.95559	1.3328	0.0125	1.627	0.1617
TR3961|c0_g2_i6	1204	C	T	0.0625	0.5625	synonymous	27371.9	32	2461	Bromodomain-containing protein 4	brd4	1	23.9318	6.35746e-06	0.00122538	0.4907	-0.016161	0.16314	0.72302	0.085415
TR41380|c2_g1_i2	1893	C	T	0.78125	0.34375	non-synonymous	9754.86	31	1029	RNA-directed DNA polymerase from mobile element jockey	pol	1	23.4229	8.19949e-06	0.00145052	0.25325	-0.46962	0.31344	0.3034	0.052464
TR17106|c3_g4_i1	93	G	A	0.0625	0.6875	non-synonymous	32011.6	26	4908	Class I histocompatibility antigen, F10 alpha chain	0	1	23.4006	8.29133e-06	0.00146343	1	1000	0	2.2304	0.2469
TR41380|c2_g1_i2	1799	T	C	0.8125	0.28125	non-synonymous	7278.97	31	989	RNA-directed DNA polymerase from mobile element jockey	pol	1	23.2029	9.15301e-06	0.00159373	0.69974	0.36744	0.073918	1.0667	0.11112
TR41380|c2_g1_i2	1768	G	A	0.8125	0.28125	synonymous	6566.72	30	972	RNA-directed DNA polymerase from mobile element jockey	pol	1	22.9986	1.0137e-05	0.00174935	0.57512	0.13148	0.10738	0.85432	0.094364
TR41380|c2_g1_i2	1915	C	T	0.78125	0.3125	synonymous	7065.36	31	871	RNA-directed DNA polymerase from mobile element jockey	pol	1	22.9322	1.04793e-05	0.00178457	0.35407	-0.26109	0.25215	0.47016	0.065168
TR12583|c2_g1_i1	121	A	G	0.34375	0	non-synonymous	11656.6	30	1123	Interferon-inducible GTPase 5	IRGC	1	22.8453	1.09446e-05	0.00185225	0.4891	-0.018942	0.16935	0.7664	0.09142
TR21316|c2_g4_i7	328	T	A	0.375	0.75	non-synonymous	499921	32	33411	Beta-2-microglobulin	b2m	1	22.7588	1.14287e-05	0.00191676	0.11422	-0.88957	0.4457	0.073999	0.036761
TR41380|c2_g1_i2	1847	A	C	0.125	0.6875	non-synonymous	17599	31	885	RNA-directed DNA polymerase from mobile element jockey	pol	1	22.5556	1.26508e-05	0.00207237	0.5229	0.039817	0.14398	0.76735	0.088113
TR48584|c0_g1_i1	1040	T	C	0.25	0.8125	synonymous	5122.64	31	516	Interferon-induced very large GTPase 1	Gvin1	1	22.1219	1.57139e-05	0.00247474	0.83457	0.70284	0.036145	1.3301	0.13361
TR41380|c2_g1_i2	1769	T	G	0.8125	0.3125	non-synonymous	7049.76	30	969	RNA-directed DNA polymerase from mobile element jockey	pol	1	21.9786	1.68811e-05	0.00262127	0.39108	-0.1923	0.23246	0.54338	0.070883
TR32862|c4_g1_i1	381	T	G	0.34375	0.96875	non-synonymous	4214.67	32	650	0	0	1	21.8827	1.77109e-05	0.00267508	0.9856	1.8353	0.0020271	1.7841	0.18078
TR32862|c4_g1_i1	366	G	A	0.375	0.96875	non-synonymous	6308.25	32	779	0	0	1	21.3371	2.3265e-05	0.00323638	0.95399	1.3167	0.013811	1.6491	0.16572
TR41380|c2_g1_i2	1990	C	T	0.65625	0.125	synonymous	2811.17	29	755	RNA-directed DNA polymerase from mobile element jockey	pol	1	21.2157	2.47216e-05	0.00341449	0.96099	1.3916	0.011194	1.6529	0.16483
TR36623|c8_g1_i1	199	C	A	0.0625	0.625	non-synonymous	1300.17	30	780	Protein NLRC3	Nlrc3	1	20.9086	2.88245e-05	0.00372861	0.62272	0.21764	0.086829	0.94758	0.10254
TR21316|c2_g4_i7	446	T	A	0.46875	0.875	synonymous	461242	32	28667	Beta-2-microglobulin	b2m	1	20.5181	3.50387e-05	0.00436485	0.16123	-0.71619	0.38666	0.16208	0.042782
TR12583|c2_g1_i1	102	G	A	0.34375	0	non-synonymous	10097.6	29	992	Interferon-inducible GTPase 5	IRGC	1	20.5116	3.51532e-05	0.00437209	0.46089	-0.068076	0.18475	0.70877	0.086518
TR41380|c2_g1_i2	1993	T	C	0.65625	0.15625	synonymous	2779.13	29	739	RNA-directed DNA polymerase from mobile element jockey	pol	1	20.4551	3.61601e-05	0.00446151	0.90378	0.9728	0.021523	1.4778	0.14693
TR84173|c3_g10_i1	174	G	A	0.0625	0.5625	non-synonymous	8581.1	32	572	0	0	1	20.4553	3.61569e-05	0.00446151	0.4819	-0.031463	0.17243	0.68612	0.081423
TR48584|c0_g1_i1	1070	A	C	0.125	0.71875	non-synonymous	3246.63	30	545	Interferon-induced very large GTPase 1	Gvin1	1	20.3445	3.82154e-05	0.0046412	0.87638	0.85058	0.027523	1.419	0.1418
TR48584|c0_g1_i1	1071	C	A	0.09375	0.71875	non-synonymous	3234.45	30	548	Interferon-induced very large GTPase 1	Gvin1	1	20.3049	3.8981e-05	0.00471135	0.96239	1.4081	0.009962	1.6553	0.1652
TR54214|c2_g2_i14	419	C	G	0.875	0.5	synonymous	14551.7	32	705	Eukaryotic translation initiation factor 2 subunit 2	Eif2s2	1	20.1254	4.26415e-05	0.00508672	0.12623	-0.84025	0.43336	0.10287	0.038614
TR24182|c5_g1_i1	3081	C	T	0.375	0	synonymous	2285.54	32	5192	ATP-binding cassette sub-family B member 8, mitochondrial	abcb8	1	20.0903	4.33953e-05	0.00513349	0.4769	-0.040165	0.17551	0.72631	0.08751
TR54115|c0_g1_i10	364	A	G	0.09375	0.46875	non-synonymous	1274.79	30	990	CD276 antigen homolog	cd276	1	19.9331	4.69441e-05	0.00549494	0.14283	-0.77825	0.41418	0.13079	0.040866
TR41380|c2_g1_i2	1673	A	G	0.6875	0.0625	non-synonymous	1580.25	29	618	RNA-directed DNA polymerase from mobile element jockey	pol	1	19.8391	4.92035e-05	0.00560999	0.9954	2.3352	0.00042408	1.8912	0.19469
TR41380|c2_g1_i2	1905	C	T	0.78125	0.3125	non-synonymous	8065.09	31	903	RNA-directed DNA polymerase from mobile element jockey	pol	1	19.7897	5.04336e-05	0.00560999	0.34387	-0.2806	0.2712	0.44504	0.062859
TR67410|c5_g1_i1	84	A	G	0.09375	0.5	non-synonymous	753.204	32	530	Zinc finger protein draculin	drl	1	19.7981	5.02226e-05	0.00560999	0.16783	-0.69533	0.36946	0.16949	0.043309
TR74546|c2_g1_i4	583	T	C	0.25	0	non-synonymous	1873.62	30	1966	Gamma-glutamyltranspeptidase 1	GGT1	1	19.7292	5.19833e-05	0.00568908	0.21744	-0.55617	0.32705	0.27682	0.052595
TR74546|c2_g1_i4	575	A	T	0.25	0	non-synonymous	2216.28	30	2032	Gamma-glutamyltranspeptidase 1	GGT1	1	19.7292	5.19833e-05	0.00568908	0.19284	-0.62177	0.34333	0.22628	0.048124
TR74546|c2_g1_i4	586	G	C	0.25	0	non-synonymous	1813.29	30	1963	Gamma-glutamyltranspeptidase 1	GGT1	1	19.7292	5.19833e-05	0.00568908	0.18764	-0.63643	0.34602	0.22045	0.047561
TR83624|c5_g1_i5	286	G	C	0.0625	0.46875	non-synonymous	5061.44	32	3857	0	0	1	19.6037	5.53488e-05	0.00598974	0.19884	-0.60522	0.33793	0.2258	0.047626
TR21316|c2_g4_i7	490	G	A	0.375	0.875	non-synonymous	459745	32	32886	Beta-2-microglobulin	b2m	1	19.5136	5.79009e-05	0.0061945	0.34687	-0.27483	0.26591	0.46468	0.064737
TR21316|c2_g4_i7	491	A	T	0.375	0.875	non-synonymous	469883	32	32810	Beta-2-microglobulin	b2m	1	19.5136	5.79009e-05	0.0061945	0.34627	-0.27598	0.26856	0.46481	0.065117
TR594|c1_g2_i2	250	G	A	0.8125	0.5	non-synonymous	32985.4	32	1330	Protein kinase C-binding protein NELL2	nell2	1	19.3718	6.21551e-05	0.00650815	0.094619	-0.98085	0.56537	0.034342	0.034528
TR48584|c0_g1_i1	1100	G	A	0.1875	0.8125	synonymous	5545.06	32	601	Interferon-induced very large GTPase 1	Gvin1	1	19.145	6.96155e-05	0.00713504	0.87778	0.85623	0.025973	1.4073	0.13965
TR86412|c0_g1_i1	2159	A	G	0	0.625	synonymous	10279.3	32	1030	Solute carrier family 22 member 6	slc22a6	1	18.9342	7.7355e-05	0.00777403	0.9958	2.3748	0.00025005	1.983	0.21044
TR594|c1_g2_i2	247	C	T	0.78125	0.5	non-synonymous	31310.9	32	1322	Protein kinase C-binding protein NELL2	nell2	1	18.8451	8.08782e-05	0.00808615	0.091618	-0.99629	0.69698	0.024404	0.034042
TR40664|c2_g1_i2	886	G	A	0.28125	0.75	synonymous	10701.4	32	727	Putative hydroxypyruvate isomerase	hyi	1	18.5706	9.27762e-05	0.00902917	0.18484	-0.64446	0.35655	0.20737	0.045998
TR32816|c4_g4_i7	419	G	A	0.375	0.6875	non-synonymous	27112.8	27	2986	Class I histocompatibility antigen, F10 alpha chain	0	1	18.3528	0.000103454	0.00987197	0.9758	1.6055	0.0055308	1.8906	0.19985
TR21316|c2_g4_i7	449	A	C	0.40625	0.84375	synonymous	451962	32	28129	Beta-2-microglobulin	b2m	1	18.2433	0.000109275	0.0102631	0.17003	-0.68852	0.36692	0.17057	0.043502
TR6197|c4_g7_i4	421	C	T	0.90625	0.40625	non-synonymous	18773	32	1248	Ladderlectin	0	1	18.1653	0.000113618	0.0105685	0.38728	-0.19924	0.23809	0.53262	0.069885
TR13450|c2_g1_i9	4679	G	A	0	0.46875	synonymous	27641.8	32	3415	Phosphatidylinositol 4-kinase beta	pi4kb	1	18.1244	0.000115967	0.0106971	0.82276	0.66672	0.040128	1.3827	0.14335
TR74546|c2_g1_i4	574	C	A	0.25	0	non-synonymous	2213.58	31	2087	Gamma-glutamyltranspeptidase 1	GGT1	1	18.126	0.000115874	0.0106971	0.18744	-0.637	0.34869	0.20061	0.045908
TR48778|c5_g2_i1	1480	T	C	0.15625	0.71875	synonymous	6246.19	32	518	Histone acetyltransferase p300	EP300	1	18.122	0.000116106	0.0106973	0.57271	0.12722	0.11078	0.84521	0.093765
TR32816|c4_g6_i2	307	C	T	0.4375	0.9375	non-synonymous	131246	31	8908	Class I histocompatibility antigen, F10 alpha chain	0	1	18.0765	0.000118777	0.0108657	0.9782	1.6519	0.0039537	1.8333	0.18995
TR32816|c4_g6_i2	305	A	C	0.4375	0.9375	non-synonymous	129520	31	8760	Class I histocompatibility antigen, F10 alpha chain	0	1	18.0765	0.000118777	0.0108657	0.9764	1.6166	0.0050121	1.8304	0.19037
TR32816|c4_g6_i2	304	G	T	0.4375	0.9375	non-synonymous	126974	31	8737	Class I histocompatibility antigen, F10 alpha chain	0	1	18.0765	0.000118777	0.0108657	0.9756	1.6018	0.0060275	1.8222	0.18854
TR78747|c3_g4_i1	1101	T	C	0.90625	0.46875	non-synonymous	10244.7	32	761	Probable RNA-directed DNA polymerase from transposon BS	RTase	1	18.029	0.000121633	0.0110488	0.20684	-0.58372	0.3352	0.23674	0.048191
TR21325|c1_g6_i1	535	T	G	0.65625	0	non-synonymous	147413	32	28011	Major histocompatibility complex class I-related gene protein	MR1	1	17.9689	0.000125341	0.0113457	0.9986	2.8532	7.8277e-05	2.0778	0.22379
TR78747|c3_g4_i1	1187	T	C	0.90625	0.40625	synonymous	6639.53	32	616	Probable RNA-directed DNA polymerase from transposon BS	RTase	1	17.8147	0.000135388	0.0121857	0.37708	-0.21801	0.24368	0.51637	0.068968
TR32593|c6_g3_i1	357	T	A	0.46875	0.90625	non-synonymous	48486.6	31	1968	0	0	1	17.6799	0.000144832	0.0129437	0.16203	-0.71363	0.38185	0.15273	0.042005
TR19705|c7_g3_i2	14	T	C	0	0.5625	synonymous	22173.8	25	3481	0	0	1	17.6597	0.0001463	0.0130148	1	1000	0	2.3598	0.27213
TR3901|c2_g2_i4	1302	G	T	0.125	0.71875	non-synonymous	9877	32	974	Protein NLRC5	nlrc5	1	17.5676	0.000153198	0.0134016	0.78016	0.55007	0.04467	1.2193	0.12365
TR41380|c2_g1_i2	1715	A	T	0.71875	0.1875	non-synonymous	3508.1	30	732	RNA-directed DNA polymerase from mobile element jockey	pol	1	17.2367	0.00018076	0.0151253	0.86637	0.81181	0.030671	1.384	0.13811
TR3411|c8_g4_i1	1108	T	C	0.375	0	synonymous	25813.8	32	3340	Protein phosphatase 1H	ppm1h	1	17.2035	0.00018378	0.0153001	0.46729	-0.056898	0.17862	0.70328	0.08574
TR59640|c0_g1_i2	2431	T	C	0	0.5625	synonymous	15569.4	32	1721	Protein asteroid homolog 1	aste1	1	17.15	0.000188765	0.0155764	0.9776	1.6398	0.0044809	1.8273	0.18924
TR41380|c2_g1_i2	1996	T	C	0.53125	0.09375	synonymous	2269.73	26	713	RNA-directed DNA polymerase from mobile element jockey	pol	1	17.1355	0.000190143	0.0156538	0.91218	1.0165	0.020235	1.5597	0.15699
TR48835|c4_g4_i4	1126	C	A	0.90625	0.4375	non-synonymous	63572.8	32	3244	Microfibril-associated glycoprotein 4	MFAP4	1	17.1348	0.000190208	0.0156538	0.27485	-0.42132	0.28562	0.34707	0.056407
TR20883|c1_g4_i5	319	G	A	0.75	0.25	synonymous	11357.3	31	636	ATP-citrate synthase	ACLY	1	17.0514	0.000198309	0.0162086	0.44309	-0.099296	0.19396	0.62822	0.076825
TR84173|c3_g10_i1	165	G	A	0	0.4375	non-synonymous	6522.72	32	576	0	0	1	16.9836	0.000205148	0.0166447	0.70634	0.38117	0.065563	1.1358	0.12035
TR84173|c3_g10_i1	164	A	G	0	0.4375	synonymous	6563.71	32	583	0	0	1	16.9836	0.000205148	0.0166447	0.70394	0.37616	0.071158	1.1501	0.12276
TR57135|c0_g2_i9	425	G	A	0.59375	0.125	synonymous	23076.3	32	1869	Chromodomain-helicase-DNA-binding protein 1-like	chd1l	1	16.9049	0.000213381	0.0172136	0.25985	-0.45459	0.30531	0.32229	0.054463
TR48287|c3_g4_i11	226	G	C	0.5	0.125	synonymous	2102.98	32	1393	Ribonuclease inhibitor	Rnh1	1	16.9038	0.000213493	0.0172136	0.11942	-0.86768	0.44162	0.094251	0.038491
TR87416|c3_g1_i13	1013	G	T	0	0.40625	synonymous	14596.8	32	3305	Mediator of RNA polymerase II transcription subunit 20	med20	1	16.8995	0.000213957	0.0172331	0.54831	0.084185	0.12108	0.86887	0.098941
TR48584|c0_g1_i1	1113	T	A	0.28125	0.875	non-synonymous	6436.88	32	607	Interferon-induced very large GTPase 1	Gvin1	1	16.8115	0.000223576	0.0178409	0.77455	0.53601	0.047146	1.1997	0.12114
TR17902|c1_g2_i4	3690	G	A	0.46875	0.03125	synonymous	9015.4	32	1243	Neurogenic locus notch homolog protein 1	notch1a	1	16.7825	0.000226846	0.0180461	0.43029	-0.1219	0.20298	0.61619	0.077109
TR53437|c1_g1_i9	182	T	C	0.90625	0.21875	synonymous	79587.5	32	4086	Alanine--tRNA ligase {ECO:0000255|HAMAP-Rule:MF_00036}	0	1	16.6344	0.000244275	0.0191573	0.99	1.9955	0.0016003	1.7763	0.17906
TR16055|c2_g1_i1	907	G	A	0.5	0.875	non-synonymous	13452.7	32	608	Apoptosis-associated speck-like protein containing a CARD	pycard	1	16.6366	0.000244008	0.0191573	0.13403	-0.81031	0.42918	0.10605	0.038904
TR20157|c3_g1_i4	603	T	G	0.6875	0.15625	synonymous	14380.4	32	1001	Zinc transporter 5	slc30a5	1	16.4043	0.000274059	0.0207781	0.40668	-0.16403	0.2149	0.57078	0.072618
TR55007|c2_g4_i1	444	A	G	0.6875	0.1875	non-synonymous	4730.88	31	1074	GTPase IMAP family member 4	GIMAP4	1	16.3821	0.000277124	0.0208878	0.42849	-0.12509	0.20595	0.61049	0.076309
TR6197|c4_g7_i4	359	T	C	0.9375	0.4375	non-synonymous	66941.3	32	3381	Ladderlectin	0	1	16.2931	0.00028973	0.0216484	0.5019	0.0033013	0.15677	0.72248	0.084043
TR6197|c4_g7_i4	362	A	G	0.9375	0.4375	non-synonymous	66416.9	32	3307	Ladderlectin	0	1	16.2931	0.00028973	0.0216484	0.4897	-0.017899	0.16627	0.70497	0.083239
TR12612|c3_g2_i1	120	G	C	0.03125	0.34375	non-synonymous	1107.86	32	1150	Zinc finger protein ZFMSA12A	0	1	16.2813	0.000291454	0.0217563	0.13323	-0.81331	0.43126	0.12467	0.04031
TR29022|c2_g5_i1	210	C	G	0.9375	0.15625	non-synonymous	258621	28	13749	Class I histocompatibility antigen, F10 alpha chain	0	1	16.2365	0.000298053	0.0222061	1	1000	0	2.3525	0.26972
TR6251|c1_g5_i1	71	G	A	0.1875	0.625	synonymous	5528.87	32	1207	Protein kinase C beta type	prkcbb	1	16.2294	0.000299113	0.0222209	0.15803	-0.72655	0.38904	0.14756	0.041697
TR36635|c3_g1_i5	1130	G	A	0.34375	0	non-synonymous	1094.18	32	590	Lysyl oxidase homolog 2A	loxl2a	1	16.1209	0.000315784	0.0230556	0.34727	-0.27407	0.26049	0.48248	0.067884
TR48584|c0_g1_i1	1798	A	G	0.4375	0	non-synonymous	2415.13	32	757	Interferon-induced very large GTPase 1	Gvin1	1	16.0646	0.000324801	0.0235645	0.77115	0.5276	0.049602	1.3194	0.13944
TR48584|c0_g1_i1	1786	T	A	0.4375	0	non-synonymous	2796.32	32	699	Interferon-induced very large GTPase 1	Gvin1	1	16.0646	0.000324801	0.0235645	0.74075	0.45595	0.057484	1.2173	0.12767
TR48584|c0_g1_i1	1791	C	A	0.4375	0	non-synonymous	2743.54	32	758	Interferon-induced very large GTPase 1	Gvin1	1	16.0646	0.000324801	0.0235645	0.73475	0.44248	0.062676	1.2073	0.1271
TR78770|c2_g1_i1	1032	C	T	0.59375	0.09375	synonymous	29981.8	32	8265	0	0	1	15.9658	0.000341251	0.0243476	0.40328	-0.17016	0.21788	0.5665	0.072745
TR84635|c4_g5_i6	270	T	A	0.1875	0.46875	non-synonymous	6255.18	31	742	von Willebrand factor A domain-containing protein 5A	Vwa5a	1	15.8279	0.000365615	0.0256142	0.090618	-1.0015	0.73458	0.03789	0.034697
TR48584|c0_g1_i1	1835	T	C	0.34375	0	synonymous	2644.44	32	791	Interferon-induced very large GTPase 1	Gvin1	1	15.8108	0.000368756	0.0257876	0.35027	-0.26833	0.25773	0.51143	0.071087
TR16119|c2_g2_i3	3505	G	T	0.3125	0	synonymous	2146.51	32	659	Serine/threonine-protein phosphatase 6 regulatory ankyrin repeat subunit C	ankrd52	1	15.7105	0.000387704	0.0267267	0.27165	-0.42832	0.29136	0.35415	0.05759
TR33696|c3_g2_i8	1332	T	A	0.09375	0.5	synonymous	45674	32	7266	E3 ubiquitin-protein ligase TRIM33	trim33	1	15.7028	0.000389211	0.026741	0.16183	-0.71427	0.38427	0.16974	0.043475
TR41325|c4_g3_i7	601	C	A	0.4375	0	non-synonymous	3584.98	31	580	0	0	1	15.6379	0.000402041	0.0274223	0.81256	0.637	0.042203	1.3703	0.14195
TR11853|c2_g2_i3	216	G	T	0.84375	0.34375	non-synonymous	107595	32	5489	0	0	1	15.598	0.000410146	0.0279138	0.30146	-0.36496	0.27688	0.39126	0.059571
TR68594|c2_g1_i3	4538	G	A	0	0.53125	synonymous	5083.13	32	851	RUN domain-containing protein 3A	rundc3a	1	15.5771	0.000414446	0.0281199	0.94419	1.2283	0.015267	1.6873	0.173
TR6090|c3_g1_i3	1031	C	T	0.8125	0.28125	synonymous	19368.6	32	1302	Ig kappa chain V-I region Bi	0	1	15.4	0.00045282	0.0301128	0.39268	-0.18938	0.22672	0.54015	0.070342
TR17106|c3_g4_i1	186	C	G	0.40625	0.9375	non-synonymous	218001	30	11152	Class I histocompatibility antigen, F10 alpha chain	0	1	15.3947	0.000454036	0.0301203	0.97459	1.5839	0.0069814	1.8267	0.19003
TR61094|c5_g1_i2	4066	C	T	0.65625	0.21875	synonymous	6358.05	32	552	Triple functional domain protein	trio	1	15.3749	0.000458539	0.0303671	0.15083	-0.75051	0.4007	0.14457	0.041654
TR48584|c0_g1_i1	1086	CAAAAAT	CAAAAAA	0.1875	0.8125	non-synonymous	5245.49	32	579	Interferon-induced very large GTPase 1	Gvin1	1	15.2182	0.000495929	0.032503	0.87397	0.84104	0.029062	1.409	0.13993
TR84526|c0_g4_i1	2411	C	T	0.03125	0.5	non-synonymous	17991.8	32	2506	Zinc finger CCCH domain-containing protein 11A	ZC3H11A	1	15.1717	0.000507596	0.0329648	0.5169	0.029375	0.15034	0.76127	0.088379
TR84526|c0_g4_i1	3741	T	A	0.03125	0.5	synonymous	29331.4	32	4785	Zinc finger CCCH domain-containing protein 11A	ZC3H11A	1	15.1717	0.000507596	0.0329648	0.5027	0.0046914	0.15358	0.73924	0.086082
TR32729|c1_g4_i4	1636	A	T	0.03125	0.53125	non-synonymous	41884.9	32	3890	Gelsolin	GSN	1	15.0177	0.000548202	0.0349604	0.65313	0.27483	0.08004	1.0207	0.10948
TR41380|c2_g1_i2	1789	C	T	0.78125	0.3125	synonymous	6182.98	30	923	RNA-directed DNA polymerase from mobile element jockey	pol	1	14.8859	0.000585558	0.0368873	0.26245	-0.44874	0.29979	0.32134	0.054179
TR5673|c5_g1_i2	1675	C	T	0.21875	0	synonymous	5447.62	32	2129	Protein PRRC2B	PRRC2B	1	14.8571	0.000594042	0.0371499	0.13943	-0.79044	0.42071	0.13007	0.041083
TR25293|c8_g2_i1	1493	A	T	0.65625	0.03125	synonymous	25555.1	32	2299	Eukaryotic translation initiation factor 2A	eif2a	1	14.741	0.000629555	0.0387762	0.9836	1.7779	0.0029193	1.7931	0.18244
TR13670|c3_g6_i5	738	A	T	0.5	0.8125	non-synonymous	6365.91	32	529	GTPase IMAP family member 8	GIMAP8	1	14.7242	0.000634868	0.0390595	0.094419	-0.98187	0.57438	0.045865	0.035171
TR13728|c4_g2_i2	4655	T	A	0.09375	0.375	non-synonymous	2146.3	32	1551	Ganglioside-induced differentiation-associated protein 2	gdap2	1	14.7156	0.000637587	0.0391724	0.090818	-1.0005	0.72704	0.041679	0.034899
TR21316|c2_g4_i7	518	A	G	0.1875	0.6875	synonymous	503228	32	38931	Beta-2-microglobulin	b2m	1	14.7045	0.000641163	0.0393037	0.271454	-0.42876	0.294183	0.34335	0.055865
TR77723|c1_g4_i1	113	T	G	0.0625	0.34375	non-synonymous	1380.26	32	968	NACHT, LRR and PYD domains-containing protein 12	NLRP12	1	14.6917	0.000645274	0.0395244	0.10962	-0.90968	0.44975	0.062896	0.036399
TR6197|c4_g7_i4	251	C	G	0.9375	0.4375	non-synonymous	66037.6	32	3043	Ladderlectin	0	1	14.6826	0.000648194	0.0396047	0.4945	-0.0095568	0.15997	0.72103	0.084767
TR84173|c3_g10_i1	222	T	G	0.53125	0.96875	non-synonymous	40854.1	32	1772	0	0	1	14.6334	0.000664349	0.0404054	0.41128	-0.15577	0.21189	0.58431	0.07451
TR51854|c2_g3_i16	2166	G	A	0.125	0.5625	non-synonymous	20484.1	32	2047	Pleckstrin homology-like domain family B member 2	Phldb2	1	14.5552	0.000690859	0.0415287	0.18504	-0.64388	0.35396	0.20098	0.045599
TR78747|c3_g4_i1	1411	C	T	0.6875	0.15625	synonymous	1978.4	28	517	Probable RNA-directed DNA polymerase from transposon BS	RTase	1	14.5492	0.000692927	0.0416208	0.93959	1.1918	0.016891	1.5949	0.15889
TR84173|c3_g10_i1	175	A	T	0.09375	0.59375	non-synonymous	9133.17	32	563	0	0	1	14.4924	0.000712864	0.0425544	0.38788	-0.19814	0.23529	0.54237	0.070972
TR8699|c0_g1_i5	211	A	C	0.34375	0.75	non-synonymous	11711.3	26	746	0	0	1	14.4348	0.000733701	0.043397	0.96119	1.3939	0.010589	1.8056	0.18819
TR17106|c3_g4_i1	212	A	G	0.40625	1	synonymous	237141	30	11354	Class I histocompatibility antigen, F10 alpha chain	0	1	14.3246	0.000775251	0.0453355	0.96319	1.4178	0.0093337	1.7986	0.18797
TR17106|c3_g4_i1	214	A	T	0.40625	1	non-synonymous	234860	30	11374	Class I histocompatibility antigen, F10 alpha chain	0	1	14.3246	0.000775251	0.0453355	0.95799	1.358	0.011836	1.7329	0.1783
TR42612|c2_g7_i3	1650	C	T	0.625	0.09375	synonymous	18686.8	32	1429	EH domain-containing protein 4	Ehd4	1	14.2748	0.000794805	0.046374	0.55471	0.095425	0.11763	0.81687	0.091252
TR12668|c9_g2_i2	2813	C	T	0.3125	0	synonymous	13526.5	32	2640	Differentially expressed in FDCP 6 homolog	def6	1	14.2596	0.000800867	0.0465553	0.27726	-0.4161	0.28271	0.37062	0.059074
TR78747|c3_g4_i1	1162	A	G	0.875	0.40625	synonymous	6799.42	32	623	Probable RNA-directed DNA polymerase from transposon BS	RTase	1	14.2627	0.000799625	0.0465553	0.23245	-0.51879	0.31888	0.281	0.051109
TR71236|c0_g1_i1	336	G	A	0.5	0.15625	non-synonymous	3067.13	32	563	Zinc finger protein RFP	TRIM27	1	14.2449	0.000806776	0.0468256	0.10822	-0.91594	0.45176	0.063184	0.03606
TR23527|c1_g1_i1	774	A	C	0.4375	0	non-synonymous	9409.52	32	1153	0	0	1	14.2207	0.000816627	0.0473265	0.74015	0.45459	0.060079	1.2239	0.1289
TR44409|c0_g2_i2	1130	T	C	0.5625	0.03125	synonymous	46092.4	32	4582	Thioredoxin	txn	1	14.1883	0.000829959	0.0479557	0.82617	0.67693	0.038141	1.3402	0.13606
TR32862|c4_g1_i1	352	G	T	0.4375	0.90625	non-synonymous	9968.84	32	985	0	0	1	14.1679	0.000838437	0.0483014	0.28946	-0.39	0.27977	0.37557	0.058133
TR48584|c0_g1_i1	1883	A	C	0.46875	0	synonymous	5283.45	32	879	Interferon-induced very large GTPase 1	Gvin1	1	14.0197	0.000902942	0.051406	0.85317	0.76422	0.032431	1.4653	0.15108
TR48584|c0_g1_i1	1886	C	A	0.46875	0	non-synonymous	5113.31	32	847	Interferon-induced very large GTPase 1	Gvin1	1	14.0197	0.000902942	0.051406	0.84797	0.74645	0.034216	1.4457	0.14887
TR80024|c9_g4_i2	393	C	T	0	0.34375	non-synonymous	17491.8	32	3150	Biotin--protein ligase	Hlcs	1	14.0086	0.000907979	0.0516548	0.30906	-0.34939	0.27403	0.42763	0.063749
TR17106|c3_g4_i1	181	T	C	0.40625	0.9375	non-synonymous	209426	30	10926	Class I histocompatibility antigen, F10 alpha chain	0	1	13.9777	0.000922109	0.0521159	0.9752	1.5946	0.006509	1.8242	0.18937
TR5615|c3_g3_i2	86	G	C	1	0.6875	non-synonymous	15990.3	32	607	0	0	1	13.9497	0.000935122	0.052696	0.25665	-0.46185	0.30805	0.34668	0.057638
TR17106|c3_g4_i1	235	T	C	0.3125	0.875	non-synonymous	163584	27	9620	Class I histocompatibility antigen, F10 alpha chain	0	1	13.9331	0.000942879	0.052727	0.9838	1.7833	0.0024844	1.9139	0.20165
TR87448|c2_g2_i3	840	C	T	0.09375	0.5	synonymous	1379.51	31	956	Chymotrypsin A	0	1	13.934	0.000942464	0.052727	0.14683	-0.76422	0.40525	0.14123	0.041195
TR87448|c2_g2_i3	826	G	A	0.09375	0.5	non-synonymous	1129.04	31	915	Chymotrypsin A	0	1	13.934	0.000942464	0.052727	0.14563	-0.7684	0.40751	0.14591	0.041883
TR87448|c2_g2_i3	822	T	C	0.09375	0.5	synonymous	1165.78	31	844	Chymotrypsin A	0	1	13.934	0.000942464	0.052727	0.14443	-0.7726	0.40975	0.13555	0.041274
TR87448|c2_g2_i3	824	T	C	0.09375	0.5	non-synonymous	1169.39	31	855	Chymotrypsin A	0	1	13.934	0.000942464	0.052727	0.14383	-0.77471	0.41197	0.1323	0.040901
TR4736|c0_g2_i1	2091	C	G	0.09375	0.625	synonymous	63773.8	32	5534	Pinin	PNN	1	13.9148	0.000951558	0.0530864	0.54391	0.076474	0.13111	0.79977	0.090331
TR6143|c0_g1_i9	4061	T	A	0.1875	0.8125	synonymous	29386.6	32	1912	Unconventional myosin-Ic	myo1c	1	13.8903	0.000963289	0.053505	0.88358	0.8802	0.024395	1.4148	0.13988
TR45731|c0_g1_i11	2122	T	C	0.8125	0.25	synonymous	19428.7	32	1154	E3 SUMO-protein ligase PIAS1	PIAS1	1	13.8371	0.000989278	0.054364	0.54511	0.078576	0.12448	0.78888	0.089113
TR51919|c1_g3_i1	2698	G	A	0	0.40625	synonymous	5214.87	32	929	Leucine-rich repeat-containing G-protein coupled receptor 4	lgr4	1	13.8121	0.00100172	0.0548918	0.58992	0.15792	0.1004	0.95854	0.10822
TR78932|c4_g1_i4	2620	G	T	0.625	0.1875	non-synonymous	21577.7	32	1775	Bromodomain-containing protein 4	brd4	1	13.7732	0.00102137	0.0556149	0.16743	-0.69658	0.37197	0.16879	0.043221
TR32862|c4_g7_i1	258	G	T	0.125	0.40625	synonymous	1848.08	32	951	0	0	1	13.7739	0.00102103	0.0556149	0.094619	-0.98085	0.56537	0.030112	0.034505
TR32862|c4_g7_i1	257	G	C	0.125	0.40625	non-synonymous	1900.28	32	958	0	0	1	13.7739	0.00102103	0.0556149	0.085817	-1.0275	0.83475	0.035409	0.034564
TR27863|c0_g1_i1	512	T	C	0.375	0.0625	non-synonymous	8998.93	32	1462	0	0	1	13.7615	0.00102736	0.0559018	0.11242	-0.89735	0.44773	0.077078	0.037044
TR32644|c1_g2_i6	905	T	G	0.5	0.15625	stop_lost	4968.12	32	1063	0	0	1	13.7477	0.00103449	0.0560788	0.10122	-0.94839	0.46356	0.056185	0.035882
TR36297|c2_g3_i10	118	G	A	0.6875	0.5	non-synonymous	19919	32	765	Zinc finger protein ZFMSA12A	0	1	13.7447	0.00103603	0.0560975	0.082817	-1.0443	0.85121	-0.0048817	0.032668
TR48584|c0_g1_i1	1099	T	C	0.21875	0.8125	non-synonymous	5529.6	32	599	Interferon-induced very large GTPase 1	Gvin1	1	13.7256	0.00104597	0.0563482	0.74095	0.4564	0.054829	1.1317	0.11614
TR33354|c0_g2_i1	706	C	T	0.625	0.125	synonymous	6397.2	32	612	Dorsal-ventral patterning tolloid-like protein 1	tll1	1	13.7279	0.00104476	0.0563482	0.34707	-0.27445	0.26322	0.46511	0.064714
TR6090|c3_g1_i3	1155	A	G	0.8125	0.375	non-synonymous	26957.5	32	1282	Ig kappa chain V-I region Bi	0	1	13.7247	0.00104648	0.0563482	0.15703	-0.72982	0.39141	0.15748	0.042849
TR6090|c3_g1_i3	1130	A	G	0.8125	0.375	non-synonymous	31067.6	32	1484	Ig kappa chain V-I region Bi	0	1	13.7247	0.00104648	0.0563482	0.15523	-0.73576	0.39376	0.15435	0.042148
TR87441|c3_g4_i2	2153	C	T	0.71875	0.1875	synonymous	20775.3	32	1357	Probable imidazolonepropionase	amdhd1	1	13.7149	0.00105161	0.0565854	0.39248	-0.18975	0.22961	0.54284	0.070578
TR62694|c5_g3_i6	3139	T	C	0.25	0.5	start_lost	2562.2	32	554	Gamma-glutamyltransferase 5	Ggt5	1	13.6886	0.00106551	0.0569772	0.079816	-1.0618	0.85598	0.0095226	0.033304
TR41724|c3_g1_i2	1336	C	T	0.4375	0	synonymous	12434.2	32	1783	Transcription activator BRG1	SMARCA4	1	13.6784	0.00107098	0.0572304	0.76255	0.5067	0.052106	1.248	0.13049
TR6179|c3_g2_i3	311	A	G	0.625	0.125	synonymous	2149.8	32	752	Interferon-induced protein 44-like	Ifi44l	1	13.5683	0.00113156	0.0600942	0.35287	-0.26338	0.25495	0.48211	0.066237
TR67410|c5_g1_i1	87	T	A	0.125	0.5	non-synonymous	940.225	32	531	Zinc finger protein draculin	drl	1	13.5376	0.00114906	0.0606496	0.12462	-0.84659	0.43544	0.099798	0.03853
TR47765|c3_g2_i24	1149	G	A	0.28125	0.03125	non-synonymous	4355.35	32	794	DNA repair protein RAD51 homolog 4	Rad51d	1	13.503	0.00116915	0.0610061	0.10242	-0.94269	0.45967	0.063999	0.036301
TR84635|c4_g5_i6	269	T	G	0.1875	0.46875	non-synonymous	6214.27	31	745	von Willebrand factor A domain-containing protein 5A	Vwa5a	1	13.4939	0.00117445	0.0610061	0.086817	-1.022	0.82306	0.03888	0.034845
TR84173|c3_g10_i1	154	T	C	0	0.40625	non-synonymous	4372.3	32	509	0	0	1	13.4634	0.00119251	0.0611923	0.56571	0.11482	0.11418	0.88911	0.10145
TR84173|c3_g10_i1	158	A	T	0	0.40625	non-synonymous	4321.86	32	517	0	0	1	13.4634	0.00119251	0.0611923	0.54291	0.074724	0.1375	0.84733	0.097738
TR55261|c1_g2_i4	75	T	C	1	0.71875	synonymous	42524	32	1761	Histone H2AX	h2afx	1	13.3653	0.00125245	0.0635943	0.18564	-0.64215	0.35134	0.20767	0.046586
TR22451|c1_g2_i4	461	G	A	0.375	0	non-synonymous	8898.72	31	863	Interferon-inducible GTPase 5	IRGC	1	13.3553	0.0012587	0.0637864	0.45269	-0.082432	0.18782	0.69597	0.085355
TR74821|c5_g4_i8	92	C	G	0.46875	0.03125	non-synonymous	1862.02	28	1190	GTPase IMAP family member 4	Gimap4	1	13.3462	0.00126449	0.0639958	0.52811	0.048876	0.14075	0.78679	0.090453
TR26163|c2_g6_i2	286	T	G	0.75	0.5	non-synonymous	20479.5	31	974	0	0	1	13.3447	0.00126545	0.0640026	0.09822	-0.9629	0.48208	0.031618	0.034405
TR25373|c12_g1_i2	304	G	T	0	0.40625	synonymous	23139.3	32	3758	LETM1 and EF-hand domain-containing protein 1, mitochondrial	letm1	1	13.2648	0.00131698	0.0660482	0.57552	0.13219	0.10393	0.90662	0.10275
TR36249|c13_g6_i1	122	A	G	0	0.28125	synonymous	365.873	32	570	Histone-lysine N-methyltransferase PRDM9	prdm9	1	13.2462	0.00132931	0.0665807	0.19664	-0.61124	0.34063	0.2234	0.048473
TR41373|c3_g2_i2	444	C	T	0.71875	0.1875	synonymous	4526.36	32	575	Protein-glutamine gamma-glutamyltransferase 2	tgl2	1	13.18	0.00137401	0.0685096	0.40028	-0.17558	0.22084	0.5538	0.071381
TR33620|c7_g2_i3	847	T	A	0.09375	0.40625	splice_region	18730.3	32	3811	ADP-ribosylation factor 3	arf3	1	13.1683	0.00138207	0.0688672	0.10042	-0.95222	0.46927	0.050506	0.035515
TR26434|c0_g1_i1	728	C	A	0.28125	0	synonymous	2127.84	32	843	Sororin	cdca5-a	1	13.1559	0.00139071	0.0692084	0.21004	-0.5753	0.33249	0.25482	0.050311
TR50926|c0_g1_i1	391	G	C	0.84375	0.21875	non-synonymous	8349.41	30	508	Ryanodine receptor 1	RYR1	1	13.1451	0.00139822	0.0694932	0.67874	0.32484	0.076863	1.0365	0.1091
TR26161|c3_g1_i1	157	A	T	0.09375	0.65625	non-synonymous	11975.6	31	847	T-cell receptor alpha chain V region RL-5	0	1	13.124	0.00141302	0.0701388	0.60812	0.19084	0.093558	0.90855	0.098766
TR24182|c5_g1_i1	3085	A	G	0.375	0.03125	non-synonymous	2840.77	32	5086	ATP-binding cassette sub-family B member 8, mitochondrial	abcb8	1	13.1081	0.00142431	0.0702855	0.17263	-0.68057	0.36178	0.19119	0.045133
TR77903|c0_g1_i2	297	C	G	0.1875	0	synonymous	818.839	29	598	0	0	1	13.0341	0.00147803	0.0723004	0.13943	-0.79044	0.42071	0.12411	0.040825
TR17106|c3_g4_i1	237	G	A	0.15625	0.78125	non-synonymous	115818	27	9540	Class I histocompatibility antigen, F10 alpha chain	0	1	13.0225	0.00148664	0.0726758	0.97059	1.5186	0.0080492	1.7281	0.1744
TR29377|c7_g2_i2	692	T	A	0.5	0.03125	non-synonymous	10501.9	32	1012	WAS/WASL-interacting protein family member 2	WIPF2	1	12.9502	0.00154133	0.0745962	0.54291	0.074724	0.1375	0.80135	0.091241
TR22451|c1_g2_i4	658	G	A	0.3125	0	non-synonymous	8934.41	32	1084	Interferon-inducible GTPase 5	IRGC	1	12.9007	0.00157997	0.0760903	0.26225	-0.44919	0.30256	0.35036	0.058057
TR68636|c3_g1_i2	62	A	C	0.25	0.03125	non-synonymous	810.623	25	1760	0	0	1	12.9009	0.00157981	0.0760903	0.14943	-0.75527	0.40298	0.14409	0.041904
TR57128|c2_g2_i4	1157	C	T	0.09375	0.5	non-synonymous	43190.4	32	4989	Aconitate hydratase, mitochondrial	Aco2	1	12.8986	0.0015816	0.076117	0.16403	-0.70726	0.37695	0.16477	0.042991
TR32862|c4_g2_i1	306	T	A	0.09375	0.5	synonymous	18842.5	32	2637	0	0	1	12.8738	0.00160135	0.0768156	0.17103	-0.68545	0.36436	0.1747	0.043951
TR61020|c3_g2_i5	1656	G	C	0.4375	0	non-synonymous	41619	29	10037	GTPase IMAP family member 7	GIMAP7	1	12.8587	0.00161353	0.0771761	0.94059	1.1995	0.016085	1.742	0.18154
TR13466|c0_g1_i14	1241	C	T	0.25	0	synonymous	13274.7	32	3998	Ubiquitin thioesterase otulin	Otulin	1	12.839	0.00162945	0.0777388	0.17303	-0.67935	0.35917	0.18749	0.045563
TR41380|c2_g1_i2	1669	T	C	0.625	0.0625	synonymous	1276.63	28	621	RNA-directed DNA polymerase from mobile element jockey	pol	1	12.8236	0.00164203	0.0778312	0.92358	1.0823	0.017954	1.5675	0.15694
TR54435|c8_g1_i5	1555	G	C	0.25	0.78125	non-synonymous	21630.2	32	1292	Male-specific lethal 1-like 1	msl1l1	1	12.7689	0.00168763	0.0778312	0.38068	-0.21136	0.24089	0.52575	0.069645
TR573|c4_g6_i5	2853	C	T	0.625	0.15625	synonymous	29597.1	32	2402	Ubiquitin-conjugating enzyme E2 T	ube2t	1	12.8082	0.0016548	0.0778312	0.23085	-0.52269	0.3243	0.27303	0.050645
TR32862|c4_g1_i1	317	C	T	0.125	0.5	synonymous	2575.94	32	1241	0	0	1	12.829	0.00163762	0.0778312	0.12382	-0.84978	0.43751	0.097428	0.038424
TR87382|c4_g7_i5	3313	C	T	0.3125	0.75	synonymous	10275.3	31	619	Serine/threonine-protein kinase Nek8	nek8	1	12.7453	0.00170765	0.0785256	0.21584	-0.56026	0.32977	0.25423	0.049518
TR6090|c3_g1_i3	1037	G	C	0.8125	0.3125	non-synonymous	20847.4	32	1317	Ig kappa chain V-I region Bi	0	1	12.7418	0.00171058	0.0786138	0.27265	-0.42613	0.28851	0.34166	0.055479
TR78652|c2_g1_i1	3083	G	A	0.125	0.6875	non-synonymous	8684.4	32	813	Serine/threonine-protein kinase WNK3	WNK3	1	12.7086	0.00173923	0.0796467	0.62653	0.22468	0.083452	0.93206	0.10023
TR54115|c0_g1_i10	336	T	G	0.59375	1	synonymous	21081.8	32	966	CD276 antigen homolog	cd276	1	12.6633	0.00177908	0.0808982	0.60012	0.17631	0.096962	0.96852	0.10782
TR74837|c0_g2_i1	4760	A	G	0.59375	0.125	synonymous	6589.48	32	558	Spatacsin	SPG11	1	12.6563	0.00178532	0.081134	0.25645	-0.4623	0.31075	0.30751	0.053055
TR48584|c0_g1_i1	1094	A	C	0.25	0.8125	non-synonymous	5963.05	32	608	Interferon-induced very large GTPase 1	Gvin1	1	12.6028	0.00183374	0.0828512	0.54471	0.077875	0.12783	0.79636	0.089934
TR41455|c0_g1_i3	1400	C	T	0.5625	0.0625	synonymous	8256.56	31	749	Myosin heavy chain, fast skeletal muscle	0	1	12.5961	0.00183988	0.0830775	0.44469	-0.09648	0.19091	0.6362	0.078075
TR22459|c2_g2_i1	107	A	T	0.5	0.1875	non-synonymous	48669.8	32	5500	NACHT, LRR and PYD domains-containing protein 12	Nlrp12	1	12.4921	0.00193808	0.085959	0.090818	-1.0005	0.72704	0.036649	0.034507
TR54551|c3_g1_i6	2531	G	C	0.8125	0.21875	non-synonymous	11735	31	684	Fibulin-1	fbln1	1	12.4693	0.0019603	0.0867956	0.61932	0.21136	0.090168	0.92642	0.10008
TR84584|c3_g2_i5	1600	T	A	0.46875	0.03125	non-synonymous	19594.4	32	2435	Serine/threonine-protein kinase WNK2	Wnk2	1	12.4609	0.00196857	0.0870619	0.43889	-0.1067	0.19997	0.6318	0.078086
TR73161|c1_g1_i1	5263	A	C	0.09375	0.59375	non-synonymous	8952.43	32	775	Telomere-associated protein RIF1	Rif1	1	12.4465	0.00198274	0.087539	0.37427	-0.22319	0.24645	0.50922	0.068298
TR29022|c2_g7_i3	298	A	G	0.78125	0.21875	synonymous	35847.6	25	5495	Major histocompatibility complex class I-related gene protein	MR1	1	12.4297	0.00199947	0.088127	0.95419	1.3187	0.013167	1.7035	0.17303
TR29022|c2_g5_i1	161	G	C	0.78125	0.09375	non-synonymous	140944	25	11097	Class I histocompatibility antigen, F10 alpha chain	0	1	12.3897	0.00203992	0.0896039	0.9924	2.1158	0.00070014	1.8766	0.19264
TR64797|c0_g1_i3	1143	G	A	0.28125	0.0625	synonymous	2387.91	32	618	Monocarboxylate transporter 12-B	slc16a12b	1	12.3571	0.00207341	0.0904088	0.086417	-1.0241	0.82777	0.027288	0.034286
TR24131|c2_g3_i1	556	C	T	0.21875	0	non-synonymous	9079.83	32	1667	Putative butyrophilin subfamily 2 member A3	BTN2A3P	1	12.3372	0.00209414	0.0911587	0.13823	-0.7948	0.42285	0.12285	0.040659
TR54408|c6_g1_i1	385	T	A	0.21875	0	stop_gained	340.207	32	2063	0	0	1	12.3372	0.00209414	0.0911587	0.13803	-0.79553	0.42497	0.12287	0.040785
TR41724|c3_g1_i2	748	T	C	0.375	0	synonymous	10873.9	32	1475	Transcription activator BRG1	SMARCA4	1	12.2806	0.00215426	0.0929491	0.46469	-0.061437	0.18169	0.7113	0.087151
TR22451|c1_g2_i4	162	C	T	0.3125	0	non-synonymous	5611.51	31	726	Interferon-inducible GTPase 5	IRGC	1	12.2648	0.00217135	0.0933137	0.24865	-0.48025	0.31613	0.3081	0.053806
TR21222|c4_g2_i1	279	A	G	0.09375	0.5	non-synonymous	4599.39	26	501	Transposon TX1 uncharacterized 149 kDa protein	0	1	12.2616	0.00217484	0.0933604	0.42829	-0.12545	0.20888	0.61282	0.076776
TR17106|c3_g4_i1	172	G	T	0.40625	0.875	non-synonymous	130018	29	9236	Class I histocompatibility antigen, F10 alpha chain	0	1	12.1497	0.00230001	0.0970922	0.97059	1.5186	0.0080492	1.7961	0.18633
TR17106|c3_g4_i1	170	A	C	0.40625	0.875	synonymous	135561	29	9315	Class I histocompatibility antigen, F10 alpha chain	0	1	12.1497	0.00230001	0.0970922	0.96419	1.4302	0.0086948	1.78	0.18439
TR79607|c0_g2_i2	1114	G	C	0.75	0.21875	synonymous	20486.3	32	1410	tRNA (adenine(58)-N(1))-methyltransferase non-catalytic subunit TRM6	TRMT6	1	12.1012	0.00235644	0.0992316	0.39468	-0.18574	0.2238	0.53075	0.069206
TR29460|c0_g1_i4	329	A	G	0.09375	0.65625	synonymous	8884.34	32	896	Nuclear pore complex protein Nup133	NUP133	1	12.0869	0.00237339	0.0998914	0.70614	0.38075	0.068382	1.0763	0.11205
TR30787|c1_g1_i16	1092	C	T	0.125	0.0625	non-synonymous	1103.68	32	1899	DNA ligase 1	lig1	2	50.9444	8.66104e-12	7.18406e-08	0.088618	-1.0122	0.79513	-0.020601	0.032406
TR36691|c4_g1_i5	1010	G	A	0.125	0.0625	synonymous	525.801	32	998	Transposon Ty3-G Gag-Pol polyprotein	TY3B-G	2	50.9444	8.66104e-12	7.18406e-08	0.085617	-1.0286	0.83639	-0.017392	0.032399
TR60877|c1_g2_i6	413	T	C	0.65625	0.625	synonymous	1016090	32	37010	Neuroblast differentiation-associated protein AHNAK	AHNAK	2	47.6229	4.55839e-11	2.94335e-07	0.085817	-1.0275	0.83475	-0.017586	0.032343
TR58538|c0_g2_i5	455	C	T	0.375	0.4375	synonymous	6831.12	32	1857	Eukaryotic peptide chain release factor subunit 1	etf1	2	45.3394	1.42779e-10	4.09744e-07	0.096619	-0.97081	0.50405	-0.0265	0.032146
TR13530|c5_g2_i6	2449	T	C	0.375	0.4375	synonymous	300495	32	139056	Actin, cytoplasmic 1	actba	2	45.3394	1.42779e-10	4.09744e-07	0.093419	-0.98697	0.6106	-0.019896	0.032177
TR54926|c4_g6_i9	1394	G	C	0.34375	0.4375	synonymous	3303.24	32	575	Zinc finger protein 609	ZNF609	2	46.0894	9.81335e-11	4.09744e-07	0.089618	-1.0068	0.77114	-0.023119	0.032034
TR20185|c5_g1_i1	198	A	G	0.375	0.4375	non-synonymous	9143.5	32	2571	Zinc finger protein ZFMSA12A	0	2	45.3394	1.42779e-10	4.09744e-07	0.089618	-1.0068	0.77114	-0.018089	0.032275
TR58538|c0_g2_i5	458	C	G	0.375	0.4375	synonymous	7672.55	32	1862	Eukaryotic peptide chain release factor subunit 1	etf1	2	45.3394	1.42779e-10	4.09744e-07	0.089218	-1.009	0.78281	-0.02573	0.032163
TR13728|c4_g2_i2	1050	C	A	0.375	0.4375	non-synonymous	7113.08	32	1104	Ganglioside-induced differentiation-associated protein 2	gdap2	2	45.3394	1.42779e-10	4.09744e-07	0.088618	-1.0122	0.79513	-0.02414	0.03207
TR60877|c1_g2_i6	602	A	T	0.375	0.4375	synonymous	43916.5	32	13126	Neuroblast differentiation-associated protein AHNAK	AHNAK	2	45.3394	1.42779e-10	4.09744e-07	0.088418	-1.0133	0.79919	-0.020671	0.032061
TR13530|c5_g2_i6	2446	A	C	0.375	0.4375	synonymous	286428	32	135706	Actin, cytoplasmic 1	actba	2	45.3394	1.42779e-10	4.09744e-07	0.087417	-1.0187	0.81488	-0.02481	0.032024
TR60953|c4_g1_i3	3151	T	G	0.375	0.4375	non-synonymous	44529	32	11755	Zinc finger and BTB domain-containing protein 18	zbtb18	2	45.3394	1.42779e-10	4.09744e-07	0.086417	-1.0241	0.82777	-0.025348	0.032023
TR78679|c1_g2_i23	284	T	G	0.375	0.4375	non-synonymous	273539	32	161373	Keratin, type I cytoskeletal 13	krt13	2	45.3394	1.42779e-10	4.09744e-07	0.086217	-1.0252	0.83009	-0.022081	0.032156
TR58538|c0_g2_i5	473	C	G	0.375	0.4375	synonymous	10091	32	1871	Eukaryotic peptide chain release factor subunit 1	etf1	2	45.3394	1.42779e-10	4.09744e-07	0.085817	-1.0275	0.83475	-0.019216	0.032378
TR29561|c13_g1_i14	1720	T	A	0.375	0.4375	synonymous	3837.5	32	883	0	0	2	45.3394	1.42779e-10	4.09744e-07	0.085817	-1.0275	0.83475	-0.014942	0.032481
TR60953|c4_g1_i3	3150	T	G	0.375	0.4375	non-synonymous	42954	32	11726	Zinc finger and BTB domain-containing protein 18	zbtb18	2	45.3394	1.42779e-10	4.09744e-07	0.085817	-1.0275	0.83475	-0.02858	0.031947
TR60877|c1_g2_i6	623	T	C	0.375	0.4375	synonymous	49638.7	32	12203	Neuroblast differentiation-associated protein AHNAK	AHNAK	2	45.3394	1.42779e-10	4.09744e-07	0.085217	-1.0308	0.83942	-0.024455	0.032128
TR65883|c0_g6_i4	475	C	A	0.375	0.4375	non-synonymous	34946.1	32	8760	Tumor protein p63-regulated gene 1-like protein	TPRG1L	2	45.3394	1.42779e-10	4.09744e-07	0.085017	-1.0319	0.84037	-0.016411	0.032266
TR68785|c3_g7_i3	198	A	G	0.6875	0.625	synonymous	99675.6	32	3834	Tripartite motif-containing protein 29	Trim29	2	44.6465	2.01895e-10	5.58701e-07	0.086617	-1.023	0.82518	-0.022513	0.03206
TR27861|c2_g2_i3	60	G	A	0.625	0.59375	non-synonymous	103714	32	4000	Tripartite motif-containing protein 35	TRIM35	2	43.0813	4.41596e-10	1.14055e-06	0.081216	-1.0536	0.85462	-0.027276	0.031853
TR60855|c1_g1_i7	1307	A	C	0.34375	0.40625	non-synonymous	24364.5	32	3978	Putative ferric-chelate reductase 1	frrs1	2	42.9362	4.74806e-10	1.18677e-06	0.092418	-0.99213	0.66076	-0.022625	0.032151
TR82238|c2_g3_i7	1282	G	C	0.34375	0.375	non-synonymous	11741.8	32	4013	Collagen alpha-2(I) chain	col1a2	2	42.2649	6.64195e-10	1.47041e-06	0.091618	-0.99629	0.69698	-0.02455	0.032066
TR82238|c2_g3_i7	1283	C	T	0.34375	0.375	synonymous	12240	32	3969	Collagen alpha-2(I) chain	col1a2	2	42.2649	6.64195e-10	1.47041e-06	0.090818	-1.0005	0.72704	-0.022994	0.032122
TR82238|c2_g3_i7	1281	G	T	0.34375	0.375	non-synonymous	11235.3	32	4092	Collagen alpha-2(I) chain	col1a2	2	42.2649	6.64195e-10	1.47041e-06	0.089218	-1.009	0.78281	-0.026777	0.032163
TR60877|c1_g2_i6	647	A	C	0.34375	0.40625	non-synonymous	49466.4	32	12932	Neuroblast differentiation-associated protein AHNAK	AHNAK	2	41.2018	1.13019e-09	1.7543e-06	0.095219	-0.97782	0.54189	-0.02688	0.032202
TR17828|c3_g1_i1	281	A	G	0.59375	0.5625	synonymous	63262.6	32	2846	Guanylate-binding protein 6	GBP6	2	41.082	1.19996e-09	1.7543e-06	0.093019	-0.98903	0.62788	-0.019087	0.032129
TR86451|c5_g1_i1	6251	C	T	0.09375	0.0625	stop_gained	1896.5	32	1962	Neurogenic locus notch homolog protein 1	notch1a	2	41.082	1.19996e-09	1.7543e-06	0.092819	-0.99006	0.64118	-0.021504	0.032196
TR34248|c4_g1_i5	562	T	C	0.59375	0.5625	synonymous	19136.8	32	1021	Ras-related protein Rap-1b	rap1b	2	41.082	1.19996e-09	1.7543e-06	0.091618	-0.99629	0.69698	-0.027722	0.032164
TR19140|c5_g1_i6	637	C	A	0.375	0.40625	synonymous	14080.1	32	3989	Grainyhead-like protein 2 homolog	grhl2	2	41.4971	9.75042e-10	1.7543e-06	0.090618	-1.0015	0.73458	-0.025105	0.031861
TR54475|c1_g1_i1	320	T	G	0.375	0.40625	synonymous	6445.99	32	2100	Src substrate cortactin	CTTN	2	41.4971	9.75042e-10	1.7543e-06	0.090218	-1.0036	0.74922	-0.01747	0.032302
TR60877|c1_g2_i6	507	A	G	0.59375	0.5625	non-synonymous	556871	32	21212	Neuroblast differentiation-associated protein AHNAK	AHNAK	2	41.082	1.19996e-09	1.7543e-06	0.090218	-1.0036	0.74922	-0.020888	0.032231
TR61877|c1_g3_i7	1173	G	A	0.59375	0.5625	non-synonymous	85111.8	32	4096	0	0	2	41.082	1.19996e-09	1.7543e-06	0.090018	-1.0047	0.75763	-0.030434	0.031922
TR55054|c11_g1_i1	1557	C	A	0.09375	0.0625	synonymous	1927.98	32	3286	Ubiquitin carboxyl-terminal hydrolase 8	USP8	2	41.082	1.19996e-09	1.7543e-06	0.089818	-1.0058	0.76583	-0.020787	0.032162
TR34248|c4_g1_i5	571	T	C	0.59375	0.5625	synonymous	21614	32	1115	Ras-related protein Rap-1b	rap1b	2	41.082	1.19996e-09	1.7543e-06	0.089818	-1.0058	0.76583	-0.024448	0.032182
TR62503|c7_g7_i4	674	G	C	0.09375	0.0625	non-synonymous	314.642	32	1130	Transportin-2	Tnpo2	2	41.082	1.19996e-09	1.7543e-06	0.089818	-1.0058	0.76583	-0.016484	0.032422
TR33601|c6_g6_i2	313	C	T	0.59375	0.5625	non-synonymous	22901.1	32	914	Zinc finger protein draculin	drl	2	41.082	1.19996e-09	1.7543e-06	0.089418	-1.0079	0.77801	-0.024431	0.032042
TR15618|c4_g2_i3	1457	T	A	0.34375	0.40625	synonymous	3629.49	32	517	Growth hormone-regulated TBC protein 1-A	grtp1a	2	41.2018	1.13019e-09	1.7543e-06	0.087017	-1.0209	0.82092	-0.026248	0.03198
TR32789|c5_g2_i5	116	G	T	0.09375	0.0625	non-synonymous	940.843	32	737	Retrovirus-related Pol polyprotein from type-1 retrotransposable element R2	0	2	41.082	1.19996e-09	1.7543e-06	0.086617	-1.023	0.82518	-0.018334	0.032146
TR36691|c4_g1_i5	997	A	C	0.09375	0.0625	non-synonymous	278.54	32	1162	Transposon Ty3-G Gag-Pol polyprotein	TY3B-G	2	41.082	1.19996e-09	1.7543e-06	0.084217	-1.0364	0.84517	-0.018612	0.032157
TR36691|c4_g1_i5	1007	T	G	0.09375	0.0625	non-synonymous	410.892	32	1052	Transposon Ty3-G Gag-Pol polyprotein	TY3B-G	2	41.082	1.19996e-09	1.7543e-06	0.083617	-1.0398	0.84848	-0.017607	0.032357
TR13703|c5_g2_i2	1081	C	T	0.375	0.40625	synonymous	12140.8	32	1438	DNA polymerase	0	2	41.4971	9.75042e-10	1.7543e-06	0.081216	-1.0536	0.85462	-0.026013	0.03194
TR8258|c3_g1_i8	290	A	G	0.3125	0.4375	synonymous	4103.83	32	882	Zinc finger protein draculin	drl	2	41.2739	1.09015e-09	1.7543e-06	0.081216	-1.0536	0.85462	-0.013497	0.032342
TR13703|c5_g2_i2	1089	G	T	0.375	0.375	non-synonymous	12286.4	32	1477	DNA polymerase	0	2	40.3814	1.70327e-09	2.27544e-06	0.092218	-0.99316	0.67176	-0.02515	0.032179
TR13703|c5_g2_i2	1105	A	C	0.375	0.375	synonymous	15601.3	32	1611	DNA polymerase	0	2	40.3814	1.70327e-09	2.27544e-06	0.087618	-1.0176	0.81195	-0.027327	0.032087
TR13703|c5_g2_i2	1093	T	C	0.375	0.375	synonymous	13559.8	32	1497	DNA polymerase	0	2	40.3814	1.70327e-09	2.27544e-06	0.087217	-1.0198	0.8185	-0.027672	0.03196
TR13703|c5_g2_i2	1096	C	T	0.375	0.375	synonymous	15341.9	32	1612	DNA polymerase	0	2	40.3814	1.70327e-09	2.27544e-06	0.086417	-1.0241	0.82777	-0.026745	0.031946
TR13703|c5_g2_i2	1090	T	C	0.375	0.375	synonymous	12782.4	32	1454	DNA polymerase	0	2	40.3814	1.70327e-09	2.27544e-06	0.081216	-1.0536	0.85462	-0.021699	0.032131
TR68785|c3_g7_i3	136	T	A	0.65625	0.625	non-synonymous	95595.6	32	3759	Tripartite motif-containing protein 29	Trim29	2	39.9462	2.11731e-09	2.78064e-06	0.087017	-1.0209	0.82092	-0.025792	0.032076
TR38038|c5_g2_i2	97	G	C	0.375	0.40625	non-synonymous	13942.8	32	1769	Tripartite motif-containing protein 29	TRIM29	2	39.624	2.48746e-09	3.05934e-06	0.087217	-1.0198	0.8185	-0.02064	0.0323
TR61009|c2_g6_i2	253	AGC	AAC	0.375	0.40625	non-synonymous	18060.9	32	3024	0	0	2	39.624	2.48746e-09	3.05934e-06	0.085617	-1.0286	0.83639	-0.024872	0.03204
TR60877|c1_g2_i6	636	A	G	0.375	0.40625	non-synonymous	52318.4	32	11848	Neuroblast differentiation-associated protein AHNAK	AHNAK	2	39.624	2.48746e-09	3.05934e-06	0.085417	-1.0297	0.83757	-0.022377	0.032064
TR32845|c6_g1_i1	197	C	T	0.375	0.40625	non-synonymous	25721.7	32	7191	0	0	2	39.624	2.48746e-09	3.05934e-06	0.083017	-1.0432	0.85082	-0.023887	0.031907
TR60855|c1_g1_i7	1422	T	C	0.3125	0.375	synonymous	15393.1	32	3320	Putative ferric-chelate reductase 1	frrs1	2	39.4142	2.76256e-09	3.19483e-06	0.088818	-1.0111	0.7912	-0.019644	0.032162
TR60855|c1_g1_i7	1423	A	C	0.3125	0.375	non-synonymous	15111.8	32	3346	Putative ferric-chelate reductase 1	frrs1	2	39.4142	2.76256e-09	3.19483e-06	0.088018	-1.0154	0.80632	-0.025134	0.032064
TR60855|c1_g1_i7	1418	T	C	0.3125	0.375	non-synonymous	15590.8	32	3394	Putative ferric-chelate reductase 1	frrs1	2	39.4142	2.76256e-09	3.19483e-06	0.087017	-1.0209	0.82092	-0.016922	0.032294
TR60855|c1_g1_i7	1429	T	A	0.3125	0.375	non-synonymous	14211.3	32	3338	Putative ferric-chelate reductase 1	frrs1	2	39.4142	2.76256e-09	3.19483e-06	0.084817	-1.033	0.8416	-0.025921	0.032141
TR34248|c4_g1_i5	628	C	T	0.625	0.5625	synonymous	49532.9	32	2441	Ras-related protein Rap-1b	rap1b	2	39.0925	3.24465e-09	3.54097e-06	0.096619	-0.97081	0.50405	-0.024925	0.032154
TR34248|c4_g1_i5	631	G	C	0.625	0.5625	synonymous	54163	32	2428	Ras-related protein Rap-1b	rap1b	2	39.0925	3.24465e-09	3.54097e-06	0.087618	-1.0176	0.81195	-0.019101	0.032198
TR34248|c4_g1_i5	625	A	C	0.625	0.5625	synonymous	54551	32	2449	Ras-related protein Rap-1b	rap1b	2	39.0925	3.24465e-09	3.54097e-06	0.086817	-1.022	0.82306	-0.021421	0.032249
TR34248|c4_g1_i5	622	G	C	0.625	0.5625	synonymous	47778.3	32	2256	Ras-related protein Rap-1b	rap1b	2	39.0925	3.24465e-09	3.54097e-06	0.086017	-1.0264	0.8323	-0.018653	0.03218
TR74602|c7_g1_i8	1119	T	C	0.34375	0.375	synonymous	15752.1	32	5267	Nuclear factor interleukin-3-regulated protein	nfil3	2	38.9364	3.5081e-09	3.5766e-06	0.095419	-0.97681	0.53789	-0.020566	0.032191
TR36226|c2_g2_i4	1582	T	C	0.34375	0.375	non-synonymous	174797	32	39956	Sodium/potassium-transporting ATPase subunit alpha-1	atp1a1	2	38.9364	3.5081e-09	3.5766e-06	0.092418	-0.99213	0.66076	-0.031293	0.03186
TR55323|c4_g4_i6	62	A	T	0.375	0.375	synonymous	11522.6	32	3512	0	0	2	38.9999	3.39848e-09	3.5766e-06	0.091618	-0.99629	0.69698	-0.027187	0.031945
TR74602|c7_g1_i8	1120	G	A	0.34375	0.375	non-synonymous	15377.7	32	5274	Nuclear factor interleukin-3-regulated protein	nfil3	2	38.9364	3.5081e-09	3.5766e-06	0.085417	-1.0297	0.83757	-0.023185	0.032167
TR55323|c4_g4_i6	69	C	G	0.34375	0.375	non-synonymous	10665.6	32	3850	0	0	2	38.9364	3.5081e-09	3.5766e-06	0.083817	-1.0387	0.84741	-0.023387	0.031948
TR13694|c3_g1_i2	2692	G	T	0.375	0.40625	non-synonymous	4635.92	32	916	Multidrug resistance-associated protein 1	ABCC1	2	38.0054	5.58758e-09	5.27986e-06	0.087818	-1.0165	0.80864	-0.023183	0.032173
TR41734|c2_g11_i7	4304	T	C	0.375	0.40625	synonymous	5989.06	32	1813	Protein Jade-1	jade1	2	38.0054	5.58758e-09	5.27986e-06	0.085817	-1.0275	0.83475	-0.024141	0.032022
TR13694|c3_g1_i2	2686	G	C	0.375	0.40625	non-synonymous	4181.03	32	912	Multidrug resistance-associated protein 1	ABCC1	2	38.0054	5.58758e-09	5.27986e-06	0.085817	-1.0275	0.83475	-0.022971	0.032003
TR13694|c3_g1_i2	2691	G	C	0.375	0.40625	synonymous	4671.34	32	920	Multidrug resistance-associated protein 1	ABCC1	2	38.0054	5.58758e-09	5.27986e-06	0.084017	-1.0375	0.84639	-0.021862	0.031938
TR60877|c1_g2_i6	62	G	A	0.3125	0.40625	synonymous	16412.4	32	4668	Neuroblast differentiation-associated protein AHNAK	AHNAK	2	38.0383	5.4965e-09	5.27986e-06	0.083817	-1.0387	0.84741	-0.016609	0.032163
TR13694|c3_g1_i2	2694	G	T	0.375	0.40625	synonymous	4913.17	32	946	Multidrug resistance-associated protein 1	ABCC1	2	38.0054	5.58758e-09	5.27986e-06	0.081616	-1.0512	0.85366	-0.021369	0.032041
TR84227|c2_g2_i10	158	C	T	0.375	0.3125	synonymous	4092.02	32	1057	0	0	2	37.0746	8.89913e-09	7.74764e-06	0.088218	-1.0143	0.80287	-0.022655	0.03201
TR33609|c3_g1_i15	1337	G	C	0.34375	0.4375	synonymous	14063.1	32	2442	Sarcoplasmic/endoplasmic reticulum calcium ATPase 1	atp2a1	2	36.8765	9.82567e-09	8.01403e-06	0.092619	-0.99109	0.65134	-0.017901	0.032196
TR21584|c2_g2_i5	159	C	A	0.34375	0.4375	non-synonymous	6612.43	32	1549	0	0	2	36.8765	9.82567e-09	8.01403e-06	0.092619	-0.99109	0.65134	-0.022491	0.032222
TR15870|c4_g1_i3	3903	A	G	0.34375	0.4375	non-synonymous	6057.97	32	2005	Neuronal-specific septin-3	42616	2	36.8765	9.82567e-09	8.01403e-06	0.088018	-1.0154	0.80632	-0.027457	0.032029
TR41695|c6_g5_i2	408	T	G	0.34375	0.4375	synonymous	24331.2	32	6097	Golgi-associated plant pathogenesis-related protein 1	GLIPR2	2	36.8765	9.82567e-09	8.01403e-06	0.087417	-1.0187	0.81488	-0.020384	0.032135
TR41695|c6_g5_i2	407	C	T	0.34375	0.4375	non-synonymous	25651.5	32	6094	Golgi-associated plant pathogenesis-related protein 1	GLIPR2	2	36.8765	9.82567e-09	8.01403e-06	0.084617	-1.0341	0.84304	-0.013257	0.03235
TR21584|c2_g2_i5	218	C	G	0.34375	0.4375	non-synonymous	8690.48	32	1364	0	0	2	36.8765	9.82567e-09	8.01403e-06	0.084217	-1.0364	0.84517	-0.025359	0.031979
TR60877|c1_g2_i6	245	A	T	0.40625	0.4375	synonymous	202385	32	34221	Neuroblast differentiation-associated protein AHNAK	AHNAK	2	36.0815	1.46215e-08	8.33037e-06	0.094019	-0.9839	0.58806	-0.029113	0.031909
TR60877|c1_g2_i6	281	T	A	0.40625	0.4375	synonymous	176116	32	40636	Neuroblast differentiation-associated protein AHNAK	AHNAK	2	36.0815	1.46215e-08	8.33037e-06	0.093819	-0.98493	0.59303	-0.032068	0.032024
TR62815|c3_g4_i2	298	C	A	0.40625	0.4375	non-synonymous	19314.7	32	3546	0	0	2	36.0815	1.46215e-08	8.33037e-06	0.093819	-0.98493	0.59303	-0.024249	0.032134
TR38537|c4_g4_i18	1242	G	T	0.40625	0.4375	non-synonymous	11985.3	32	1898	Myosin heavy chain, fast skeletal muscle	0	2	36.0815	1.46215e-08	8.33037e-06	0.093019	-0.98903	0.62788	-0.027515	0.032068
TR36623|c10_g1_i1	539	G	A	0.40625	0.4375	non-synonymous	31894.5	32	10377	0	0	2	36.0815	1.46215e-08	8.33037e-06	0.092218	-0.99316	0.67176	-0.020102	0.03224
TR1299|c5_g2_i3	1599	A	C	0.3125	0.3125	non-synonymous	8007.37	32	2805	Vitellogenin	0	2	36.7175	1.06391e-08	8.33037e-06	0.092018	-0.9942	0.67977	-0.023334	0.032134
TR36226|c2_g2_i4	1115	C	T	0.65625	0.6875	synonymous	609245	32	23622	Sodium/potassium-transporting ATPase subunit alpha-1	atp1a1	2	36.5892	1.13435e-08	8.33037e-06	0.091018	-0.99943	0.71955	-0.02683	0.031929
TR65883|c0_g6_i4	460	G	A	0.40625	0.4375	non-synonymous	57477.6	32	8327	Tumor protein p63-regulated gene 1-like protein	TPRG1L	2	36.0815	1.46215e-08	8.33037e-06	0.090818	-1.0005	0.72704	-0.026615	0.032049
TR64790|c4_g7_i3	2255	C	A	0.40625	0.4375	non-synonymous	9042.03	32	1522	Transcription factor E2-alpha	Tcf3	2	36.0815	1.46215e-08	8.33037e-06	0.090618	-1.0015	0.73458	-0.019159	0.032185
TR36561|c4_g2_i4	3195	G	A	0.40625	0.4375	synonymous	63373.1	32	18258	Integrin beta-1-A	itgb1-a	2	36.0815	1.46215e-08	8.33037e-06	0.090218	-1.0036	0.74922	-0.024529	0.032029
TR64860|c1_g1_i5	50	C	T	0.40625	0.4375	non-synonymous	33561.5	32	8126	Major histocompatibility complex class I-related gene protein	Mr1	2	36.0815	1.46215e-08	8.33037e-06	0.089818	-1.0058	0.76583	-0.023104	0.032312
TR55289|c2_g1_i10	1218	G	A	0.40625	0.4375	synonymous	74068.3	32	17928	Trypsin-3	0	2	36.0815	1.46215e-08	8.33037e-06	0.089618	-1.0068	0.77114	-0.02474	0.032078
TR64790|c4_g7_i3	2260	G	T	0.40625	0.4375	synonymous	9467.31	32	1487	Transcription factor E2-alpha	Tcf3	2	36.0815	1.46215e-08	8.33037e-06	0.089618	-1.0068	0.77114	-0.017831	0.032283
TR17282|c3_g1_i2	1724	C	T	0.40625	0.4375	synonymous	64069.4	32	9342	Neuroblast differentiation-associated protein AHNAK	AHNAK	2	36.0815	1.46215e-08	8.33037e-06	0.089018	-1.01	0.78684	-0.026001	0.03203
TR20860|c5_g1_i1	935	C	A	0.40625	0.4375	synonymous	18547.2	32	3007	Kinesin-like protein kif7	kif7	2	36.0815	1.46215e-08	8.33037e-06	0.088818	-1.0111	0.7912	-0.028987	0.031866
TR50923|c24_g2_i2	139	T	A	0.40625	0.4375	synonymous	13824.1	32	1701	0	0	2	36.0815	1.46215e-08	8.33037e-06	0.088818	-1.0111	0.7912	-0.02482	0.03204
TR13681|c9_g3_i3	1065	G	A	0.40625	0.4375	synonymous	167752	32	28513	Galectin-3-binding protein A	lgals3bpa	2	36.0815	1.46215e-08	8.33037e-06	0.088618	-1.0122	0.79513	-0.019313	0.032124
TR13703|c3_g2_i1	537	A	G	0.34375	0.34375	non-synonymous	7494.49	32	1086	0	0	2	36.1547	1.40966e-08	8.33037e-06	0.088018	-1.0154	0.80632	-0.024802	0.031902
TR8258|c3_g1_i8	264	T	A	0.40625	0.4375	non-synonymous	6477.09	32	1058	Zinc finger protein draculin	drl	2	36.0815	1.46215e-08	8.33037e-06	0.088018	-1.0154	0.80632	-0.022373	0.032112
TR62482|c2_g3_i4	1432	C	G	0.3125	0.40625	synonymous	24648.9	32	15143	Serine/threonine-protein phosphatase 4 catalytic subunit B	ppp4cb	2	36.287	1.3194e-08	8.33037e-06	0.087618	-1.0176	0.81195	-0.016791	0.032239
TR13703|c3_g2_i1	541	G	A	0.34375	0.34375	synonymous	6695.56	32	1105	0	0	2	36.1547	1.40966e-08	8.33037e-06	0.086817	-1.022	0.82306	-0.019006	0.032235
TR64790|c4_g7_i3	2254	G	A	0.40625	0.4375	synonymous	8970.22	32	1523	Transcription factor E2-alpha	Tcf3	2	36.0815	1.46215e-08	8.33037e-06	0.086617	-1.023	0.82518	-0.024924	0.03212
TR24215|c5_g4_i1	79	G	T	0.40625	0.4375	non-synonymous	8931.42	32	2114	E3 ubiquitin/ISG15 ligase TRIM25	Trim25	2	36.0815	1.46215e-08	8.33037e-06	0.086617	-1.023	0.82518	-0.021143	0.032071
TR20185|c5_g1_i1	197	C	T	0.40625	0.4375	synonymous	9545.53	32	2517	Zinc finger protein ZFMSA12A	0	2	36.0815	1.46215e-08	8.33037e-06	0.086417	-1.0241	0.82777	-0.015142	0.032346
TR74877|c2_g1_i2	1115	G	A	0.40625	0.4375	non-synonymous	8557.43	32	1435	Platelet receptor Gi24	0	2	36.0815	1.46215e-08	8.33037e-06	0.086217	-1.0252	0.83009	-0.02471	0.032009
TR54120|c5_g1_i1	160	C	T	0.40625	0.4375	synonymous	17677.7	32	2241	Protein NLRC3	Nlrc3	2	36.0815	1.46215e-08	8.33037e-06	0.086017	-1.0264	0.8323	-0.0259	0.031993
TR50923|c24_g2_i2	133	A	G	0.40625	0.4375	synonymous	11564	32	1679	0	0	2	36.0815	1.46215e-08	8.33037e-06	0.086017	-1.0264	0.8323	-0.017303	0.032234
TR41695|c6_g5_i2	401	G	C	0.40625	0.4375	non-synonymous	39635.7	32	6423	Golgi-associated plant pathogenesis-related protein 1	GLIPR2	2	36.0815	1.46215e-08	8.33037e-06	0.086017	-1.0264	0.8323	-0.020169	0.032225
TR21329|c7_g3_i11	6757	G	A	0.40625	0.4375	synonymous	8411.95	32	1815	Ubiquitin carboxyl-terminal hydrolase 12A	usp12a	2	36.0815	1.46215e-08	8.33037e-06	0.085617	-1.0286	0.83639	-0.030201	0.031913
TR41695|c6_g5_i2	402	C	A	0.40625	0.4375	non-synonymous	36099.8	32	6339	Golgi-associated plant pathogenesis-related protein 1	GLIPR2	2	36.0815	1.46215e-08	8.33037e-06	0.085617	-1.0286	0.83639	-0.013464	0.032433
TR48703|c4_g2_i2	910	G	T	0.40625	0.4375	synonymous	69759.4	32	12052	Probable serpin E3	serpine3	2	36.0815	1.46215e-08	8.33037e-06	0.085017	-1.0319	0.84037	-0.026176	0.03191
TR17282|c3_g1_i2	1584	G	C	0.40625	0.4375	non-synonymous	48114.6	32	9244	Neuroblast differentiation-associated protein AHNAK	AHNAK	2	36.0815	1.46215e-08	8.33037e-06	0.085017	-1.0319	0.84037	-0.023599	0.032099
TR53284|c1_g3_i4	720	A	G	0.40625	0.4375	synonymous	102132	32	19499	Cathepsin S	CTSS	2	36.0815	1.46215e-08	8.33037e-06	0.084817	-1.033	0.8416	-0.023747	0.031992
TR60877|c1_g2_i6	77	T	C	0.40625	0.4375	synonymous	21567.5	32	6339	Neuroblast differentiation-associated protein AHNAK	AHNAK	2	36.0815	1.46215e-08	8.33037e-06	0.084817	-1.033	0.8416	-0.025969	0.03182
TR65883|c0_g6_i4	365	T	A	0.40625	0.4375	non-synonymous	29009.2	32	7121	Tumor protein p63-regulated gene 1-like protein	TPRG1L	2	36.0815	1.46215e-08	8.33037e-06	0.084417	-1.0353	0.84438	-0.026539	0.032066
TR15618|c4_g2_i3	1451	A	T	0.40625	0.4375	synonymous	5260.53	32	556	Growth hormone-regulated TBC protein 1-A	grtp1a	2	36.0815	1.46215e-08	8.33037e-06	0.084017	-1.0375	0.84639	-0.028217	0.031801
TR53284|c1_g3_i4	714	G	A	0.40625	0.4375	synonymous	120926	32	21909	Cathepsin S	CTSS	2	36.0815	1.46215e-08	8.33037e-06	0.083817	-1.0387	0.84741	-0.023171	0.032152
TR53284|c1_g3_i4	726	G	C	0.40625	0.4375	synonymous	101347	32	19070	Cathepsin S	CTSS	2	36.0815	1.46215e-08	8.33037e-06	0.083417	-1.0409	0.84923	-0.026408	0.031866
TR55017|c2_g2_i3	1726	G	C	0.40625	0.4375	non-synonymous	16054.5	32	2437	G-protein coupled receptor 126	gpr126	2	36.0815	1.46215e-08	8.33037e-06	0.083017	-1.0432	0.85082	-0.025551	0.031987
TR48703|c4_g2_i2	664	A	C	0.40625	0.4375	non-synonymous	72777.9	32	11195	Probable serpin E3	serpine3	2	36.0815	1.46215e-08	8.33037e-06	0.082617	-1.0455	0.85176	-0.020117	0.032036
TR13530|c5_g2_i6	2368	G	A	0.40625	0.4375	synonymous	1070080	32	331675	Actin, cytoplasmic 1	actba	2	36.0815	1.46215e-08	8.33037e-06	0.082016	-1.0489	0.8531	-0.024345	0.032029
TR19124|c4_g2_i1	237	C	T	0.65625	0.625	synonymous	223267	32	8481	Tubulin alpha chain, testis-specific	0	2	35.4787	1.97654e-08	1.11789e-05	0.085817	-1.0275	0.83475	-0.028826	0.031898
TR36691|c4_g1_i5	1019	A	T	0.125	0.09375	synonymous	542.032	32	844	Transposon Ty3-G Gag-Pol polyprotein	TY3B-G	2	35.3593	2.09808e-08	1.17802e-05	0.089218	-1.009	0.78281	-0.0212	0.03212
TR61009|c2_g3_i16	1319	C	T	0.34375	0.40625	non-synonymous	6655.06	32	1550	Titin	TTN	2	35.1419	2.33898e-08	1.22836e-05	0.094419	-0.98187	0.57438	-0.024364	0.032178
TR47706|c4_g1_i10	1490	A	T	0.09375	0.09375	non-synonymous	1347.46	32	1213	N-alpha-acetyltransferase 15, NatA auxiliary subunit	NAA15	2	35.1357	2.34626e-08	1.22836e-05	0.092418	-0.99213	0.66076	-0.026317	0.032067
TR1674|c1_g1_i1	2392	C	G	0.09375	0.09375	non-synonymous	506.927	32	607	Cationic amino acid transporter 2	slc7a2	2	35.1357	2.34626e-08	1.22836e-05	0.092018	-0.9942	0.67977	-0.022133	0.032249
TR54120|c5_g4_i3	908	G	A	0.34375	0.40625	non-synonymous	6150.92	32	967	Protein NLRC5	nlrc5	2	35.1419	2.33898e-08	1.22836e-05	0.091418	-0.99733	0.70217	-0.024054	0.03221
TR72064|c5_g1_i1	589	G	T	0.34375	0.40625	synonymous	10992	32	2898	EGF-like module-containing mucin-like hormone receptor-like 4	0	2	35.1419	2.33898e-08	1.22836e-05	0.088418	-1.0133	0.79919	-0.022748	0.032164
TR54120|c5_g4_i3	894	G	A	0.34375	0.40625	synonymous	6121.5	32	890	Protein NLRC5	nlrc5	2	35.1419	2.33898e-08	1.22836e-05	0.088418	-1.0133	0.79919	-0.020035	0.032231
TR41695|c6_g5_i2	411	A	T	0.34375	0.40625	synonymous	21547.9	32	5982	Golgi-associated plant pathogenesis-related protein 1	GLIPR2	2	35.1419	2.33898e-08	1.22836e-05	0.086617	-1.023	0.82518	-0.018854	0.032272
TR60855|c1_g1_i7	1438	T	A	0.34375	0.40625	non-synonymous	11878.2	32	2243	Putative ferric-chelate reductase 1	frrs1	2	35.1419	2.33898e-08	1.22836e-05	0.086217	-1.0252	0.83009	-0.024569	0.032016
TR19140|c5_g1_i6	631	T	G	0.34375	0.40625	synonymous	10722.4	32	4249	Grainyhead-like protein 2 homolog	grhl2	2	35.1419	2.33898e-08	1.22836e-05	0.083017	-1.0432	0.85082	-0.025136	0.032044
TR54120|c5_g4_i3	903	G	A	0.34375	0.40625	synonymous	5550.58	32	921	Protein NLRC5	nlrc5	2	35.1419	2.33898e-08	1.22836e-05	0.080816	-1.0559	0.85534	-0.021665	0.032015
TR32581|c0_g2_i18	718	T	C	0.34375	0.375	synonymous	3102.9	32	791	Protein NLRC5	nlrc5	2	35.0606	2.43611e-08	1.2584e-05	0.093419	-0.98697	0.6106	-0.024617	0.032045
TR45864|c1_g4_i2	258	C	G	0.34375	0.375	synonymous	43952.4	32	13212	Neuroblast differentiation-associated protein AHNAK	AHNAK	2	35.0606	2.43611e-08	1.2584e-05	0.087017	-1.0209	0.82092	-0.024727	0.032036
TR5615|c3_g8_i1	296	A	T	0.3125	0	non-synonymous	2728.03	32	1654	0	0	2	34.8479	2.70938e-08	1.39029e-05	0.26945	-0.43316	0.29698	0.35573	0.058187
TR36623|c10_g1_i1	316	A	G	0.375	0.4375	non-synonymous	16698.7	32	2809	0	0	2	34.1724	3.79793e-08	1.87439e-05	0.090818	-1.0005	0.72704	-0.022645	0.032145
TR62482|c2_g3_i4	1447	T	C	0.375	0.4375	synonymous	51938.1	32	12532	Serine/threonine-protein phosphatase 4 catalytic subunit B	ppp4cb	2	34.1724	3.79793e-08	1.87439e-05	0.090218	-1.0036	0.74922	-0.029243	0.032014
TR36623|c10_g5_i6	366	G	A	0.375	0.4375	non-synonymous	39371	32	7532	Protein NLRC3	NLRC3	2	34.1724	3.79793e-08	1.87439e-05	0.090218	-1.0036	0.74922	-0.021026	0.032193
TR36561|c4_g2_i4	3207	A	G	0.375	0.4375	synonymous	37890.4	32	17803	Integrin beta-1-A	itgb1-a	2	34.1724	3.79793e-08	1.87439e-05	0.087618	-1.0176	0.81195	-0.031106	0.031766
TR62482|c2_g3_i4	1444	G	C	0.375	0.4375	synonymous	38097.3	32	12971	Serine/threonine-protein phosphatase 4 catalytic subunit B	ppp4cb	2	34.1724	3.79793e-08	1.87439e-05	0.087618	-1.0176	0.81195	-0.017372	0.032365
TR36561|c4_g2_i4	3206	G	A	0.375	0.4375	non-synonymous	42465.7	32	17955	Integrin beta-1-A	itgb1-a	2	34.1724	3.79793e-08	1.87439e-05	0.082817	-1.0443	0.85121	-0.027303	0.031852
TR31173|c6_g2_i8	912	T	C	0.59375	0.59375	synonymous	126013	32	5022	Sodium/potassium-transporting ATPase subunit alpha-3	atp1a3	2	33.943	4.25968e-08	2.08897e-05	0.090618	-1.0015	0.73458	-0.022737	0.032049
TR60877|c1_g2_i6	620	T	G	0.34375	0.40625	non-synonymous	41263.5	32	11902	Neuroblast differentiation-associated protein AHNAK	AHNAK	2	33.8398	4.48513e-08	2.14522e-05	0.092819	-0.99006	0.64118	-0.025903	0.032093
TR76413|c1_g4_i8	409	T	C	0.34375	0.40625	synonymous	4146.9	32	880	0	0	2	33.8398	4.48513e-08	2.14522e-05	0.090218	-1.0036	0.74922	-0.025006	0.03201
TR76413|c1_g4_i8	411	A	G	0.34375	0.40625	non-synonymous	4269.67	32	811	0	0	2	33.8398	4.48513e-08	2.14522e-05	0.088818	-1.0111	0.7912	-0.022902	0.032141
TR76413|c1_g4_i8	410	G	A	0.34375	0.40625	non-synonymous	4332.1	32	813	0	0	2	33.8398	4.48513e-08	2.14522e-05	0.087217	-1.0198	0.8185	-0.019956	0.032084
TR19278|c5_g1_i7	512	G	T	0.3125	0.4375	synonymous	21543.9	32	9344	Vesicle-associated membrane protein-associated protein B	VAPB	2	33.3777	5.65112e-08	2.66995e-05	0.088218	-1.0143	0.80287	-0.014247	0.032573
TR19278|c5_g1_i7	509	C	T	0.3125	0.4375	synonymous	21951.4	32	9771	Vesicle-associated membrane protein-associated protein B	VAPB	2	33.3777	5.65112e-08	2.66995e-05	0.086017	-1.0264	0.8323	-0.018847	0.032281
TR77459|c7_g3_i2	191	C	A	0.34375	0.375	non-synonymous	8730.52	32	2609	0	0	2	33.2166	6.1251e-08	2.87635e-05	0.095619	-0.97581	0.52962	-0.021033	0.032381
TR60855|c1_g1_i7	1308	G	A	0.3125	0.40625	synonymous	18955.8	32	3997	Putative ferric-chelate reductase 1	frrs1	2	33.1667	6.27964e-08	2.93115e-05	0.087217	-1.0198	0.8185	-0.023825	0.032106
TR60855|c1_g1_i7	1440	A	T	0.28125	0.40625	synonymous	11020.6	32	2235	Putative ferric-chelate reductase 1	frrs1	2	33.119	6.43128e-08	2.9662e-05	0.090818	-1.0005	0.72704	-0.0149	0.03233
TR17282|c3_g1_i2	1774	C	G	0.28125	0.4375	non-synonymous	40811.2	32	9096	Neuroblast differentiation-associated protein AHNAK	AHNAK	2	33.0956	6.50705e-08	2.98338e-05	0.081016	-1.0547	0.85491	-0.010657	0.032661
TR13728|c4_g2_i2	1971	T	G	0.3125	0.34375	non-synonymous	5171.58	32	1485	Ganglioside-induced differentiation-associated protein 2	gdap2	2	32.9717	6.9229e-08	3.13692e-05	0.087818	-1.0165	0.80864	-0.024766	0.031936
TR13728|c4_g2_i2	1962	C	T	0.3125	0.34375	synonymous	4825.62	32	1479	Ganglioside-induced differentiation-associated protein 2	gdap2	2	32.9717	6.9229e-08	3.13692e-05	0.083217	-1.0421	0.84989	-0.02382	0.031902
TR20860|c5_g1_i1	947	G	A	0.34375	0.375	synonymous	14060	32	3357	Kinesin-like protein kif7	kif7	2	32.5414	8.58473e-08	3.80102e-05	0.092819	-0.99006	0.64118	-0.017149	0.03223
TR76413|c1_g4_i8	350	C	T	0.34375	0.375	non-synonymous	8809.14	32	2860	0	0	2	32.5414	8.58473e-08	3.80102e-05	0.090618	-1.0015	0.73458	-0.024939	0.032119
TR61009|c2_g6_i2	284	G	A	0.34375	0.375	non-synonymous	9547.42	32	2291	0	0	2	32.5414	8.58473e-08	3.80102e-05	0.085217	-1.0308	0.83942	-0.02737	0.031801
TR46767|c4_g2_i4	1968	A	C	0.6875	0.6875	non-synonymous	68110.8	32	2597	EH domain-containing protein 3	EHD3	2	32.4095	9.1701e-08	4.01433e-05	0.095419	-0.97681	0.53789	-0.02656	0.032076
TR46767|c4_g2_i4	1969	T	G	0.6875	0.6875	non-synonymous	70819.9	32	2676	EH domain-containing protein 3	EHD3	2	32.4095	9.1701e-08	4.01433e-05	0.090618	-1.0015	0.73458	-0.03002	0.031931
TR15967|c3_g2_i10	1323	T	C	0.3125	0.40625	synonymous	3180.58	32	643	Cytospin-A	specc1la	2	32.2087	1.01386e-07	4.41337e-05	0.083217	-1.0421	0.84989	-0.013753	0.032252
TR78498|c5_g5_i2	1619	T	A	0.3125	0.40625	non-synonymous	4287.56	32	1587	OX-2 membrane glycoprotein	Cd200	2	32.1295	1.05478e-07	4.51531e-05	0.091618	-0.99629	0.69698	-0.022659	0.032162
TR78498|c5_g5_i2	1618	T	C	0.3125	0.40625	non-synonymous	4409.37	32	1594	OX-2 membrane glycoprotein	Cd200	2	32.1295	1.05478e-07	4.51531e-05	0.088618	-1.0122	0.79513	-0.017867	0.032267
TR78498|c5_g5_i2	1617	C	G	0.3125	0.40625	non-synonymous	4429.97	32	1605	OX-2 membrane glycoprotein	Cd200	2	32.1295	1.05478e-07	4.51531e-05	0.085817	-1.0275	0.83475	-0.014673	0.032402
TR13728|c4_g2_i2	1970	G	A	0.3125	0.375	synonymous	5258.61	32	1444	Ganglioside-induced differentiation-associated protein 2	gdap2	2	32.1185	1.06059e-07	4.51531e-05	0.080616	-1.0571	0.85552	-0.012104	0.032545
TR50948|c6_g3_i7	353	A	G	0.40625	0.40625	non-synonymous	9326.01	32	1934	Tripartite motif-containing 13	trim13	2	31.9801	1.13658e-07	4.81239e-05	0.084817	-1.033	0.8416	-0.02516	0.031936
TR8315|c2_g3_i1	69	A	C	0.3125	0.375	non-synonymous	8201	32	2911	Neuroblast differentiation-associated protein AHNAK	AHNAK	2	31.9167	1.17321e-07	4.94051e-05	0.083417	-1.0409	0.84923	-0.016155	0.032219
TR28961|c5_g2_i5	780	T	G	0.09375	0.1875	non-synonymous	1018.36	32	1086	0	0	2	31.6659	1.32998e-07	5.5704e-05	0.077616	-1.075	0.85691	-0.013032	0.032347
TR45864|c1_g4_i2	60	T	C	0.65625	0.59375	synonymous	191405	32	7693	Neuroblast differentiation-associated protein AHNAK	AHNAK	2	31.3301	1.5731e-07	6.48352e-05	0.092619	-0.99109	0.65134	-0.026457	0.032008
TR10447|c3_g1_i3	243	A	G	0.65625	0.59375	synonymous	6621300	32	250455	Ubiquitin-40S ribosomal protein S27a	rps27a	2	31.3301	1.5731e-07	6.48352e-05	0.090218	-1.0036	0.74922	-0.022333	0.032158
TR45864|c1_g4_i2	93	A	G	0.65625	0.59375	synonymous	377358	32	14108	Neuroblast differentiation-associated protein AHNAK	AHNAK	2	31.3301	1.5731e-07	6.48352e-05	0.088618	-1.0122	0.79513	-0.020152	0.032155
TR24188|c7_g3_i6	2982	C	A	0.3125	0.34375	non-synonymous	3417.23	32	1567	Zinc finger MYM-type protein 4	ZMYM4	2	31.2626	1.62711e-07	6.67063e-05	0.091018	-0.99943	0.71955	-0.016076	0.032324
TR461|c0_g9_i1	136	T	G	0.375	0.40625	non-synonymous	25798.1	32	7185	Nuclear factor 7, brain	0	2	31.2373	1.64777e-07	6.68458e-05	0.085617	-1.0286	0.83639	-0.016153	0.032193
TR27411|c5_g7_i5	729	C	T	0.375	0.40625	non-synonymous	3329.65	32	715	Zinc finger protein draculin	drl	2	31.2373	1.64777e-07	6.68458e-05	0.084617	-1.0341	0.84304	-0.023922	0.031855
TR49651|c4_g1_i10	532	A	G	0.15625	0.1875	non-synonymous	1964.03	32	1211	Polyhomeotic-like protein 2	phc2	2	31.2259	1.65722e-07	6.68794e-05	0.084217	-1.0364	0.84517	-0.02107	0.032275
TR19278|c5_g1_i7	518	C	G	0.3125	0.40625	non-synonymous	22155.8	32	8742	Vesicle-associated membrane protein-associated protein B	VAPB	2	31.0633	1.7976e-07	7.21687e-05	0.090218	-1.0036	0.74922	-0.024787	0.032175
TR54120|c5_g1_i1	208	T	C	0.28125	0.375	synonymous	5845.93	32	1767	Protein NLRC3	Nlrc3	2	31.0399	1.81879e-07	7.22702e-05	0.084817	-1.033	0.8416	-0.018386	0.032235
TR54120|c5_g1_i1	203	A	G	0.28125	0.375	non-synonymous	5916.74	32	1740	Protein NLRC3	Nlrc3	2	31.0399	1.81879e-07	7.22702e-05	0.084017	-1.0375	0.84639	-0.016772	0.032247
TR64790|c4_g7_i3	2104	C	G	0.3125	0.375	synonymous	4232.36	32	1377	Transcription factor E2-alpha	Tcf3	2	30.9107	1.94015e-07	7.66991e-05	0.084417	-1.0353	0.84438	-0.0167	0.032265
TR23738|c6_g3_i5	1838	T	A	0.28125	0.375	non-synonymous	5372.66	32	2476	Forkhead box protein J1-A {ECO:0000305}	foxj1a	2	30.8335	2.0165e-07	7.93128e-05	0.090618	-1.0015	0.73458	-0.019453	0.032238
TR17828|c3_g1_i1	217	G	A	0.34375	0.4375	non-synonymous	12940	32	2518	Guanylate-binding protein 6	GBP6	2	30.7944	2.05625e-07	8.04678e-05	0.084617	-1.0341	0.84304	-0.023516	0.03201
TR54506|c1_g2_i2	173	G	C	0.40625	0.40625	synonymous	24421.8	32	3284	0	0	2	30.5847	2.28354e-07	8.58922e-05	0.093419	-0.98697	0.6106	-0.013494	0.032437
TR55204|c3_g2_i4	222	G	C	0.40625	0.40625	non-synonymous	11983.3	32	1728	Tripartite motif-containing 13	trim13	2	30.5847	2.28354e-07	8.58922e-05	0.091618	-0.99629	0.69698	-0.031283	0.03186
TR20860|c5_g1_i1	941	G	C	0.40625	0.40625	synonymous	14769.8	32	3131	Kinesin-like protein kif7	kif7	2	30.5847	2.28354e-07	8.58922e-05	0.088818	-1.0111	0.7912	-0.021496	0.032084
TR60877|c1_g2_i6	476	A	T	0.40625	0.40625	synonymous	124318	32	28472	Neuroblast differentiation-associated protein AHNAK	AHNAK	2	30.5847	2.28354e-07	8.58922e-05	0.088618	-1.0122	0.79513	-0.018418	0.032224
TR74877|c2_g1_i2	1117	A	C	0.40625	0.40625	non-synonymous	5818.18	32	1339	Platelet receptor Gi24	0	2	30.5847	2.28354e-07	8.58922e-05	0.087818	-1.0165	0.80864	-0.01758	0.032302
TR24091|c3_g7_i2	234	C	A	0.40625	0.40625	non-synonymous	6420.29	32	860	Ribonuclease inhibitor	Rnh1	2	30.5847	2.28354e-07	8.58922e-05	0.087017	-1.0209	0.82092	-0.020586	0.032105
TR20860|c5_g1_i1	931	A	T	0.40625	0.40625	non-synonymous	16541.9	32	2893	Kinesin-like protein kif7	kif7	2	30.5847	2.28354e-07	8.58922e-05	0.082016	-1.0489	0.8531	-0.019262	0.032088
TR78679|c1_g2_i23	404	G	C	0.375	0.375	synonymous	323471	32	163776	Keratin, type I cytoskeletal 13	krt13	2	30.5247	2.35309e-07	8.80805e-05	0.085217	-1.0308	0.83942	-0.02563	0.031941
TR84625|c0_g7_i1	229	A	G	0.375	0.3125	non-synonymous	6563.95	32	1626	NACHT, LRR and PYD domains-containing protein 1	0	2	30.4911	2.39304e-07	8.91455e-05	0.092819	-0.99006	0.64118	-0.023697	0.032222
TR82238|c2_g3_i7	1277	T	G	0.3125	0.375	synonymous	9676.33	32	4461	Collagen alpha-2(I) chain	col1a2	2	30.3407	2.57982e-07	9.56436e-05	0.085017	-1.0319	0.84037	-0.019363	0.032169
TR60855|c1_g1_i7	1442	T	A	0.28125	0.40625	non-synonymous	11118.4	32	2231	Putative ferric-chelate reductase 1	frrs1	2	30.2038	2.76272e-07	0.000101829	0.094419	-0.98187	0.57438	-0.012995	0.032667
TR60855|c1_g1_i7	1315	G	A	0.3125	0.40625	non-synonymous	20436.4	32	4282	Putative ferric-chelate reductase 1	frrs1	2	30.1964	2.77295e-07	0.000101829	0.090818	-1.0005	0.72704	-0.017956	0.032206
TR46767|c4_g2_i4	1963	G	T	0.65625	0.59375	synonymous	44038.2	32	2159	EH domain-containing protein 3	EHD3	2	30.1688	2.81137e-07	0.000102753	0.084417	-1.0353	0.84438	-0.024786	0.031966
TR86029|c0_g1_i2	126	T	C	0.375	0.40625	synonymous	50230.7	32	8079	Sodium/potassium-transporting ATPase subunit alpha-1	atp1a1	2	30.0675	2.95747e-07	0.000107083	0.084217	-1.0364	0.84517	-0.022406	0.032041
TR70752|c0_g4_i9	127	T	G	0.375	0.40625	non-synonymous	16346.2	32	3043	Protein NLRC5	nlrc5	2	30.0675	2.95747e-07	0.000107083	0.083617	-1.0398	0.84848	-0.020096	0.03214
TR23738|c6_g3_i5	1832	G	A	0.3125	0.40625	non-synonymous	9646.26	32	2471	Forkhead box protein J1-A {ECO:0000305}	foxj1a	2	29.9598	3.1212e-07	0.000111964	0.088418	-1.0133	0.79919	-0.015068	0.032318
TR23738|c6_g3_i5	1834	G	C	0.3125	0.40625	synonymous	9576.84	32	2489	Forkhead box protein J1-A {ECO:0000305}	foxj1a	2	29.9598	3.1212e-07	0.000111964	0.083817	-1.0387	0.84741	-0.020432	0.032172
TR41695|c6_g5_i2	278	G	C	0.34375	0.4375	non-synonymous	14912	32	5794	Golgi-associated plant pathogenesis-related protein 1	GLIPR2	2	29.7051	3.54509e-07	0.000124858	0.094019	-0.9839	0.58806	-0.014089	0.032598
TR41695|c6_g5_i2	277	T	A	0.34375	0.4375	non-synonymous	15567.4	32	5783	Golgi-associated plant pathogenesis-related protein 1	GLIPR2	2	29.7051	3.54509e-07	0.000124858	0.082817	-1.0443	0.85121	-0.011037	0.032413
TR54186|c3_g4_i3	521	C	A	0.34375	0.4375	synonymous	58817.2	32	39114	Calmodulin	calm	2	29.7051	3.54509e-07	0.000124858	0.082216	-1.0478	0.85276	-0.021588	0.032015
TR54186|c3_g4_i3	530	G	A	0.34375	0.4375	synonymous	60243.5	32	35916	Calmodulin	calm	2	29.7051	3.54509e-07	0.000124858	0.076215	-1.0835	0.85723	-0.022062	0.031953
TR55289|c2_g1_i10	1232	A	C	0.40625	0.40625	non-synonymous	96756	32	18016	Trypsin-3	0	2	29.4833	3.96077e-07	0.000131152	0.091818	-0.99524	0.68581	-0.030624	0.031914
TR48703|c4_g2_i2	663	A	G	0.40625	0.40625	non-synonymous	73599.3	32	11264	Probable serpin E3	serpine3	2	29.4833	3.96077e-07	0.000131152	0.089618	-1.0068	0.77114	-0.021079	0.032314
TR16053|c0_g3_i3	1037	C	T	0.3125	0.4375	non-synonymous	17259.7	32	3736	F-box only protein 50	nccrp1	2	29.5165	3.89567e-07	0.000131152	0.089418	-1.0079	0.77801	-0.017795	0.032346
TR42009|c2_g1_i6	119	T	C	0.34375	0.4375	non-synonymous	32819.2	32	12555	Lysosome-associated membrane glycoprotein 2	LAMP2	2	29.5352	3.8594e-07	0.000131152	0.088218	-1.0143	0.80287	-0.015814	0.032366
TR55289|c2_g1_i10	1233	A	C	0.40625	0.40625	non-synonymous	97469	32	18074	Trypsin-3	0	2	29.4833	3.96077e-07	0.000131152	0.087217	-1.0198	0.8185	-0.022206	0.032071
TR19713|c2_g2_i2	29	GCG	ACG	0.34375	0.40625	non-synonymous	4454.02	32	1211	Protein POF1B	Pof1b	2	29.5089	3.91045e-07	0.000131152	0.087217	-1.0198	0.8185	-0.022878	0.032004
TR48703|c4_g3_i11	871	T	C	0.40625	0.40625	non-synonymous	29627.6	32	5598	Leukocyte elastase inhibitor	SERPINB1	2	29.4833	3.96077e-07	0.000131152	0.085817	-1.0275	0.83475	-0.016972	0.032217
TR48703|c4_g2_i2	665	G	A	0.40625	0.40625	non-synonymous	69960.8	32	11441	Probable serpin E3	serpine3	2	29.4833	3.96077e-07	0.000131152	0.085417	-1.0297	0.83757	-0.028585	0.031953
TR23680|c1_g3_i4	1871	C	A	0.40625	0.375	synonymous	3909.99	32	1289	Cytoplasmic polyadenylation element-binding protein 4	cpeb4	2	29.5845	3.76533e-07	0.000131152	0.085217	-1.0308	0.83942	-0.019411	0.032148
TR36248|c3_g2_i4	1451	G	A	0.625	0.625	non-synonymous	257356	32	9564	Fucolectin-1	0	2	29.5197	3.88937e-07	0.000131152	0.084817	-1.033	0.8416	-0.025024	0.031863
TR48703|c4_g3_i11	870	T	A	0.40625	0.40625	non-synonymous	29323.9	32	5593	Leukocyte elastase inhibitor	SERPINB1	2	29.4833	3.96077e-07	0.000131152	0.084417	-1.0353	0.84438	-0.022537	0.032045
TR54120|c5_g1_i1	170	C	G	0.34375	0.4375	non-synonymous	9625.24	32	2108	Protein NLRC3	Nlrc3	2	29.5352	3.8594e-07	0.000131152	0.083817	-1.0387	0.84741	-0.020814	0.032252
TR20860|c5_g1_i1	938	T	C	0.40625	0.40625	synonymous	16321.8	32	3073	Kinesin-like protein kif7	kif7	2	29.4833	3.96077e-07	0.000131152	0.083017	-1.0432	0.85082	-0.024968	0.031838
TR60877|c1_g2_i6	669	A	G	0.3125	0.40625	non-synonymous	37403	32	11793	Neuroblast differentiation-associated protein AHNAK	AHNAK	2	29.286	4.37151e-07	0.000144137	0.088418	-1.0133	0.79919	-0.024469	0.032179
TR41437|c0_g4_i11	605	C	T	0.34375	0.34375	non-synonymous	7503.61	32	751	Probable thiopurine S-methyltransferase	tpmt	2	29.2564	4.43663e-07	0.00014505	0.092619	-0.99109	0.65134	-0.026474	0.032112
TR74347|c2_g2_i6	104	C	T	0.34375	0.34375	non-synonymous	5945.24	32	3201	Ribosome-binding protein 1	Rrbp1	2	29.2564	4.43663e-07	0.00014505	0.086417	-1.0241	0.82777	-0.018642	0.032318
TR61009|c2_g6_i2	328	C	A	0.28125	0.28125	non-synonymous	3182.04	32	993	0	0	2	29.1653	4.64331e-07	0.000150043	0.094019	-0.9839	0.58806	-0.02529	0.032016
TR70762|c8_g1_i5	623	T	C	0.09375	0.0625	synonymous	186.785	32	1075	0	0	2	29.1635	4.64746e-07	0.000150043	0.090218	-1.0036	0.74922	-0.023205	0.032193
TR70762|c8_g1_i5	622	T	G	0.09375	0.0625	non-synonymous	454.885	32	1108	0	0	2	29.1635	4.64746e-07	0.000150043	0.085417	-1.0297	0.83757	-0.010343	0.032505
TR60945|c1_g4_i2	516	A	G	0.6875	0.6875	non-synonymous	157790	32	5748	0	0	2	28.9364	5.20639e-07	0.000167391	0.083817	-1.0387	0.84741	-0.022379	0.032
TR24215|c5_g5_i2	137	C	A	0.625	0.6875	non-synonymous	89442.3	32	3773	E3 ubiquitin/ISG15 ligase TRIM25	TRIM25	2	28.5639	6.27246e-07	0.000200833	0.085217	-1.0308	0.83942	-0.020316	0.032185
TR54120|c5_g4_i3	405	A	T	0.3125	0.34375	synonymous	4915.42	32	1089	Protein NLRC5	nlrc5	2	28.5354	6.36236e-07	0.000202873	0.089818	-1.0058	0.76583	-0.024366	0.032047
TR19154|c1_g3_i11	225	A	G	0.3125	0.40625	non-synonymous	3064.91	31	511	0	0	2	28.3937	6.8295e-07	0.00021599	0.088418	-1.0133	0.79919	-0.020209	0.032165
TR36226|c2_g2_i4	1035	A	T	0.3125	0.375	non-synonymous	58787.7	32	11537	Sodium/potassium-transporting ATPase subunit alpha-1	atp1a1	2	28.2999	7.15739e-07	0.00022544	0.082416	-1.0466	0.85219	-0.017989	0.032388
TR86029|c0_g1_i2	153	T	C	0.375	0.375	synonymous	34476.6	32	6514	Sodium/potassium-transporting ATPase subunit alpha-1	atp1a1	2	28.1598	7.67656e-07	0.000230547	0.092819	-0.99006	0.64118	-0.021248	0.032156
TR36226|c2_g2_i4	1113	A	G	0.375	0.375	non-synonymous	124239	32	23534	Sodium/potassium-transporting ATPase subunit alpha-1	atp1a1	2	28.1598	7.67656e-07	0.000230547	0.090818	-1.0005	0.72704	-0.017854	0.032301
TR36226|c2_g2_i4	1118	C	T	0.375	0.375	synonymous	159792	32	26057	Sodium/potassium-transporting ATPase subunit alpha-1	atp1a1	2	28.1598	7.67656e-07	0.000230547	0.088618	-1.0122	0.79513	-0.020058	0.032245
TR36226|c2_g2_i4	1059	G	A	0.375	0.375	non-synonymous	89891.8	32	13902	Sodium/potassium-transporting ATPase subunit alpha-1	atp1a1	2	28.1598	7.67656e-07	0.000230547	0.087618	-1.0176	0.81195	-0.022037	0.032308
TR36226|c2_g2_i4	1345	T	A	0.375	0.375	non-synonymous	155391	32	35813	Sodium/potassium-transporting ATPase subunit alpha-1	atp1a1	2	28.1598	7.67656e-07	0.000230547	0.087417	-1.0187	0.81488	-0.01469	0.032336
TR86029|c0_g1_i2	154	C	T	0.375	0.375	synonymous	34412.3	32	6452	Sodium/potassium-transporting ATPase subunit alpha-1	atp1a1	2	28.1598	7.67656e-07	0.000230547	0.087017	-1.0209	0.82092	-0.024982	0.031986
TR60877|c1_g2_i6	80	T	G	0.375	0.375	non-synonymous	16020.5	32	6796	Neuroblast differentiation-associated protein AHNAK	AHNAK	2	28.1598	7.67656e-07	0.000230547	0.086017	-1.0264	0.8323	-0.026609	0.031929
TR86029|c0_g1_i2	147	C	T	0.375	0.375	synonymous	35113.7	32	6733	Sodium/potassium-transporting ATPase subunit alpha-1	atp1a1	2	28.1598	7.67656e-07	0.000230547	0.085217	-1.0308	0.83942	-0.026489	0.031864
TR19277|c0_g5_i3	207	G	C	0.59375	0.59375	non-synonymous	41315.2	32	1782	Protein NLRC3	Nlrc3	2	28.1831	7.58792e-07	0.000230547	0.084617	-1.0341	0.84304	-0.024586	0.032043
TR36226|c2_g2_i4	1344	A	G	0.375	0.375	non-synonymous	166420	32	35994	Sodium/potassium-transporting ATPase subunit alpha-1	atp1a1	2	28.1598	7.67656e-07	0.000230547	0.084017	-1.0375	0.84639	-0.019536	0.032099
TR36226|c2_g2_i4	1587	A	G	0.375	0.375	non-synonymous	180082	32	41479	Sodium/potassium-transporting ATPase subunit alpha-1	atp1a1	2	28.1598	7.67656e-07	0.000230547	0.081216	-1.0536	0.85462	-0.022437	0.032059
TR72064|c5_g1_i1	596	A	G	0.3125	0.3125	non-synonymous	5693.68	32	2840	EGF-like module-containing mucin-like hormone receptor-like 4	0	2	28.0895	7.95157e-07	0.000237884	0.084617	-1.0341	0.84304	-0.027459	0.031913
TR17282|c3_g1_i2	1675	C	G	0.375	0.4375	non-synonymous	37541	32	10383	Neuroblast differentiation-associated protein AHNAK	AHNAK	2	27.8833	8.81484e-07	0.000252033	0.096019	-0.9738	0.518	-0.029701	0.031972
TR68653|c2_g1_i12	2408	C	T	0.34375	0.4375	synonymous	53963.6	32	19191	0	0	2	27.8959	8.75959e-07	0.000252033	0.092619	-0.99109	0.65134	-0.016362	0.032376
TR24135|c2_g9_i4	105	A	G	0.375	0.4375	non-synonymous	28634.3	32	6539	Protein NLRC3	NLRC3	2	27.8833	8.81484e-07	0.000252033	0.092619	-0.99109	0.65134	-0.02098	0.032229
TR74347|c2_g2_i6	43	C	T	0.375	0.4375	non-synonymous	11527.7	32	2531	Ribosome-binding protein 1	Rrbp1	2	27.8833	8.81484e-07	0.000252033	0.092418	-0.99213	0.66076	-0.015007	0.032219
TR64893|c4_g15_i4	288	A	G	0.375	0.4375	non-synonymous	195386	32	51331	Granulin-1	0	2	27.8833	8.81484e-07	0.000252033	0.089818	-1.0058	0.76583	-0.02563	0.032021
TR23761|c4_g1_i9	1504	T	C	0.375	0.4375	non-synonymous	7073.02	32	2055	AT-rich interactive domain-containing protein 5B	arid5b	2	27.8833	8.81484e-07	0.000252033	0.087818	-1.0165	0.80864	-0.014517	0.032528
TR55017|c2_g2_i3	1732	A	G	0.375	0.4375	non-synonymous	18060.8	32	2525	G-protein coupled receptor 126	gpr126	2	27.8833	8.81484e-07	0.000252033	0.087618	-1.0176	0.81195	-0.029173	0.031947
TR68653|c2_g1_i12	2411	T	A	0.34375	0.4375	synonymous	66107.5	32	19383	0	0	2	27.8959	8.75959e-07	0.000252033	0.086417	-1.0241	0.82777	-0.019232	0.032214
TR17282|c3_g1_i2	1746	A	G	0.375	0.4375	non-synonymous	57999.9	32	9510	Neuroblast differentiation-associated protein AHNAK	AHNAK	2	27.8833	8.81484e-07	0.000252033	0.083617	-1.0398	0.84848	-0.026787	0.032013
TR54475|c1_g1_i1	317	G	A	0.34375	0.4375	synonymous	7222.57	32	2161	Src substrate cortactin	CTTN	2	27.8959	8.75959e-07	0.000252033	0.083017	-1.0432	0.85082	-0.023302	0.03204
TR64893|c4_g15_i4	298	T	C	0.375	0.4375	non-synonymous	166482	32	48182	Granulin-1	0	2	27.8833	8.81484e-07	0.000252033	0.083017	-1.0432	0.85082	-0.016778	0.032127
TR23749|c5_g1_i1	656	C	T	0.34375	0.4375	synonymous	5840.15	32	923	Histone acetyltransferase p300	Ep300	2	27.8959	8.75959e-07	0.000252033	0.082416	-1.0466	0.85219	-0.017546	0.032133
TR70752|c0_g2_i1	76	C	G	0.34375	0.40625	synonymous	3848.49	32	612	Protein NLRC3	NLRC3	2	27.8227	9.08628e-07	0.000256949	0.09782	-0.96487	0.48561	-0.025538	0.032076
TR72064|c5_g1_i1	640	A	G	0.34375	0.40625	synonymous	7868.76	32	2526	EGF-like module-containing mucin-like hormone receptor-like 4	0	2	27.8227	9.08628e-07	0.000256949	0.089418	-1.0079	0.77801	-0.025738	0.031986
TR45864|c1_g4_i2	255	G	A	0.34375	0.40625	synonymous	55746.8	32	13543	Neuroblast differentiation-associated protein AHNAK	AHNAK	2	27.8227	9.08628e-07	0.000256949	0.085817	-1.0275	0.83475	-0.027373	0.032002
TR17282|c3_g1_i2	1742	T	G	0.25	0.4375	non-synonymous	39710.2	32	9628	Neuroblast differentiation-associated protein AHNAK	AHNAK	2	27.6846	9.73547e-07	0.000274307	0.086217	-1.0252	0.83009	-0.0040431	0.032635
TR64893|c4_g15_i4	362	C	T	0.34375	0.375	non-synonymous	63892.2	32	23700	Granulin-1	0	2	27.46	1.08925e-06	0.000305796	0.087618	-1.0176	0.81195	-0.021062	0.032144
TR82238|c2_g3_i7	1253	T	A	0.34375	0.34375	synonymous	16991.8	32	5933	Collagen alpha-2(I) chain	col1a2	2	27.336	1.15893e-06	0.000324182	0.084617	-1.0341	0.84304	-0.021639	0.032074
TR15969|c5_g2_i2	132	A	G	0.34375	0.375	non-synonymous	9640.41	32	5294	Sciellin	SCEL	2	27.1244	1.28829e-06	0.000353978	0.087818	-1.0165	0.80864	-0.0194	0.032142
TR13703|c5_g2_i2	892	C	T	0.34375	0.375	synonymous	9236.61	32	1293	DNA polymerase	0	2	27.1244	1.28829e-06	0.000353978	0.084017	-1.0375	0.84639	-0.023623	0.031896
TR36277|c2_g1_i4	3111	C	T	0.15625	0.0625	synonymous	745.541	32	1012	Nuclear mitotic apparatus protein 1 {ECO:0000312|HGNC:HGNC:8059}	NUMA1	2	27.0383	1.34498e-06	0.000368249	0.085417	-1.0297	0.83757	-0.017904	0.032118
TR8306|c10_g1_i2	376	T	G	0.625	0.59375	synonymous	122747	32	5153	Tubulin beta-1 chain	0	2	26.9629	1.39665e-06	0.000378386	0.084417	-1.0353	0.84438	-0.020145	0.032164
TR8306|c10_g1_i2	382	T	G	0.625	0.59375	synonymous	109355	32	4801	Tubulin beta-1 chain	0	2	26.9629	1.39665e-06	0.000378386	0.081616	-1.0512	0.85366	-0.016703	0.032195
TR8306|c10_g1_i2	370	A	G	0.625	0.59375	synonymous	130838	32	5363	Tubulin beta-1 chain	0	2	26.9629	1.39665e-06	0.000378386	0.078816	-1.0677	0.85655	-0.01882	0.032021
TR76413|c1_g4_i8	338	A	G	0.34375	0.40625	non-synonymous	9981.78	32	3185	0	0	2	26.9456	1.40876e-06	0.000380335	0.087417	-1.0187	0.81488	-0.019982	0.032283
TR59393|c1_g3_i1	51	A	T	0.34375	0.40625	non-synonymous	4751.78	32	681	0	0	2	26.8706	1.46257e-06	0.00039078	0.092218	-0.99316	0.67176	-0.021457	0.032234
TR48275|c3_g4_i4	55	T	C	0.34375	0.40625	synonymous	4118.78	32	799	0	0	2	26.8706	1.46257e-06	0.00039078	0.084817	-1.033	0.8416	-0.018964	0.032273
TR48275|c3_g4_i4	56	T	G	0.34375	0.40625	non-synonymous	4192.82	32	803	0	0	2	26.8706	1.46257e-06	0.00039078	0.083617	-1.0398	0.84848	-0.031858	0.031714
TR85235|c2_g2_i8	1992	T	A	0.15625	0.28125	non-synonymous	3680.6	32	1721	[Pyruvate dehydrogenase (acetyl-transferring)] kinase isozyme 2, mitochondrial	Pdk2	2	26.8322	1.49093e-06	0.000396988	0.093219	-0.988	0.62073	-0.01697	0.032394
TR13703|c3_g2_i1	573	T	A	0.3125	0.34375	non-synonymous	6228.46	32	1031	0	0	2	26.7376	1.56314e-06	0.000411968	0.096419	-0.9718	0.50723	-0.024243	0.032209
TR13703|c3_g2_i1	579	A	G	0.3125	0.34375	non-synonymous	5347.35	32	985	0	0	2	26.7376	1.56314e-06	0.000411968	0.090418	-1.0026	0.74124	-0.025023	0.032112
TR13703|c3_g2_i1	582	A	T	0.3125	0.34375	non-synonymous	5381.65	32	973	0	0	2	26.7376	1.56314e-06	0.000411968	0.089018	-1.01	0.78684	-0.023285	0.032111
TR463|c4_g1_i3	195	G	C	0.6875	0.6875	synonymous	40446.5	32	1807	Cadherin-2	cdh2	2	26.4961	1.76375e-06	0.000454028	0.094419	-0.98187	0.57438	-0.032489	0.03185
TR463|c4_g1_i3	151	G	A	0.65625	0.65625	non-synonymous	27942.5	32	1216	Cadherin-2	cdh2	2	26.5111	1.75058e-06	0.000454028	0.092218	-0.99316	0.67176	-0.028467	0.031994
TR27064|c4_g4_i1	991	C	T	0.3125	0.34375	non-synonymous	3555.66	32	707	Protein argonaute-3 {ECO:0000255|HAMAP-Rule:MF_03032}	ago3	2	26.4974	1.76262e-06	0.000454028	0.088418	-1.0133	0.79919	-0.021861	0.032263
TR463|c4_g1_i3	192	G	A	0.6875	0.6875	synonymous	41745	32	1792	Cadherin-2	cdh2	2	26.4961	1.76375e-06	0.000454028	0.084017	-1.0375	0.84639	-0.025163	0.031932
TR27064|c4_g4_i1	990	T	G	0.3125	0.34375	synonymous	3630.62	32	705	Protein argonaute-3 {ECO:0000255|HAMAP-Rule:MF_03032}	ago3	2	26.4974	1.76262e-06	0.000454028	0.084017	-1.0375	0.84639	-0.02923	0.031784
TR463|c4_g1_i3	193	C	G	0.6875	0.6875	non-synonymous	41806.8	32	1800	Cadherin-2	cdh2	2	26.4961	1.76375e-06	0.000454028	0.083017	-1.0432	0.85082	-0.020168	0.032197
TR45864|c1_g4_i2	171	G	A	0.71875	0.65625	synonymous	599606	32	20895	Neuroblast differentiation-associated protein AHNAK	AHNAK	2	26.4866	1.77222e-06	0.000454697	0.087417	-1.0187	0.81488	-0.020265	0.032335
TR64790|c4_g7_i3	2155	G	C	0.25	0.40625	synonymous	4835.34	32	1372	Transcription factor E2-alpha	Tcf3	2	26.4463	1.80822e-06	0.000460881	0.084017	-1.0375	0.84639	-0.0092314	0.032474
TR64790|c4_g7_i3	2161	T	C	0.25	0.40625	synonymous	5098.27	32	1283	Transcription factor E2-alpha	Tcf3	2	26.4463	1.80822e-06	0.000460881	0.083217	-1.0421	0.84989	-0.0066963	0.032436
TR8306|c10_g1_i2	373	T	G	0.625	0.625	synonymous	127722	32	5306	Tubulin beta-1 chain	0	2	26.416	1.83586e-06	0.000466393	0.088418	-1.0133	0.79919	-0.030784	0.031822
TR330|c1_g3_i1	161	C	T	0.25	0.3125	non-synonymous	2643.16	32	1557	Gamma-tubulin complex component 6	TUBGCP6	2	26.3347	1.91199e-06	0.000484146	0.089018	-1.01	0.78684	-0.011653	0.032502
TR13703|c3_g3_i1	261	A	G	0.375	0.375	synonymous	4124.64	31	510	0	0	2	26.1948	2.05055e-06	0.000517541	0.09842	-0.96192	0.4803	-0.028443	0.032125
TR8258|c3_g1_i8	244	C	A	0.3125	0.40625	non-synonymous	3914.03	32	1075	Zinc finger protein draculin	drl	2	26.1589	2.08765e-06	0.000525193	0.089418	-1.0079	0.77801	-0.020809	0.032191
TR13703|c3_g2_i1	592	T	A	0.375	0.34375	synonymous	6071.96	32	951	0	0	2	26.1516	2.09535e-06	0.000525425	0.092018	-0.9942	0.67977	-0.027498	0.031923
TR64893|c4_g15_i4	322	C	T	0.375	0.40625	non-synonymous	129198	32	39449	Granulin-1	0	2	26.0962	2.15419e-06	0.000536704	0.089218	-1.009	0.78281	-0.021258	0.032156
TR64893|c4_g15_i4	323	T	A	0.375	0.40625	non-synonymous	130020	32	38984	Granulin-1	0	2	26.0962	2.15419e-06	0.000536704	0.083417	-1.0409	0.84923	-0.028677	0.031745
TR17341|c6_g3_i1	489	A	T	0.3125	0.4375	non-synonymous	27165.6	32	10057	0	0	2	26.0789	2.17288e-06	0.000539626	0.085817	-1.0275	0.83475	-0.014111	0.032222
TR60877|c1_g2_i6	726	G	A	0.71875	0.71875	non-synonymous	269299	32	9589	Neuroblast differentiation-associated protein AHNAK	AHNAK	2	26.0147	2.24374e-06	0.00055394	0.090018	-1.0047	0.75763	-0.021588	0.032083
TR54120|c5_g1_i1	241	A	G	0.34375	0.40625	synonymous	4132.57	32	1343	Protein NLRC3	Nlrc3	2	26.0135	2.24514e-06	0.00055394	0.083217	-1.0421	0.84989	-0.021984	0.032061
TR61071|c0_g1_i2	4721	C	G	0.125	0.15625	non-synonymous	17601.1	32	19672	0	0	2	25.966	2.29903e-06	0.000560834	0.090818	-1.0005	0.72704	-0.01956	0.032208
TR28902|c3_g2_i3	198	T	C	0.34375	0.375	non-synonymous	14965.4	32	3702	Fibroblast growth factor receptor 1-A	fgfr1a	2	25.9637	2.3017e-06	0.000560834	0.088618	-1.0122	0.79513	-0.018031	0.032291
TR28902|c3_g2_i3	201	A	C	0.34375	0.375	non-synonymous	12776.5	32	3620	Fibroblast growth factor receptor 1-A	fgfr1a	2	25.9637	2.3017e-06	0.000560834	0.083817	-1.0387	0.84741	-0.02036	0.032056
TR27861|c2_g2_i3	33	G	A	0.625	0.5625	non-synonymous	52215	32	2278	Tripartite motif-containing protein 35	TRIM35	2	25.8266	2.46509e-06	0.000598763	0.087618	-1.0176	0.81195	-0.021065	0.032295
TR54115|c0_g1_i10	36	T	G	0.25	0.3125	synonymous	4551.21	32	1186	CD276 antigen homolog	cd276	2	25.8149	2.47949e-06	0.000600378	0.088218	-1.0143	0.80287	-0.020126	0.03238
TR68625|c6_g10_i6	1291	G	T	0.09375	0.09375	synonymous	1545.82	32	1162	DEP domain-containing mTOR-interacting protein	DEPTOR	2	25.6401	2.706e-06	0.000641592	0.10102	-0.94934	0.46548	-0.023401	0.032355
TR68625|c6_g10_i6	1290	T	G	0.09375	0.09375	non-synonymous	1811.25	32	1190	DEP domain-containing mTOR-interacting protein	DEPTOR	2	25.6401	2.706e-06	0.000641592	0.089818	-1.0058	0.76583	-0.022324	0.032118
TR61009|c2_g3_i16	1317	G	T	0.375	0.375	non-synonymous	6867.03	32	1585	Titin	TTN	2	25.6388	2.70766e-06	0.000641592	0.088418	-1.0133	0.79919	-0.021719	0.032113
TR68625|c6_g10_i6	1293	T	A	0.09375	0.09375	non-synonymous	1531.48	32	1109	DEP domain-containing mTOR-interacting protein	DEPTOR	2	25.6401	2.706e-06	0.000641592	0.088218	-1.0143	0.80287	-0.025835	0.032049
TR76413|c1_g4_i8	339	G	A	0.34375	0.375	non-synonymous	8379.15	32	3064	0	0	2	25.6485	2.69469e-06	0.000641592	0.085617	-1.0286	0.83639	-0.022194	0.031997
TR68625|c6_g10_i6	1292	C	A	0.09375	0.09375	non-synonymous	1546.99	32	1138	DEP domain-containing mTOR-interacting protein	DEPTOR	2	25.6401	2.706e-06	0.000641592	0.084417	-1.0353	0.84438	-0.018049	0.03228
TR64893|c4_g15_i4	360	G	T	0.375	0.375	non-synonymous	67587.2	32	23606	Granulin-1	0	2	25.6601	2.67911e-06	0.000641592	0.079216	-1.0653	0.85641	-0.025574	0.031881
TR10447|c2_g1_i1	448	T	C	0.25	0.3125	synonymous	62264.8	32	40757	Ubiquitin-40S ribosomal protein S27a	rps27a	2	25.6174	2.73683e-06	0.000646526	0.078816	-1.0677	0.85655	-0.017499	0.032052
TR16053|c0_g3_i3	1035	C	A	0.3125	0.40625	stop_gained	16034.7	32	4014	F-box only protein 50	nccrp1	2	25.5981	2.76337e-06	0.000650811	0.087618	-1.0176	0.81195	-0.020978	0.032283
TR69032|c1_g1_i10	3300	C	T	0.0625	0.0625	non-synonymous	2068.36	32	1686	Piezo-type mechanosensitive ion channel component 2	Piezo2	2	25.491	2.91547e-06	0.000652896	0.096819	-0.96981	0.49587	-0.020556	0.032361
TR55197|c0_g5_i22	3043	A	G	0.5625	0.5625	non-synonymous	42465.6	32	2453	Chromodomain-helicase-DNA-binding protein 8	chd8	2	25.491	2.91547e-06	0.000652896	0.092819	-0.99006	0.64118	-0.01748	0.032353
TR453|c3_g3_i5	1236	T	C	0.0625	0.0625	non-synonymous	2037.43	32	5977	Galectin-related protein	lgalsl	2	25.491	2.91547e-06	0.000652896	0.092619	-0.99109	0.65134	-0.0242	0.032283
TR15826|c1_g1_i1	625	C	T	0.0625	0.0625	non-synonymous	781.065	32	2070	Lysosome-associated membrane glycoprotein 3	Lamp3	2	25.491	2.91547e-06	0.000652896	0.092018	-0.9942	0.67977	-0.018226	0.032193
TR29562|c1_g1_i2	2809	C	T	0.0625	0.0625	synonymous	563.998	32	916	Prolyl 3-hydroxylase 3	P3H3	2	25.491	2.91547e-06	0.000652896	0.091818	-0.99524	0.68581	-0.016195	0.032544
TR42643|c8_g4_i12	1741	A	G	0.0625	0.0625	non-synonymous	260.757	32	797	Alkaline phosphatase	0	2	25.491	2.91547e-06	0.000652896	0.091418	-0.99733	0.70217	-0.023624	0.032255
TR2496|c1_g1_i2	1153	C	T	0.0625	0.0625	non-synonymous	335.071	32	786	Dehydrogenase/reductase SDR family member 7B	dhrs7b	2	25.491	2.91547e-06	0.000652896	0.091418	-0.99733	0.70217	-0.028496	0.032073
TR36649|c4_g1_i6	2936	T	A	0.5625	0.5625	non-synonymous	28113.3	32	1424	0	0	2	25.491	2.91547e-06	0.000652896	0.091218	-0.99838	0.71066	-0.021504	0.032289
TR66863|c2_g1_i7	4231	G	A	0.5625	0.5625	synonymous	79141.6	32	4061	Proactivator polypeptide	PSAP	2	25.491	2.91547e-06	0.000652896	0.091018	-0.99943	0.71955	-0.021999	0.032314
TR13700|c2_g6_i1	214	C	A	0.0625	0.0625	synonymous	740.411	32	1149	Transposable element Tc1 transposase	tc1a	2	25.491	2.91547e-06	0.000652896	0.091018	-0.99943	0.71955	-0.018553	0.032437
TR86406|c0_g3_i2	163	G	T	0.5625	0.5625	non-synonymous	117684	32	5181	Probable G-protein coupled receptor 116	0	2	25.491	2.91547e-06	0.000652896	0.091018	-0.99943	0.71955	-0.029289	0.031927
TR15826|c1_g1_i1	660	C	T	0.0625	0.0625	synonymous	1405.48	32	2479	Lysosome-associated membrane glycoprotein 3	Lamp3	2	25.491	2.91547e-06	0.000652896	0.090418	-1.0026	0.74124	-0.0059717	0.032777
TR48272|c4_g8_i1	222	C	A	0.5625	0.5625	synonymous	144529	32	5944	Protein NLRC5	nlrc5	2	25.491	2.91547e-06	0.000652896	0.090218	-1.0036	0.74922	-0.018387	0.032303
TR56113|c0_g1_i4	208	T	A	0.5625	0.5625	non-synonymous	55014.8	32	2247	Integrin alpha-X	ITGAX	2	25.491	2.91547e-06	0.000652896	0.090018	-1.0047	0.75763	-0.027435	0.032002
TR36649|c4_g1_i6	2941	G	A	0.5625	0.5625	non-synonymous	28394.9	32	1421	0	0	2	25.491	2.91547e-06	0.000652896	0.087417	-1.0187	0.81488	-0.028673	0.031822
TR13678|c13_g18_i3	297	G	C	0.0625	0.0625	non-synonymous	768.117	32	679	0	0	2	25.491	2.91547e-06	0.000652896	0.085017	-1.0319	0.84037	-0.014328	0.032426
TR66712|c2_g1_i12	613	C	T	0.0625	0.0625	synonymous	229.877	32	1271	ATP-dependent 6-phosphofructokinase, liver type {ECO:0000255|HAMAP-Rule:MF_03184}	Pfkl	2	25.491	2.91547e-06	0.000652896	0.084017	-1.0375	0.84639	-0.023785	0.032131
TR71311|c5_g1_i16	1101	T	C	0.34375	0.4375	non-synonymous	5699.31	31	675	0	0	2	25.4121	3.03265e-06	0.000675235	0.087217	-1.0198	0.8185	-0.01236	0.032492
TR32790|c3_g1_i3	45	G	A	0.3125	0.40625	non-synonymous	10900.4	32	3013	0	0	2	25.3087	3.19368e-06	0.000705011	0.089618	-1.0068	0.77114	-0.017803	0.032362
TR32790|c3_g1_i3	38	C	A	0.3125	0.40625	non-synonymous	9071.55	32	2641	0	0	2	25.3087	3.19368e-06	0.000705011	0.086417	-1.0241	0.82777	-0.018797	0.032347
TR32790|c3_g1_i3	43	A	G	0.3125	0.40625	non-synonymous	10277.3	32	2921	0	0	2	25.3087	3.19368e-06	0.000705011	0.084817	-1.033	0.8416	-0.021242	0.032177
TR64790|c4_g7_i3	2085	C	T	0.28125	0.34375	non-synonymous	3507.5	32	1463	Transcription factor E2-alpha	Tcf3	2	25.2267	3.32733e-06	0.00073243	0.087417	-1.0187	0.81488	-0.01973	0.032136
TR62482|c2_g3_i4	1441	C	G	0.28125	0.375	synonymous	22922.5	32	13291	Serine/threonine-protein phosphatase 4 catalytic subunit B	ppp4cb	2	25.2183	3.34137e-06	0.000733435	0.090018	-1.0047	0.75763	-0.018551	0.032271
TR76413|c1_g4_i8	414	A	G	0.375	0.40625	non-synonymous	4369.43	32	794	0	0	2	25.1742	3.41579e-06	0.000745547	0.088018	-1.0154	0.80632	-0.029657	0.03184
TR45864|c1_g4_i2	324	G	C	0.375	0.40625	synonymous	15178.5	32	5262	Neuroblast differentiation-associated protein AHNAK	AHNAK	2	25.1742	3.41579e-06	0.000745547	0.083417	-1.0409	0.84923	-0.028456	0.031883
TR74545|c7_g2_i12	908	T	A	0.125	0.09375	non-synonymous	814.432	32	1480	SURP and G-patch domain-containing protein 1	Sugp1	2	25.0996	3.54568e-06	0.000771723	0.094819	-0.97984	0.55948	-0.022183	0.032305
TR48703|c4_g2_i2	886	A	G	0.3125	0.25	synonymous	12195.7	32	10881	Probable serpin E3	serpine3	2	25.0846	3.57225e-06	0.000775328	0.088618	-1.0122	0.79513	-0.029042	0.032069
TR29005|c3_g2_i22	2778	G	A	0.40625	0.4375	synonymous	7093.34	32	845	Integrin alpha-X	ITGAX	2	25.0003	3.72617e-06	0.000784562	0.094019	-0.9839	0.58806	-0.020407	0.032207
TR56113|c0_g1_i4	312	G	C	0.40625	0.4375	non-synonymous	9950.68	32	1226	Integrin alpha-X	ITGAX	2	25.0003	3.72617e-06	0.000784562	0.093619	-0.98595	0.6016	-0.029333	0.031952
TR56113|c0_g1_i4	326	A	T	0.40625	0.4375	non-synonymous	11175	32	1219	Integrin alpha-X	ITGAX	2	25.0003	3.72617e-06	0.000784562	0.091818	-0.99524	0.68581	-0.025769	0.032204
TR56113|c0_g1_i4	321	A	C	0.40625	0.4375	non-synonymous	11049.5	32	1227	Integrin alpha-X	ITGAX	2	25.0003	3.72617e-06	0.000784562	0.091218	-0.99838	0.71066	-0.024175	0.032122
TR56113|c0_g1_i4	325	A	C	0.40625	0.4375	non-synonymous	11153	32	1219	Integrin alpha-X	ITGAX	2	25.0003	3.72617e-06	0.000784562	0.090218	-1.0036	0.74922	-0.025584	0.03209
TR48511|c1_g3_i1	272	G	A	0.40625	0.4375	synonymous	21095.2	32	4744	ADP-ribosylation factor 3	arf3	2	25.0003	3.72617e-06	0.000784562	0.088418	-1.0133	0.79919	-0.032017	0.03181
TR56113|c0_g1_i4	332	T	C	0.40625	0.4375	synonymous	12572.1	32	1292	Integrin alpha-X	ITGAX	2	25.0003	3.72617e-06	0.000784562	0.087217	-1.0198	0.8185	-0.012781	0.032501
TR56113|c0_g1_i4	324	C	A	0.40625	0.4375	non-synonymous	10635.7	32	1226	Integrin alpha-X	ITGAX	2	25.0003	3.72617e-06	0.000784562	0.086817	-1.022	0.82306	-0.029989	0.03197
TR56113|c0_g1_i4	306	T	C	0.40625	0.4375	non-synonymous	9286.29	32	1162	Integrin alpha-X	ITGAX	2	25.0003	3.72617e-06	0.000784562	0.084817	-1.033	0.8416	-0.02513	0.031966
TR56113|c0_g1_i4	319	C	G	0.40625	0.4375	non-synonymous	11044.2	32	1239	Integrin alpha-X	ITGAX	2	25.0003	3.72617e-06	0.000784562	0.084617	-1.0341	0.84304	-0.021417	0.03215
TR42589|c0_g1_i5	144	A	T	0.15625	0.1875	non-synonymous	798.095	32	1146	Transitional endoplasmic reticulum ATPase {ECO:0000250|UniProtKB:P23787}	vcp	2	24.8836	3.95002e-06	0.000829439	0.088018	-1.0154	0.80632	-0.022924	0.0322
TR20860|c5_g1_i1	974	C	G	0.3125	0.3125	synonymous	6138.76	32	3653	Kinesin-like protein kif7	kif7	2	24.8644	3.9881e-06	0.000830683	0.090418	-1.0026	0.74124	-0.027612	0.032006
TR20860|c5_g1_i1	962	A	G	0.3125	0.3125	synonymous	10779	32	3680	Kinesin-like protein kif7	kif7	2	24.8644	3.9881e-06	0.000830683	0.088618	-1.0122	0.79513	-0.023557	0.031995
TR20860|c5_g1_i1	965	A	G	0.3125	0.3125	synonymous	8048.14	32	3628	Kinesin-like protein kif7	kif7	2	24.8644	3.9881e-06	0.000830683	0.087217	-1.0198	0.8185	-0.027026	0.031966
TR32581|c0_g2_i18	702	G	A	0.3125	0.40625	non-synonymous	3395.04	32	837	Protein NLRC5	nlrc5	2	24.7628	4.19585e-06	0.000862364	0.095419	-0.97681	0.53789	-0.015847	0.032633
TR32581|c0_g2_i18	703	T	C	0.3125	0.40625	synonymous	3614.08	32	834	Protein NLRC5	nlrc5	2	24.7628	4.19585e-06	0.000862364	0.094819	-0.97984	0.55948	-0.017367	0.032381
TR32581|c0_g2_i18	713	A	G	0.3125	0.40625	non-synonymous	3492.07	32	799	Protein NLRC5	nlrc5	2	24.7628	4.19585e-06	0.000862364	0.089818	-1.0058	0.76583	-0.016111	0.032259
TR32581|c0_g2_i18	697	T	A	0.3125	0.40625	synonymous	3935.72	32	859	Protein NLRC5	nlrc5	2	24.7628	4.19585e-06	0.000862364	0.086217	-1.0252	0.83009	-0.017666	0.032347
TR32581|c0_g2_i18	712	C	T	0.3125	0.40625	synonymous	3420.56	32	790	Protein NLRC5	nlrc5	2	24.7628	4.19585e-06	0.000862364	0.086017	-1.0264	0.8323	-0.020536	0.03217
TR60877|c1_g2_i6	554	T	C	0.71875	0.65625	synonymous	369396	32	13171	Neuroblast differentiation-associated protein AHNAK	AHNAK	2	24.7473	4.22854e-06	0.000864497	0.092418	-0.99213	0.66076	-0.02146	0.032037
TR60877|c1_g2_i6	555	T	A	0.71875	0.65625	non-synonymous	362875	32	12777	Neuroblast differentiation-associated protein AHNAK	AHNAK	2	24.7473	4.22854e-06	0.000864497	0.085417	-1.0297	0.83757	-0.017723	0.032283
TR64790|c4_g7_i3	2116	A	G	0.28125	0.375	synonymous	3802.62	32	1323	Transcription factor E2-alpha	Tcf3	2	24.6628	4.41104e-06	0.000899434	0.087618	-1.0176	0.81195	-0.014028	0.032381
TR70983|c5_g1_i4	20	A	G	0.21875	0.40625	synonymous	6150.11	32	3563	Keratinocyte-associated transmembrane protein 2	KCT2	2	24.6489	4.44188e-06	0.000903346	0.092218	-0.99316	0.67176	0.00030252	0.033001
TR55017|c2_g2_i3	1543	A	G	0.3125	0.34375	non-synonymous	5861.06	32	1878	G-protein coupled receptor 126	gpr126	2	24.5765	4.60556e-06	0.00093418	0.090218	-1.0036	0.74922	-0.023316	0.032216
TR48703|c4_g2_i2	884	G	A	0.3125	0.3125	non-synonymous	17084.6	32	11079	Probable serpin E3	serpine3	2	24.532	4.70925e-06	0.00095272	0.093219	-0.988	0.62073	-0.037066	0.03168
TR24215|c5_g4_i1	177	A	G	0.34375	0.25	non-synonymous	10692.1	32	3323	E3 ubiquitin/ISG15 ligase TRIM25	Trim25	2	24.525	4.72567e-06	0.000953552	0.084617	-1.0341	0.84304	-0.017222	0.032259
TR21278|c2_g1_i8	4298	C	T	0.21875	0.15625	synonymous	3496.95	32	987	Disks large homolog 2	dlg2	2	24.4489	4.90898e-06	0.000987967	0.086817	-1.022	0.82306	-0.015216	0.032294
TR36226|c2_g2_i4	1580	T	G	0.34375	0.34375	non-synonymous	151558	32	38970	Sodium/potassium-transporting ATPase subunit alpha-1	atp1a1	2	24.3725	5.10017e-06	0.00102114	0.088018	-1.0154	0.80632	-0.02163	0.032101
TR36226|c2_g2_i4	1574	G	A	0.34375	0.34375	synonymous	135061	32	39407	Sodium/potassium-transporting ATPase subunit alpha-1	atp1a1	2	24.3725	5.10017e-06	0.00102114	0.083417	-1.0409	0.84923	-0.025511	0.032062
TR66705|c5_g3_i10	4422	G	T	0.375	0.40625	synonymous	4833.67	32	968	Serine/threonine-protein kinase WNK2	Wnk2	2	24.2697	5.36903e-06	0.0010722	0.089818	-1.0058	0.76583	-0.021281	0.032155
TR77459|c7_g3_i2	206	A	T	0.34375	0.34375	non-synonymous	5938.71	32	2755	0	0	2	24.2118	5.52694e-06	0.00109808	0.084217	-1.0364	0.84517	-0.021264	0.032102
TR29046|c3_g10_i1	249	A	T	0.375	0.40625	non-synonymous	13290.9	32	3932	0	0	2	24.1417	5.72407e-06	0.00113276	0.089418	-1.0079	0.77801	-0.024343	0.03216
TR60945|c1_g1_i6	404	T	G	0.40625	0.40625	non-synonymous	9521.18	32	1495	0	0	2	24.1342	5.74537e-06	0.00113276	0.087417	-1.0187	0.81488	-0.029894	0.031966
TR84625|c0_g3_i12	454	A	G	0.40625	0.40625	non-synonymous	11868.4	32	1690	NACHT, LRR and PYD domains-containing protein 1	0	2	24.1342	5.74537e-06	0.00113276	0.079616	-1.063	0.85613	-0.025945	0.031861
TR36226|c2_g2_i4	1031	A	T	0.625	0.65625	synonymous	260659	32	10727	Sodium/potassium-transporting ATPase subunit alpha-1	atp1a1	2	24.059	5.96573e-06	0.00116729	0.092018	-0.9942	0.67977	-0.025162	0.032062
TR36226|c2_g2_i4	1068	T	C	0.625	0.65625	non-synonymous	384872	32	15144	Sodium/potassium-transporting ATPase subunit alpha-1	atp1a1	2	24.059	5.96573e-06	0.00116729	0.087618	-1.0176	0.81195	-0.021587	0.032205
TR36226|c2_g2_i4	1049	C	G	0.625	0.65625	synonymous	329114	32	13333	Sodium/potassium-transporting ATPase subunit alpha-1	atp1a1	2	24.059	5.96573e-06	0.00116729	0.087017	-1.0209	0.82092	-0.024899	0.031966
TR28999|c0_g3_i4	4639	C	T	0.40625	0.34375	synonymous	4245.91	32	1040	Fibulin-1	fbln1	2	24.0026	6.13635e-06	0.00119765	0.089418	-1.0079	0.77801	-0.0074342	0.032712
TR19713|c2_g2_i2	36	A	G	0.34375	0.375	synonymous	4281.58	32	1352	Protein POF1B	Pof1b	2	23.9964	6.15521e-06	0.00119832	0.083817	-1.0387	0.84741	-0.021509	0.031973
TR27064|c4_g4_i1	996	A	G	0.375	0.375	synonymous	5230.79	32	761	Protein argonaute-3 {ECO:0000255|HAMAP-Rule:MF_03032}	ago3	2	23.9903	6.17399e-06	0.00119896	0.089618	-1.0068	0.77114	-0.020056	0.032318
TR50931|c10_g1_i6	442	A	G	0.375	0.4375	synonymous	11300.7	32	1640	Gag-Pol polyprotein	gag-pol	2	23.9851	6.19019e-06	0.0011991	0.090618	-1.0015	0.73458	-0.026257	0.031885
TR54408|c6_g1_i1	91	G	T	0.0625	0.09375	non-synonymous	855.99	31	2172	0	0	2	23.9389	6.33477e-06	0.00122405	0.09782	-0.96487	0.48561	-0.020242	0.032458
TR54120|c5_g1_i1	193	T	A	0.3125	0.375	synonymous	5249.66	32	1773	Protein NLRC3	Nlrc3	2	23.8426	6.64723e-06	0.00127805	0.089818	-1.0058	0.76583	-0.024208	0.032063
TR46767|c4_g2_i4	1972	C	T	0.71875	0.6875	synonymous	86281.1	32	3179	EH domain-containing protein 3	EHD3	2	23.7707	6.89077e-06	0.00131581	0.091618	-0.99629	0.69698	-0.019526	0.032089
TR61009|c2_g3_i16	1324	C	G	0.34375	0.375	non-synonymous	5931.91	32	1254	Titin	TTN	2	23.7695	6.89458e-06	0.00131581	0.090218	-1.0036	0.74922	-0.029623	0.031847
TR61009|c2_g3_i16	1330	A	C	0.34375	0.375	non-synonymous	5001.48	32	1108	Titin	TTN	2	23.7695	6.89458e-06	0.00131581	0.083417	-1.0409	0.84923	-0.024225	0.031974
TR64790|c4_g7_i3	2120	A	G	0.28125	0.40625	non-synonymous	3530.36	32	1327	Transcription factor E2-alpha	Tcf3	2	23.7292	7.03499e-06	0.00133931	0.082216	-1.0478	0.85276	-0.014762	0.032455
TR6113|c5_g1_i1	712	G	A	0.125	0.125	synonymous	3595.95	32	2145	0	0	2	23.6997	7.13979e-06	0.00135593	0.080416	-1.0582	0.85566	-0.020269	0.03213
TR5778|c2_g1_i8	797	C	T	0.0625	0.0625	synonymous	529.185	32	763	Leucine zipper putative tumor suppressor 2 homolog {ECO:0000255|HAMAP-Rule:MF_03026}	lzts2	2	23.4421	8.12092e-06	0.00144653	0.096619	-0.97081	0.50405	-0.018958	0.032279
TR74936|c2_g6_i1	1976	A	G	0.0625	0.0625	non-synonymous	564.132	32	932	Neuropilin-1a	nrp1a	2	23.4421	8.12092e-06	0.00144653	0.095419	-0.97681	0.53789	-0.028129	0.032127
TR5778|c2_g1_i8	805	C	A	0.0625	0.0625	non-synonymous	523.574	32	794	Leucine zipper putative tumor suppressor 2 homolog {ECO:0000255|HAMAP-Rule:MF_03026}	lzts2	2	23.4421	8.12092e-06	0.00144653	0.094819	-0.97984	0.55948	-0.020888	0.032388
TR55054|c11_g1_i1	1552	C	G	0.0625	0.0625	non-synonymous	1392.3	32	3442	Ubiquitin carboxyl-terminal hydrolase 8	USP8	2	23.4421	8.12092e-06	0.00144653	0.092418	-0.99213	0.66076	-0.020918	0.032231
TR36691|c4_g1_i5	989	C	T	0.0625	0.0625	synonymous	97.864	32	1294	Transposon Ty3-G Gag-Pol polyprotein	TY3B-G	2	23.4421	8.12092e-06	0.00144653	0.092218	-0.99316	0.67176	-0.018418	0.03236
TR13678|c13_g18_i3	410	C	T	0.0625	0.0625	non-synonymous	183.126	32	517	0	0	2	23.4421	8.12092e-06	0.00144653	0.090618	-1.0015	0.73458	-0.021655	0.032318
TR19277|c0_g5_i3	268	T	C	0.5625	0.5625	non-synonymous	23390.7	32	1279	Protein NLRC3	Nlrc3	2	23.4421	8.12092e-06	0.00144653	0.090018	-1.0047	0.75763	-0.024396	0.032098
TR6159|c2_g3_i7	1498	A	G	0.0625	0.0625	non-synonymous	129.782	32	1161	Phosphatidylserine synthase 1	ptdss1	2	23.4421	8.12092e-06	0.00144653	0.090018	-1.0047	0.75763	-0.015632	0.032277
TR48588|c0_g1_i2	912	C	G	0.0625	0.0625	non-synonymous	904.991	32	2397	Cyclic AMP-dependent transcription factor ATF-6 alpha	ATF6	2	23.4421	8.12092e-06	0.00144653	0.088618	-1.0122	0.79513	-0.01401	0.032392
TR5764|c9_g1_i3	694	T	A	0.0625	0.0625	non-synonymous	360.297	32	2028	Cyclin-L1	ccnl1	2	23.4421	8.12092e-06	0.00144653	0.088618	-1.0122	0.79513	-0.026125	0.032141
TR461|c0_g9_i1	86	A	G	0.40625	0.40625	non-synonymous	8836.8	32	3381	Nuclear factor 7, brain	0	2	23.5046	7.87103e-06	0.00144653	0.087818	-1.0165	0.80864	-0.027673	0.031929
TR463|c4_g1_i3	251	T	C	0.71875	0.6875	non-synonymous	111272	32	4527	Cadherin-2	cdh2	2	23.542	7.72544e-06	0.00144653	0.087217	-1.0198	0.8185	-0.026244	0.031876
TR17828|c3_g1_i1	230	C	T	0.375	0.4375	synonymous	19034.2	32	2557	Guanylate-binding protein 6	GBP6	2	23.4898	7.9297e-06	0.00144653	0.086817	-1.022	0.82306	-0.022363	0.032122
TR16039|c3_g1_i4	374	G	T	0.375	0.4375	non-synonymous	10828.1	32	2775	Protein NLRC3	Nlrc3	2	23.4898	7.9297e-06	0.00144653	0.086817	-1.022	0.82306	-0.030562	0.031723
TR13648|c1_g1_i1	1015	A	G	0.0625	0.0625	non-synonymous	510.158	32	1798	Enhancer of polycomb homolog 1	EPC1	2	23.4421	8.12092e-06	0.00144653	0.086417	-1.0241	0.82777	-0.028911	0.032095
TR463|c4_g1_i3	250	A	C	0.71875	0.6875	non-synonymous	109168	32	4531	Cadherin-2	cdh2	2	23.542	7.72544e-06	0.00144653	0.086217	-1.0252	0.83009	-0.028678	0.031808
TR8306|c10_g1_i2	391	T	G	0.5625	0.5625	synonymous	91636.1	32	4301	Tubulin beta-1 chain	0	2	23.4421	8.12092e-06	0.00144653	0.086017	-1.0264	0.8323	-0.024382	0.031966
TR19277|c0_g5_i3	264	T	G	0.5625	0.5625	non-synonymous	24620.7	32	1306	Protein NLRC3	Nlrc3	2	23.4421	8.12092e-06	0.00144653	0.086017	-1.0264	0.8323	-0.021369	0.032114
TR5778|c2_g1_i8	806	C	T	0.0625	0.0625	synonymous	516.913	32	795	Leucine zipper putative tumor suppressor 2 homolog {ECO:0000255|HAMAP-Rule:MF_03026}	lzts2	2	23.4421	8.12092e-06	0.00144653	0.085417	-1.0297	0.83757	-0.017724	0.032383
TR16031|c1_g2_i1	105	A	G	0.25	0.34375	non-synonymous	1251.23	31	560	Neoverrucotoxin subunit beta	0	2	23.5101	7.84944e-06	0.00144653	0.085217	-1.0308	0.83942	-0.015843	0.032362
TR32814|c5_g2_i7	290	T	G	0.0625	0.0625	non-synonymous	1114.82	32	2027	Serine/threonine-protein kinase Sgk1	sgk1	2	23.4421	8.12092e-06	0.00144653	0.084417	-1.0353	0.84438	-0.020222	0.032289
TR74857|c3_g1_i5	334	C	G	0.375	0.4375	non-synonymous	15455.3	32	2545	Prostaglandin F2 receptor negative regulator	PTGFRN	2	23.4898	7.9297e-06	0.00144653	0.084017	-1.0375	0.84639	-0.022128	0.031995
TR12549|c4_g1_i2	718	G	A	0.0625	0.0625	non-synonymous	223.955	32	2100	MORC family CW-type zinc finger protein 4	MORC4	2	23.4421	8.12092e-06	0.00144653	0.084017	-1.0375	0.84639	-0.026701	0.031997
TR74857|c3_g1_i5	297	C	T	0.375	0.4375	non-synonymous	9010.63	32	1761	Prostaglandin F2 receptor negative regulator	PTGFRN	2	23.4898	7.9297e-06	0.00144653	0.082016	-1.0489	0.8531	-0.019283	0.032206
TR41674|c3_g1_i1	1784	A	G	0.0625	0.0625	synonymous	86.5287	32	614	Serine/threonine-protein kinase 3	stk3	2	23.4421	8.12092e-06	0.00144653	0.080816	-1.0559	0.85534	-0.021092	0.032183
TR23690|c2_g6_i4	2724	A	G	0.0625	0.0625	non-synonymous	890.937	32	5543	Myotubularin-related protein 12	mtmr12	2	23.4421	8.12092e-06	0.00144653	0.080616	-1.0571	0.85552	-0.017761	0.032292
TR71312|c2_g1_i4	4912	C	A	0.0625	0.0625	non-synonymous	1696.8	32	6302	Poly(U)-binding-splicing factor PUF60-B	puf60b	2	23.4421	8.12092e-06	0.00144653	0.080416	-1.0582	0.85566	-0.018535	0.032356
TR68963|c2_g2_i1	1003	T	G	0.1875	0.125	non-synonymous	1433.66	31	842	Probable RNA-directed DNA polymerase from transposon BS	RTase	2	23.4349	8.15016e-06	0.00144841	0.090618	-1.0015	0.73458	-0.024001	0.032105
TR36248|c3_g2_i4	1220	T	A	0.6875	0.625	non-synonymous	739173	32	28554	Fucolectin-1	0	2	23.427	8.18268e-06	0.00145052	0.081416	-1.0524	0.85396	-0.01785	0.032141
TR55380|c3_g2_i2	1193	C	G	0.34375	0.34375	non-synonymous	7289.73	32	2741	0	0	2	23.3104	8.67394e-06	0.00152402	0.086417	-1.0241	0.82777	-0.020312	0.032099
TR55380|c3_g2_i2	1218	T	A	0.34375	0.34375	non-synonymous	8549.57	32	2649	0	0	2	23.3104	8.67394e-06	0.00152402	0.081616	-1.0512	0.85366	-0.021207	0.03209
TR46699|c6_g6_i3	1391	A	G	0.59375	0.625	synonymous	30984.8	32	1430	Chloride channel protein 2	Clcn2	2	23.3	8.71911e-06	0.00152849	0.095019	-0.97883	0.54964	-0.031203	0.031898
TR24188|c7_g3_i6	2969	G	T	0.25	0.3125	synonymous	1961.8	32	1439	Zinc finger MYM-type protein 4	ZMYM4	2	23.2879	8.77207e-06	0.00153085	0.085217	-1.0308	0.83942	-0.020554	0.032355
TR24188|c7_g3_i6	2972	A	G	0.25	0.3125	synonymous	2124.07	32	1446	Zinc finger MYM-type protein 4	ZMYM4	2	23.2879	8.77207e-06	0.00153085	0.082817	-1.0443	0.85121	-0.017521	0.032255
TR36248|c3_g2_i4	1504	G	A	0.625	0.625	stop_gained	338344	32	15052	Fucolectin-1	0	2	23.07	9.78184e-06	0.00169941	0.089018	-1.01	0.78684	-0.022324	0.032256
TR21420|c2_g3_i1	394	C	T	0.09375	0.0625	synonymous	429.299	32	990	Guanine nucleotide-binding protein G(i) subunit alpha-2	gnai2	2	23.0089	1.00851e-05	0.00174428	0.089818	-1.0058	0.76583	-0.018919	0.032374
TR1672|c9_g1_i2	1532	C	T	0.09375	0.0625	non-synonymous	1791.09	32	2798	Integrator complex subunit 11	cpsf3l	2	23.0089	1.00851e-05	0.00174428	0.086617	-1.023	0.82518	-0.022714	0.032271
TR32581|c0_g2_i18	664	T	A	0.34375	0.4375	synonymous	3120.98	32	852	Protein NLRC5	nlrc5	2	22.9561	1.03548e-05	0.00177298	0.096019	-0.9738	0.518	-0.017577	0.032453
TR36551|c0_g1_i6	537	C	A	0.375	0.375	non-synonymous	19652.7	32	2699	Trypsin-3	0	2	22.9506	1.03835e-05	0.00177298	0.093019	-0.98903	0.62788	-0.02565	0.032018
TR36623|c10_g1_i1	318	A	G	0.34375	0.4375	non-synonymous	14907.8	32	2792	0	0	2	22.9561	1.03548e-05	0.00177298	0.089618	-1.0068	0.77114	-0.027679	0.031963
TR60855|c1_g1_i7	1325	A	C	0.25	0.375	non-synonymous	12312.2	32	4192	Putative ferric-chelate reductase 1	frrs1	2	22.9496	1.03884e-05	0.00177298	0.085817	-1.0275	0.83475	-0.0084082	0.032583
TR32860|c6_g8_i3	582	G	T	0.34375	0.4375	non-synonymous	4655.99	32	1121	Protein NLRC5	nlrc5	2	22.9561	1.03548e-05	0.00177298	0.081416	-1.0524	0.85396	-0.019911	0.032073
TR48287|c3_g2_i1	254	A	G	0.3125	0.34375	non-synonymous	4115.01	32	1117	Ribonuclease inhibitor	RNH1	2	22.8794	1.07597e-05	0.00182831	0.082216	-1.0478	0.85276	-0.024324	0.031966
TR54186|c3_g4_i3	686	A	G	0.40625	0.4375	synonymous	102214	32	21685	Calmodulin	calm	2	22.8359	1.09962e-05	0.00185225	0.089218	-1.009	0.78281	-0.029345	0.031948
TR48511|c1_g3_i1	257	C	T	0.40625	0.4375	synonymous	16884.9	32	4402	ADP-ribosylation factor 3	arf3	2	22.8359	1.09962e-05	0.00185225	0.087417	-1.0187	0.81488	-0.017559	0.032304
TR54186|c3_g4_i3	689	A	G	0.40625	0.4375	synonymous	89528.9	32	21497	Calmodulin	calm	2	22.8359	1.09962e-05	0.00185225	0.084017	-1.0375	0.84639	-0.023344	0.032167
TR66827|c5_g2_i5	2291	A	G	0.59375	0.65625	stop_retained	11503.9	32	629	Protein tyrosine phosphatase type IVA 2	Ptp4a2	2	22.813	1.11229e-05	0.00186951	0.088818	-1.0111	0.7912	-0.018136	0.032142
TR34248|c4_g1_i5	646	C	A	0.65625	0.59375	synonymous	71357.6	32	3003	Ras-related protein Rap-1b	rap1b	2	22.7441	1.15127e-05	0.00192253	0.094219	-0.98289	0.57764	-0.024059	0.032204
TR34248|c4_g1_i5	643	G	C	0.65625	0.59375	synonymous	68594.9	32	2953	Ras-related protein Rap-1b	rap1b	2	22.7441	1.15127e-05	0.00192253	0.088618	-1.0122	0.79513	-0.016147	0.032302
TR38038|c5_g2_i2	229	A	G	0.59375	0.5625	non-synonymous	30517.3	32	1398	Tripartite motif-containing protein 29	TRIM29	2	22.7093	1.1715e-05	0.0019521	0.085617	-1.0286	0.83639	-0.029658	0.031801
TR44434|c2_g4_i5	387	G	A	0.375	0.4375	synonymous	10608.1	32	3062	Protein PRRC1	prrc1	2	22.7008	1.1765e-05	0.00195622	0.085417	-1.0297	0.83757	-0.017645	0.032345
TR32809|c5_g1_i1	235	A	G	0.25	0.34375	synonymous	6341.08	32	1872	0	0	2	22.6948	1.18004e-05	0.0019579	0.086817	-1.022	0.82306	-0.023079	0.032158
TR27064|c4_g4_i1	993	A	T	0.28125	0.34375	synonymous	3641.04	32	703	Protein argonaute-3 {ECO:0000255|HAMAP-Rule:MF_03032}	ago3	2	22.6258	1.22146e-05	0.00202229	0.084817	-1.033	0.8416	-0.012482	0.032419
TR13714|c7_g2_i5	100	G	C	0.40625	0.40625	synonymous	7738.92	32	1986	0	0	2	22.5557	1.26498e-05	0.00207237	0.092018	-0.9942	0.67977	-0.02354	0.032083
TR55204|c3_g2_i4	269	T	C	0.40625	0.40625	synonymous	7632.41	32	1325	Tripartite motif-containing 13	trim13	2	22.5557	1.26498e-05	0.00207237	0.086217	-1.0252	0.83009	-0.023077	0.032109
TR55204|c3_g2_i4	271	A	C	0.40625	0.40625	non-synonymous	7450.08	32	1325	Tripartite motif-containing 13	trim13	2	22.5557	1.26498e-05	0.00207237	0.081416	-1.0524	0.85396	-0.019247	0.03224
TR68696|c7_g1_i1	4100	G	A	0.40625	0.40625	synonymous	13877.6	32	1954	Vitellogenin	vtg1	2	22.5557	1.26498e-05	0.00207237	0.078216	-1.0713	0.85677	-0.014667	0.03217
TR29561|c13_g1_i14	1721	C	A	0.3125	0.40625	non-synonymous	1337.4	32	735	0	0	2	22.4299	1.34714e-05	0.00220214	0.083217	-1.0421	0.84989	-0.016277	0.032118
TR19277|c0_g5_i3	169	A	G	0.59375	0.59375	non-synonymous	55546.6	32	2273	Protein NLRC3	Nlrc3	2	22.3944	1.37126e-05	0.00223686	0.086017	-1.0264	0.8323	-0.023654	0.032053
TR48459|c0_g1_i1	416	G	A	0.34375	0.34375	synonymous	63418.4	32	11566	Mucin-5AC	MUC5AC	2	22.3146	1.42707e-05	0.002323	0.082617	-1.0455	0.85176	-0.027017	0.032011
TR23727|c2_g3_i3	956	A	T	0.28125	0.34375	non-synonymous	2245.33	32	1439	UPF0392 protein F13G3.3	F13G3.3	2	22.3005	1.43717e-05	0.00232479	0.093219	-0.988	0.62073	-0.022331	0.032177
TR23727|c2_g3_i3	955	G	T	0.28125	0.34375	non-synonymous	2190.73	32	1445	UPF0392 protein F13G3.3	F13G3.3	2	22.3005	1.43717e-05	0.00232479	0.089218	-1.009	0.78281	-0.021329	0.032092
TR23727|c2_g3_i3	953	C	T	0.28125	0.34375	stop_gained	2206.17	32	1423	UPF0392 protein F13G3.3	F13G3.3	2	22.3005	1.43717e-05	0.00232479	0.081016	-1.0547	0.85491	-0.02291	0.032013
TR24197|c3_g16_i10	382	G	A	0.59375	0.625	non-synonymous	26788.4	32	1247	Butyrophilin-like protein 2	Btnl2	2	22.263	1.46434e-05	0.00236381	0.090418	-1.0026	0.74124	-0.028846	0.03189
TR66863|c2_g1_i7	4229	G	C	0.5625	0.59375	non-synonymous	109090	32	5137	Proactivator polypeptide	PSAP	2	22.2447	1.47783e-05	0.00237568	0.095619	-0.97581	0.52962	-0.021847	0.032328
TR71005|c0_g1_i4	2414	C	T	0.0625	0.09375	non-synonymous	1306.69	32	2706	Alpha-1-antitrypsin homolog	0	2	22.2447	1.47783e-05	0.00237568	0.088218	-1.0143	0.80287	-0.016301	0.032306
TR19259|c1_g3_i6	893	G	T	0.09375	0.03125	synonymous	1568.9	32	1858	Fermitin family homolog 2	fermt2	2	22.231	1.48802e-05	0.00237883	0.097219	-0.96783	0.49419	-0.0097335	0.032757
TR581|c2_g5_i18	2222	G	C	0.34375	0.40625	non-synonymous	5100.65	32	1742	Probable helicase with zinc finger domain	helz	2	22.2297	1.48899e-05	0.00237883	0.087017	-1.0209	0.82092	-0.027585	0.031967
TR56963|c0_g1_i1	701	A	T	0.09375	0.03125	non-synonymous	1298.71	32	924	0	0	2	22.231	1.48802e-05	0.00237883	0.084017	-1.0375	0.84639	-0.00090405	0.032956
TR50925|c17_g1_i4	224	A	G	0.375	0.40625	non-synonymous	6834.98	32	1885	Stonustoxin subunit beta	0	2	22.1781	1.52784e-05	0.00243586	0.089818	-1.0058	0.76583	-0.025788	0.031992
TR32581|c0_g2_i18	667	C	G	0.3125	0.4375	non-synonymous	2578.58	32	859	Protein NLRC5	nlrc5	2	22.1623	1.53997e-05	0.00243788	0.092018	-0.9942	0.67977	-0.011968	0.032547
TR54186|c3_g4_i3	536	C	G	0.375	0.46875	synonymous	73383.8	32	35685	Calmodulin	calm	2	22.156	1.54483e-05	0.00243788	0.089218	-1.009	0.78281	-0.019404	0.03227
TR32581|c0_g2_i18	671	T	A	0.3125	0.4375	non-synonymous	2989.08	32	858	Protein NLRC5	nlrc5	2	22.1623	1.53997e-05	0.00243788	0.089218	-1.009	0.78281	-0.021717	0.032258
TR74638|c5_g1_i1	497	A	C	0.375	0.46875	synonymous	8853.99	32	1233	Counting factor associated protein D	cfaD	2	22.156	1.54483e-05	0.00243788	0.086817	-1.022	0.82306	-0.013645	0.032319
TR54186|c3_g4_i3	542	C	T	0.375	0.46875	synonymous	87741.7	32	34169	Calmodulin	calm	2	22.156	1.54483e-05	0.00243788	0.084617	-1.0341	0.84304	-0.01715	0.032192
TR68696|c7_g1_i1	2370	G	A	0.34375	0.4375	non-synonymous	10937.6	32	1415	Vitellogenin	vtg1	2	22.0926	1.59457e-05	0.00250577	0.084617	-1.0341	0.84304	-0.019701	0.032177
TR57634|c4_g2_i1	256	T	C	0.28125	0.4375	synonymous	8804.49	32	2092	Receptor-type tyrosine-protein phosphatase F	ptprf	2	22.0889	1.59756e-05	0.00250577	0.080216	-1.0594	0.85573	-0.0061342	0.032503
TR86029|c0_g1_i2	132	C	T	0.34375	0.375	synonymous	27158.2	32	6954	Sodium/potassium-transporting ATPase subunit alpha-1	atp1a1	2	22.0686	1.61382e-05	0.002516	0.090218	-1.0036	0.74922	-0.019963	0.032288
TR86029|c0_g1_i2	130	G	T	0.34375	0.375	non-synonymous	30046.3	32	7283	Sodium/potassium-transporting ATPase subunit alpha-1	atp1a1	2	22.0686	1.61382e-05	0.002516	0.084617	-1.0341	0.84304	-0.019796	0.032091
TR23749|c5_g1_i1	644	A	G	0.3125	0.40625	synonymous	4457.09	32	946	Histone acetyltransferase p300	Ep300	2	22.0747	1.60894e-05	0.002516	0.083617	-1.0398	0.84848	-0.019221	0.032163
TR85990|c0_g1_i1	98	A	C	0.625	0.5625	non-synonymous	486415	32	19440	0	0	2	22.0377	1.63895e-05	0.00255005	0.082016	-1.0489	0.8531	-0.021602	0.03213
TR69031|c7_g1_i11	1162	A	G	0.125	0.03125	non-synonymous	457.564	32	1162	Serine/threonine-protein phosphatase 6 regulatory ankyrin repeat subunit C	ankrd52	2	21.9605	1.70353e-05	0.00263992	0.088818	-1.0111	0.7912	-0.0030691	0.033088
TR463|c4_g1_i3	189	G	A	0.6875	0.71875	synonymous	40081.5	32	1789	Cadherin-2	cdh2	2	21.9436	1.71795e-05	0.0026464	0.095019	-0.97883	0.54964	-0.024143	0.032088
TR463|c4_g1_i3	191	T	C	0.6875	0.71875	non-synonymous	41341.2	32	1787	Cadherin-2	cdh2	2	21.9436	1.71795e-05	0.0026464	0.091618	-0.99629	0.69698	-0.029069	0.031932
TR463|c4_g1_i3	190	T	A	0.6875	0.71875	non-synonymous	40561	32	1785	Cadherin-2	cdh2	2	21.9436	1.71795e-05	0.0026464	0.089218	-1.009	0.78281	-0.025329	0.031958
TR57634|c4_g2_i1	241	C	A	0.3125	0.4375	synonymous	20831.3	32	2491	Receptor-type tyrosine-protein phosphatase F	ptprf	2	21.8929	1.76201e-05	0.00267079	0.092819	-0.99006	0.64118	-0.016454	0.032443
TR57634|c4_g2_i1	244	T	G	0.3125	0.4375	synonymous	19201.5	32	2376	Receptor-type tyrosine-protein phosphatase F	ptprf	2	21.8929	1.76201e-05	0.00267079	0.089018	-1.01	0.78684	-0.016098	0.032329
TR82238|c2_g3_i7	1248	G	C	0.3125	0.34375	non-synonymous	13365	32	5882	Collagen alpha-2(I) chain	col1a2	2	21.9025	1.75364e-05	0.00267079	0.086417	-1.0241	0.82777	-0.026848	0.032019
TR22459|c2_g2_i1	197	G	A	0.3125	0.4375	non-synonymous	20031	32	3259	NACHT, LRR and PYD domains-containing protein 12	Nlrp12	2	21.8929	1.76201e-05	0.00267079	0.085017	-1.0319	0.84037	-0.01441	0.032381
TR60902|c4_g3_i6	350	T	A	0.3125	0.4375	synonymous	4223.73	32	580	Contactin-1a	cntn1a	2	21.8929	1.76201e-05	0.00267079	0.084617	-1.0341	0.84304	-0.011212	0.032536
TR60902|c4_g3_i6	347	A	T	0.3125	0.4375	non-synonymous	4152.34	32	575	Contactin-1a	cntn1a	2	21.8929	1.76201e-05	0.00267079	0.082817	-1.0443	0.85121	-0.010776	0.032625
TR48511|c1_g3_i1	239	A	T	0.3125	0.4375	synonymous	9011	32	4791	ADP-ribosylation factor 3	arf3	2	21.8929	1.76201e-05	0.00267079	0.080816	-1.0559	0.85534	-0.014678	0.032321
TR22459|c2_g2_i1	184	T	A	0.3125	0.4375	non-synonymous	12979.6	32	3455	NACHT, LRR and PYD domains-containing protein 12	Nlrp12	2	21.8929	1.76201e-05	0.00267079	0.079416	-1.0642	0.85623	-0.014249	0.032314
TR36277|c2_g1_i4	891	A	G	0.40625	0.40625	synonymous	4509.32	32	641	Nuclear mitotic apparatus protein 1 {ECO:0000312|HGNC:HGNC:8059}	NUMA1	2	21.8898	1.76481e-05	0.00267079	0.077415	-1.0762	0.85698	-0.0208	0.032093
TR13728|c4_g2_i2	985	C	G	0.34375	0.40625	non-synonymous	5640.51	32	999	Ganglioside-induced differentiation-associated protein 2	gdap2	2	21.8708	1.78161e-05	0.00268051	0.088818	-1.0111	0.7912	-0.026721	0.032027
TR13728|c4_g2_i2	984	A	T	0.34375	0.40625	non-synonymous	5681.43	32	998	Ganglioside-induced differentiation-associated protein 2	gdap2	2	21.8708	1.78161e-05	0.00268051	0.086217	-1.0252	0.83009	-0.020553	0.032191
TR60855|c1_g1_i7	1236	T	C	0.40625	0.40625	synonymous	21288.2	32	3822	Putative ferric-chelate reductase 1	frrs1	2	21.8339	1.81478e-05	0.00272513	0.090818	-1.0005	0.72704	-0.027547	0.032054
TR23749|c5_g1_i1	626	G	C	0.21875	0.375	synonymous	2561.9	32	953	Histone acetyltransferase p300	Ep300	2	21.8098	1.83676e-05	0.00274749	0.089018	-1.01	0.78684	-0.0065394	0.032624
TR23749|c5_g1_i1	629	C	A	0.21875	0.375	synonymous	2685.38	32	953	Histone acetyltransferase p300	Ep300	2	21.8098	1.83676e-05	0.00274749	0.085817	-1.0275	0.83475	-0.011818	0.032465
TR463|c4_g1_i3	149	T	A	0.65625	0.6875	non-synonymous	27442.9	32	1208	Cadherin-2	cdh2	2	21.8029	1.84319e-05	0.00275178	0.090218	-1.0036	0.74922	-0.028733	0.032019
TR24215|c5_g4_i1	83	C	G	0.65625	0.6875	non-synonymous	53706.8	32	2145	E3 ubiquitin/ISG15 ligase TRIM25	Trim25	2	21.7681	1.87546e-05	0.00279458	0.089618	-1.0068	0.77114	-0.019329	0.032266
TR13530|c5_g2_i6	2443	C	T	0.34375	0.375	synonymous	196476	32	134679	Actin, cytoplasmic 1	actba	2	21.7538	1.88899e-05	0.00280933	0.091018	-0.99943	0.71955	-0.028117	0.032129
TR72064|c5_g1_i1	417	G	C	0.34375	0.40625	non-synonymous	20685.8	32	4904	EGF-like module-containing mucin-like hormone receptor-like 4	0	2	21.745	1.8973e-05	0.0028163	0.087417	-1.0187	0.81488	-0.019109	0.032126
TR55017|c2_g2_i3	1685	C	T	0.3125	0.375	non-synonymous	6276.98	32	2137	G-protein coupled receptor 126	gpr126	2	21.7336	1.90811e-05	0.00282692	0.081016	-1.0547	0.85491	-0.016772	0.032208
TR36226|c2_g2_i4	959	T	C	0.5625	0.59375	synonymous	209215	32	10365	Sodium/potassium-transporting ATPase subunit alpha-1	atp1a1	2	21.6753	1.96457e-05	0.00283415	0.096019	-0.9738	0.518	-0.032453	0.031871
TR41712|c2_g1_i3	807	T	G	0.4375	0.4375	non-synonymous	25796.7	32	4915	0	0	2	21.6351	2.00443e-05	0.00283415	0.092819	-0.99006	0.64118	-0.030478	0.031982
TR28944|c6_g3_i8	874	C	G	0.0625	0.09375	synonymous	649.768	32	577	AT-rich interactive domain-containing protein 3A	arid3a	2	21.6753	1.96457e-05	0.00283415	0.092619	-0.99109	0.65134	-0.023783	0.032106
TR17282|c3_g1_i2	1587	A	C	0.4375	0.4375	non-synonymous	55877.3	32	9475	Neuroblast differentiation-associated protein AHNAK	AHNAK	2	21.6351	2.00443e-05	0.00283415	0.092619	-0.99109	0.65134	-0.026187	0.031999
TR23026|c0_g2_i8	259	A	G	0.28125	0.40625	non-synonymous	5960.4	32	1325	0	0	2	21.6777	1.96219e-05	0.00283415	0.091818	-0.99524	0.68581	-0.0089334	0.032608
TR17282|c3_g1_i2	1704	T	G	0.4375	0.4375	non-synonymous	78897.9	32	9873	Neuroblast differentiation-associated protein AHNAK	AHNAK	2	21.6351	2.00443e-05	0.00283415	0.091018	-0.99943	0.71955	-0.023623	0.03205
TR23749|c5_g1_i1	638	A	T	0.28125	0.40625	synonymous	4048.4	32	962	Histone acetyltransferase p300	Ep300	2	21.6777	1.96219e-05	0.00283415	0.090018	-1.0047	0.75763	-0.021182	0.032201
TR23026|c0_g2_i8	262	A	G	0.28125	0.40625	non-synonymous	5968.3	32	1325	0	0	2	21.6777	1.96219e-05	0.00283415	0.089618	-1.0068	0.77114	-0.017012	0.032271
TR20948|c5_g5_i18	1996	C	G	0.4375	0.4375	synonymous	17779	32	3342	Putative helicase mov-10-B.1	mov10b.1	2	21.6351	2.00443e-05	0.00283415	0.088618	-1.0122	0.79513	-0.031104	0.031884
TR36308|c2_g12_i13	1558	T	C	0.4375	0.4375	synonymous	31927.8	32	5287	Opioid growth factor receptor	Ogfr	2	21.6351	2.00443e-05	0.00283415	0.088418	-1.0133	0.79919	-0.017541	0.032284
TR64151|c2_g13_i3	1116	T	C	0.25	0.375	synonymous	2193.65	32	627	Zinc finger protein 148	znf148	2	21.6633	1.97643e-05	0.00283415	0.088218	-1.0143	0.80287	-0.017837	0.032269
TR48703|c4_g3_i11	863	A	T	0.4375	0.4375	non-synonymous	33709.5	32	5090	Leukocyte elastase inhibitor	SERPINB1	2	21.6351	2.00443e-05	0.00283415	0.088218	-1.0143	0.80287	-0.026185	0.032024
TR36226|c2_g2_i4	2612	T	C	0.4375	0.4375	synonymous	7870.7	32	1785	Sodium/potassium-transporting ATPase subunit alpha-1	atp1a1	2	21.6351	2.00443e-05	0.00283415	0.088018	-1.0154	0.80632	-0.027474	0.032063
TR54926|c4_g6_i9	1424	G	C	0.4375	0.4375	synonymous	5991.81	32	672	Zinc finger protein 609	ZNF609	2	21.6351	2.00443e-05	0.00283415	0.088018	-1.0154	0.80632	-0.028631	0.031939
TR55379|c0_g1_i7	1906	A	G	0.4375	0.4375	non-synonymous	6291.6	32	985	Leucine-rich repeat-containing G-protein coupled receptor 4	lgr4	2	21.6351	2.00443e-05	0.00283415	0.087818	-1.0165	0.80864	-0.017488	0.032263
TR62815|c3_g4_i2	277	A	C	0.4375	0.4375	non-synonymous	35508.6	32	4811	0	0	2	21.6351	2.00443e-05	0.00283415	0.087618	-1.0176	0.81195	-0.0271	0.032026
TR45864|c1_g4_i2	300	T	C	0.4375	0.4375	synonymous	39733.8	32	6920	Neuroblast differentiation-associated protein AHNAK	AHNAK	2	21.6351	2.00443e-05	0.00283415	0.087417	-1.0187	0.81488	-0.025624	0.03191
TR61009|c2_g3_i16	882	G	A	0.4375	0.4375	synonymous	16656.2	32	1588	Titin	TTN	2	21.6351	2.00443e-05	0.00283415	0.087417	-1.0187	0.81488	-0.01307	0.032439
TR20948|c5_g5_i18	1999	G	A	0.4375	0.4375	synonymous	18177.8	32	3158	Putative helicase mov-10-B.1	mov10b.1	2	21.6351	2.00443e-05	0.00283415	0.087217	-1.0198	0.8185	-0.016967	0.032411
TR20948|c5_g5_i18	1993	C	T	0.4375	0.4375	synonymous	17200.4	32	3405	Putative helicase mov-10-B.1	mov10b.1	2	21.6351	2.00443e-05	0.00283415	0.086617	-1.023	0.82518	-0.022773	0.03218
TR17282|c3_g1_i2	1589	G	A	0.4375	0.4375	synonymous	57834.8	32	9448	Neuroblast differentiation-associated protein AHNAK	AHNAK	2	21.6351	2.00443e-05	0.00283415	0.086217	-1.0252	0.83009	-0.023542	0.032069
TR45864|c1_g4_i2	297	T	C	0.4375	0.4375	synonymous	57952.3	32	7180	Neuroblast differentiation-associated protein AHNAK	AHNAK	2	21.6351	2.00443e-05	0.00283415	0.086217	-1.0252	0.83009	-0.023314	0.032001
TR55379|c0_g1_i7	1852	A	G	0.4375	0.4375	non-synonymous	6797.45	32	1033	Leucine-rich repeat-containing G-protein coupled receptor 4	lgr4	2	21.6351	2.00443e-05	0.00283415	0.085817	-1.0275	0.83475	-0.031076	0.031727
TR23026|c0_g2_i8	264	C	T	0.28125	0.40625	non-synonymous	5903.7	32	1328	0	0	2	21.6777	1.96219e-05	0.00283415	0.083817	-1.0387	0.84741	-0.0090738	0.032558
TR54926|c4_g6_i9	1425	T	G	0.4375	0.4375	non-synonymous	5951.44	32	669	Zinc finger protein 609	ZNF609	2	21.6351	2.00443e-05	0.00283415	0.082817	-1.0443	0.85121	-0.022448	0.032071
TR85990|c0_g1_i1	96	C	A	0.625	0.625	non-synonymous	490831	32	19383	0	0	2	21.6089	2.03088e-05	0.00286632	0.090618	-1.0015	0.73458	-0.027095	0.03198
TR31173|c6_g2_i8	942	T	C	0.6875	0.78125	synonymous	225980	32	8656	Sodium/potassium-transporting ATPase subunit alpha-3	atp1a3	2	21.5806	2.05982e-05	0.00290188	0.086417	-1.0241	0.82777	-0.013713	0.032309
TR60517|c0_g1_i6	5461	A	C	0.21875	0.28125	non-synonymous	45150.9	32	31489	Epiplakin	Eppk1	2	21.5709	2.06987e-05	0.00291074	0.090218	-1.0036	0.74922	-0.024022	0.032059
TR19697|c2_g1_i1	50	G	A	0.25	0.375	non-synonymous	11692.7	32	6653	Granulin-2	0	2	21.5223	2.1208e-05	0.00297696	0.092418	-0.99213	0.66076	-0.017593	0.032172
TR20860|c5_g1_i1	956	T	A	0.3125	0.34375	synonymous	10675	32	3556	Kinesin-like protein kif7	kif7	2	21.4644	2.18307e-05	0.00305882	0.084017	-1.0375	0.84639	-0.026887	0.031915
TR85235|c2_g2_i8	1990	C	A	0.125	0.25	synonymous	3297.45	32	1763	[Pyruvate dehydrogenase (acetyl-transferring)] kinase isozyme 2, mitochondrial	Pdk2	2	21.4382	2.21187e-05	0.00309358	0.083817	-1.0387	0.84741	-0.0081821	0.032452
TR5615|c3_g7_i2	115	G	A	0.375	0.40625	non-synonymous	8116.02	32	1348	0	0	2	21.4118	2.24125e-05	0.00312903	0.090418	-1.0026	0.74124	-0.027624	0.031964
TR69046|c0_g2_i3	783	G	T	0.25	0.25	non-synonymous	2030.58	32	1127	Zinc finger protein draculin	drl	2	21.4048	2.24904e-05	0.00313426	0.090418	-1.0026	0.74124	-0.01405	0.032399
TR463|c4_g1_i3	163	T	A	0.6875	0.6875	non-synonymous	38297.3	32	1655	Cadherin-2	cdh2	2	21.3121	2.35583e-05	0.00326546	0.088418	-1.0133	0.79919	-0.01982	0.032165
TR463|c4_g1_i3	162	T	G	0.6875	0.6875	synonymous	37764.8	32	1657	Cadherin-2	cdh2	2	21.3121	2.35583e-05	0.00326546	0.082617	-1.0455	0.85176	-0.021232	0.032163
TR45864|c1_g4_i2	187	T	G	0.71875	0.71875	non-synonymous	611577	32	21744	Neuroblast differentiation-associated protein AHNAK	AHNAK	2	21.3026	2.367e-05	0.00327508	0.092418	-0.99213	0.66076	-0.018875	0.032231
TR20208|c2_g2_i1	96	G	A	0.09375	0.0625	non-synonymous	329.507	32	644	Transposable element Tcb1 transposase	0	2	21.1856	2.50958e-05	0.00345386	0.091218	-0.99838	0.71066	-0.020534	0.032195
TR50898|c8_g8_i2	70	G	A	0.09375	0.0625	non-synonymous	669.282	32	1182	0	0	2	21.1856	2.50958e-05	0.00345386	0.088818	-1.0111	0.7912	-0.016291	0.032375
TR13703|c5_g2_i2	902	G	A	0.28125	0.3125	non-synonymous	4246.75	32	1025	DNA polymerase	0	2	21.1767	2.52081e-05	0.00346038	0.091218	-0.99838	0.71066	-0.025613	0.03213
TR31173|c6_g2_i8	924	T	C	0.65625	0.625	synonymous	172051	32	6599	Sodium/potassium-transporting ATPase subunit alpha-3	atp1a3	2	21.1748	2.52325e-05	0.00346038	0.090018	-1.0047	0.75763	-0.030899	0.031897
TR34248|c4_g1_i5	565	C	T	0.59375	0.53125	synonymous	20597.9	32	1060	Ras-related protein Rap-1b	rap1b	2	21.152	2.55209e-05	0.00346923	0.092619	-0.99109	0.65134	-0.018858	0.032252
TR19277|c0_g1_i2	307	C	T	0.59375	0.53125	synonymous	217629	32	8398	Protein NLRC3	Nlrc3	2	21.152	2.55209e-05	0.00346923	0.089018	-1.01	0.78684	-0.021452	0.032181
TR19277|c0_g1_i2	259	T	C	0.59375	0.53125	synonymous	137903	32	5521	Protein NLRC3	Nlrc3	2	21.152	2.55209e-05	0.00346923	0.087217	-1.0198	0.8185	-0.024783	0.031984
TR17828|c3_g1_i1	263	T	A	0.59375	0.53125	non-synonymous	67072.9	32	2960	Guanylate-binding protein 6	GBP6	2	21.152	2.55209e-05	0.00346923	0.084017	-1.0375	0.84639	-0.020626	0.032082
TR24233|c2_g1_i6	219	C	T	0.59375	0.53125	synonymous	76290.3	32	3333	Protein NLRC3	Nlrc3	2	21.152	2.55209e-05	0.00346923	0.080816	-1.0559	0.85534	-0.017425	0.032142
TR13708|c3_g1_i7	363	C	T	0.34375	0.40625	synonymous	31379.2	32	6973	ICOS ligand	ICOSLG	2	21.1315	2.57841e-05	0.00349886	0.093019	-0.98903	0.62788	-0.023307	0.032067
TR19277|c0_g1_i2	253	C	A	0.3125	0.40625	synonymous	14595.7	32	5534	Protein NLRC3	Nlrc3	2	21.1234	2.58882e-05	0.00350686	0.090418	-1.0026	0.74124	-0.025236	0.032187
TR64790|c4_g7_i3	2211	G	A	0.34375	0.40625	non-synonymous	3512.86	32	1108	Transcription factor E2-alpha	Tcf3	2	21.0769	2.64973e-05	0.0035521	0.090018	-1.0047	0.75763	-0.020867	0.031957
TR72656|c0_g3_i2	119	G	A	0.625	0.53125	non-synonymous	134607	32	6988	0	0	2	21.0809	2.64442e-05	0.0035521	0.089018	-1.01	0.78684	-0.022179	0.032086
TR64790|c4_g7_i3	2208	A	G	0.34375	0.40625	non-synonymous	3368.92	32	1083	Transcription factor E2-alpha	Tcf3	2	21.0769	2.64973e-05	0.0035521	0.088818	-1.0111	0.7912	-0.027766	0.032022
TR45815|c1_g5_i4	501	G	A	0.375	0.34375	non-synonymous	12603.8	32	4335	6-phosphofructo-2-kinase/fructose-2,6-bisphosphatase 4	Pfkfb4	2	21.0852	2.63876e-05	0.0035521	0.085217	-1.0308	0.83942	-0.020313	0.032263
TR64790|c4_g7_i3	2212	C	T	0.34375	0.40625	synonymous	3502.37	32	1118	Transcription factor E2-alpha	Tcf3	2	21.0769	2.64973e-05	0.0035521	0.083817	-1.0387	0.84741	-0.020825	0.032129
TR64790|c4_g7_i3	2215	C	G	0.34375	0.40625	non-synonymous	3325.56	32	1174	Transcription factor E2-alpha	Tcf3	2	21.0769	2.64973e-05	0.0035521	0.081216	-1.0536	0.85462	-0.020154	0.032077
TR6197|c4_g4_i8	258	G	T	0.375	0.46875	non-synonymous	66410.9	32	10350	Ladderlectin	0	2	21.0438	2.69405e-05	0.00358054	0.086617	-1.023	0.82518	-0.022157	0.032079
TR68696|c7_g1_i1	2395	G	A	0.375	0.46875	non-synonymous	12675.7	32	1562	Vitellogenin	vtg1	2	21.0438	2.69405e-05	0.00358054	0.086017	-1.0264	0.8323	-0.019413	0.032209
TR6197|c4_g4_i8	253	A	C	0.375	0.46875	synonymous	68492.6	32	10570	Ladderlectin	0	2	21.0438	2.69405e-05	0.00358054	0.085617	-1.0286	0.83639	-0.019895	0.032202
TR6197|c4_g4_i8	257	T	C	0.375	0.46875	non-synonymous	67360.1	32	10399	Ladderlectin	0	2	21.0438	2.69405e-05	0.00358054	0.084417	-1.0353	0.84438	-0.013416	0.032473
TR6197|c4_g4_i8	255	C	G	0.375	0.46875	non-synonymous	65133.1	32	10515	Ladderlectin	0	2	21.0438	2.69405e-05	0.00358054	0.083617	-1.0398	0.84848	-0.015206	0.03237
TR50923|c24_g2_i2	137	G	A	0.1875	0.15625	non-synonymous	3696.06	32	1710	0	0	2	21.0332	2.70825e-05	0.00359326	0.085017	-1.0319	0.84037	-0.023552	0.031979
TR48730|c2_g1_i1	559	T	C	0.3125	0.375	synonymous	6037.94	29	1333	Apelin receptor B	aplnrb	2	21.0219	2.72362e-05	0.00360132	0.085217	-1.0308	0.83942	-0.022385	0.031995
TR48730|c2_g1_i1	557	G	A	0.3125	0.375	non-synonymous	5695.33	29	1309	Apelin receptor B	aplnrb	2	21.0219	2.72362e-05	0.00360132	0.085217	-1.0308	0.83942	-0.023636	0.032106
TR55204|c3_g2_i4	127	T	C	0.3125	0.375	synonymous	6863.45	32	1677	Tripartite motif-containing 13	trim13	2	21.0015	2.75162e-05	0.00363214	0.090018	-1.0047	0.75763	-0.024858	0.03205
TR53419|c3_g2_i1	4926	A	G	0.40625	0.40625	synonymous	19225.6	32	6326	Inhibitor of nuclear factor kappa-B kinase subunit alpha	chuk	2	20.9573	2.81303e-05	0.00366944	0.092218	-0.99316	0.67176	-0.032127	0.031993
TR68653|c2_g1_i12	2585	T	A	0.40625	0.40625	synonymous	102891	32	27872	0	0	2	20.9573	2.81303e-05	0.00366944	0.089818	-1.0058	0.76583	-0.028426	0.031857
TR68653|c2_g1_i12	2594	T	A	0.40625	0.40625	synonymous	80982.9	32	27281	0	0	2	20.9573	2.81303e-05	0.00366944	0.089618	-1.0068	0.77114	-0.022792	0.032033
TR34248|c4_g1_i5	652	G	A	0.65625	0.59375	synonymous	69696.8	32	2996	Ras-related protein Rap-1b	rap1b	2	20.9757	2.78727e-05	0.00366944	0.086417	-1.0241	0.82777	-0.024496	0.032165
TR53419|c3_g2_i1	4924	G	A	0.40625	0.40625	non-synonymous	18868.4	32	6421	Inhibitor of nuclear factor kappa-B kinase subunit alpha	chuk	2	20.9573	2.81303e-05	0.00366944	0.085617	-1.0286	0.83639	-0.027829	0.03183
TR53419|c3_g2_i1	4927	A	G	0.40625	0.40625	non-synonymous	19003.5	32	6294	Inhibitor of nuclear factor kappa-B kinase subunit alpha	chuk	2	20.9573	2.81303e-05	0.00366944	0.085217	-1.0308	0.83942	-0.021855	0.032172
TR68653|c2_g1_i12	2582	T	C	0.40625	0.40625	synonymous	124731	32	28266	0	0	2	20.9573	2.81303e-05	0.00366944	0.084817	-1.033	0.8416	-0.030865	0.031795
TR13728|c4_g2_i2	3815	A	T	0.34375	0.375	non-synonymous	4500.91	32	1197	Ganglioside-induced differentiation-associated protein 2	gdap2	2	20.9538	2.81806e-05	0.00366982	0.085617	-1.0286	0.83639	-0.024411	0.032009
TR36483|c5_g1_i1	1016	C	T	0.09375	0.09375	non-synonymous	144892	32	167775	60S ribosomal protein L19	rpl19	2	20.9362	2.84293e-05	0.00368981	0.094019	-0.9839	0.58806	-0.01987	0.032413
TR38038|c5_g3_i1	140	A	G	0.59375	0.59375	non-synonymous	57551.1	32	2294	Tripartite motif-containing protein 29	TRIM29	2	20.9362	2.84293e-05	0.00368981	0.091018	-0.99943	0.71955	-0.027676	0.031952
TR55011|c1_g5_i2	193	C	T	0.625	0.59375	non-synonymous	39148.7	32	1653	C-type lectin lectoxin-Lei1	0	2	20.9199	2.86616e-05	0.00371374	0.089618	-1.0068	0.77114	-0.022676	0.032096
TR64790|c4_g7_i3	2097	A	C	0.375	0.375	non-synonymous	5013.73	32	1371	Transcription factor E2-alpha	Tcf3	2	20.8917	2.90686e-05	0.00374768	0.093219	-0.988	0.62073	-0.022154	0.032255
TR64790|c4_g7_i3	2099	C	G	0.375	0.375	non-synonymous	4986.72	32	1365	Transcription factor E2-alpha	Tcf3	2	20.8917	2.90686e-05	0.00374768	0.085617	-1.0286	0.83639	-0.025216	0.032009
TR50906|c4_g1_i3	1704	C	T	0.0625	0.09375	non-synonymous	1560.55	32	1579	RNA-directed DNA polymerase from mobile element jockey	pol	2	20.8365	2.98817e-05	0.00379566	0.095419	-0.97681	0.53789	-0.025255	0.032201
TR29419|c4_g4_i9	3093	A	C	0.0625	0.09375	non-synonymous	639.806	32	1360	Glucocorticoid receptor	nr3c1	2	20.8365	2.98817e-05	0.00379566	0.093619	-0.98595	0.6016	-0.023873	0.032159
TR71219|c6_g2_i2	1819	C	G	0.15625	0.15625	non-synonymous	753.901	32	777	Protein PET117 homolog, mitochondrial	pet117	2	20.8373	2.98695e-05	0.00379566	0.093419	-0.98697	0.6106	-0.031131	0.031928
TR13667|c6_g3_i1	916	G	T	0.0625	0.09375	stop_gained	495.582	32	770	0	0	2	20.8365	2.98817e-05	0.00379566	0.092018	-0.9942	0.67977	-0.020659	0.03233
TR32790|c3_g4_i1	107	C	T	0.0625	0.09375	non-synonymous	1928.89	32	2304	0	0	2	20.8365	2.98817e-05	0.00379566	0.090018	-1.0047	0.75763	-0.019599	0.032546
TR32790|c3_g4_i1	110	G	T	0.0625	0.09375	non-synonymous	2053.33	32	2263	0	0	2	20.8365	2.98817e-05	0.00379566	0.089418	-1.0079	0.77801	-0.021249	0.032274
TR32790|c3_g4_i1	104	A	C	0.0625	0.09375	non-synonymous	2088.17	32	2253	0	0	2	20.8365	2.98817e-05	0.00379566	0.083617	-1.0398	0.84848	-0.019093	0.032172
TR13667|c6_g3_i1	917	A	T	0.0625	0.09375	non-synonymous	486.388	32	767	0	0	2	20.8365	2.98817e-05	0.00379566	0.082416	-1.0466	0.85219	-0.020686	0.032173
TR19277|c0_g1_i2	265	G	C	0.28125	0.375	synonymous	10279.7	32	5766	Protein NLRC3	Nlrc3	2	20.8535	2.96292e-05	0.00379566	0.081216	-1.0536	0.85462	-0.012396	0.032383
TR72060|c0_g1_i7	3415	G	T	0.65625	0.65625	synonymous	35033.7	32	1556	Protein translocase subunit SecA {ECO:0000255|HAMAP-Rule:MF_01382}	0	2	20.7967	3.04833e-05	0.00386575	0.086617	-1.023	0.82518	-0.023585	0.03217
TR32581|c0_g2_i18	673	T	C	0.3125	0.40625	synonymous	3375.44	32	863	Protein NLRC5	nlrc5	2	20.7637	3.09894e-05	0.00390483	0.091618	-0.99629	0.69698	-0.016735	0.032392
TR32581|c0_g2_i18	678	G	A	0.3125	0.40625	non-synonymous	3427.36	32	868	Protein NLRC5	nlrc5	2	20.7637	3.09894e-05	0.00390483	0.089218	-1.009	0.78281	-0.017709	0.032338
TR36226|c2_g6_i2	336	A	C	0.875	0.90625	non-synonymous	66169.3	32	3378	0	0	2	20.7635	3.09931e-05	0.00390483	0.088618	-1.0122	0.79513	-0.024074	0.032108
TR32581|c0_g2_i18	677	A	G	0.3125	0.40625	non-synonymous	3471.02	32	861	Protein NLRC5	nlrc5	2	20.7637	3.09894e-05	0.00390483	0.077215	-1.0774	0.85702	-0.014652	0.03218
TR48510|c3_g2_i6	1702	C	G	0.34375	0.40625	non-synonymous	4581.26	32	667	Neurobeachin-like protein 2	nbeal2	2	20.7243	3.16067e-05	0.00397567	0.083417	-1.0409	0.84923	-0.023967	0.031912
TR24135|c2_g4_i1	124	T	G	0.375	0.34375	non-synonymous	58881.3	32	15945	Protein NLRC3	NLRC3	2	20.6413	3.29449e-05	0.00413728	0.091218	-0.99838	0.71066	-0.023079	0.032086
TR73278|c1_g3_i8	197	A	G	0.59375	0.65625	synonymous	45635	32	1821	Peptidyl-prolyl cis-trans isomerase CWC27 homolog	cwc27	2	20.6367	3.30217e-05	0.00414021	0.089618	-1.0068	0.77114	-0.020408	0.032234
TR60517|c0_g1_i6	5477	C	G	0.1875	0.21875	synonymous	20093.2	32	25378	Epiplakin	Eppk1	2	20.622	3.32655e-05	0.00415732	0.090818	-1.0005	0.72704	-0.030898	0.031842
TR60517|c0_g1_i6	5468	C	A	0.1875	0.21875	synonymous	28608.4	32	28889	Epiplakin	Eppk1	2	20.622	3.32655e-05	0.00415732	0.087618	-1.0176	0.81195	-0.022927	0.032253
TR48703|c4_g3_i11	840	T	C	0.3125	0.3125	non-synonymous	12918.3	32	5340	Leukocyte elastase inhibitor	SERPINB1	2	20.5666	3.41989e-05	0.0042671	0.086017	-1.0264	0.8323	-0.020668	0.032124
TR5615|c3_g3_i2	99	C	T	0.25	0	non-synonymous	566.877	32	559	0	0	2	20.508	3.52169e-05	0.00437299	0.16663	-0.69907	0.37447	0.1785	0.044642
TR24215|c5_g5_i2	138	G	C	0.625	0.71875	non-synonymous	95221.7	32	3913	E3 ubiquitin/ISG15 ligase TRIM25	TRIM25	2	20.4921	3.54971e-05	0.00440073	0.085417	-1.0297	0.83757	-0.0166	0.032267
TR24215|c5_g4_i1	276	C	T	0.34375	0.4375	non-synonymous	5988.68	32	1321	E3 ubiquitin/ISG15 ligase TRIM25	Trim25	2	20.4704	3.58844e-05	0.00444164	0.090418	-1.0026	0.74124	-0.022965	0.032159
TR51929|c2_g1_i3	3033	A	G	0.15625	0.125	non-synonymous	693.066	32	1158	Ubiquitin carboxyl-terminal hydrolase 37	usp37	2	20.4415	3.64078e-05	0.00447782	0.091018	-0.99943	0.71955	-0.019588	0.032251
TR36248|c3_g2_i4	1186	A	G	0.71875	0.6875	non-synonymous	988169	32	36064	Fucolectin-1	0	2	20.444	3.63618e-05	0.00447782	0.081816	-1.0501	0.8534	-0.022132	0.032192
TR20860|c5_g1_i1	971	G	A	0.3125	0.28125	synonymous	5883.24	32	3671	Kinesin-like protein kif7	kif7	2	20.438	3.64705e-05	0.00447842	0.082216	-1.0478	0.85276	-0.025212	0.03187
TR25335|c2_g1_i4	547	C	T	0.3125	0.375	synonymous	4595.78	32	628	Protein NLRC5	nlrc5	2	20.4338	3.65472e-05	0.00448073	0.084017	-1.0375	0.84639	-0.015013	0.032364
TR64790|c4_g7_i3	2144	G	T	0.25	0.34375	non-synonymous	4077.77	32	1302	Transcription factor E2-alpha	Tcf3	2	20.4161	3.68731e-05	0.00449933	0.087017	-1.0209	0.82092	-0.019562	0.032122
TR64790|c4_g7_i3	2137	C	T	0.25	0.34375	synonymous	3646.1	32	1304	Transcription factor E2-alpha	Tcf3	2	20.4161	3.68731e-05	0.00449933	0.085817	-1.0275	0.83475	-0.022798	0.032032
TR64790|c4_g7_i3	2143	C	T	0.25	0.34375	synonymous	3997.78	32	1297	Transcription factor E2-alpha	Tcf3	2	20.4161	3.68731e-05	0.00449933	0.083617	-1.0398	0.84848	-0.013242	0.032413
TR32860|c6_g8_i3	370	C	A	0.40625	0.40625	non-synonymous	11259.6	32	1935	Protein NLRC5	nlrc5	2	20.3784	3.75742e-05	0.00457767	0.085217	-1.0308	0.83942	-0.025966	0.031861
TR15967|c3_g2_i10	1339	G	A	0.34375	0.34375	non-synonymous	3119.14	32	696	Cytospin-A	specc1la	2	20.3581	3.79577e-05	0.00461713	0.084217	-1.0364	0.84517	-0.024896	0.032063
TR36226|c2_g2_i4	998	T	A	0.5625	0.59375	synonymous	189487	32	9000	Sodium/potassium-transporting ATPase subunit alpha-1	atp1a1	2	20.3391	3.83202e-05	0.00464663	0.089418	-1.0079	0.77801	-0.031168	0.031866
TR32809|c5_g1_i1	167	A	G	0.375	0.40625	non-synonymous	9523.8	32	1541	0	0	2	20.3164	3.87579e-05	0.00469237	0.082416	-1.0466	0.85219	-0.027776	0.031917
TR23749|c5_g1_i1	641	C	G	0.25	0.40625	synonymous	4139.45	32	970	Histone acetyltransferase p300	Ep300	2	20.302	3.90363e-05	0.00471135	0.085417	-1.0297	0.83757	-0.004049	0.032796
TR60653|c5_g1_i7	607	A	C	0.28125	0.40625	non-synonymous	2818.44	32	802	Tripartite motif-containing protein 29	Trim29	2	20.2747	3.95745e-05	0.00476888	0.093219	-0.988	0.62073	-0.013783	0.032548
TR55484|c0_g1_i10	896	G	A	0.78125	0.75	non-synonymous	31607.2	32	1556	Legumain	LGMN	2	20.2543	3.99789e-05	0.00481013	0.086617	-1.023	0.82518	-0.017292	0.032234
TR84227|c2_g2_i10	174	A	C	0.34375	0.3125	non-synonymous	5205.4	32	1860	0	0	2	20.2322	4.04225e-05	0.00485596	0.092218	-0.99316	0.67176	-0.024345	0.032103
TR50931|c10_g1_i6	497	C	T	0.375	0.40625	synonymous	8602.74	32	1429	Gag-Pol polyprotein	gag-pol	2	20.2157	4.07578e-05	0.00488866	0.087217	-1.0198	0.8185	-0.021796	0.032203
TR36226|c2_g6_i2	218	A	G	0.84375	0.75	non-synonymous	76601.5	32	3727	0	0	2	20.1607	4.18952e-05	0.00500958	0.086417	-1.0241	0.82777	-0.017357	0.03214
TR32860|c6_g8_i3	625	A	G	0.28125	0.40625	non-synonymous	3542.88	32	1179	Protein NLRC5	nlrc5	2	20.1637	4.18329e-05	0.00500958	0.082617	-1.0455	0.85176	-0.015389	0.032254
TR36226|c2_g2_i4	1004	T	A	0.25	0.34375	synonymous	27951.9	32	9552	Sodium/potassium-transporting ATPase subunit alpha-1	atp1a1	2	20.124	4.26716e-05	0.00508672	0.082416	-1.0466	0.85219	-0.016499	0.032374
TR23685|c4_g1_i7	2333	T	A	0.375	0.4375	non-synonymous	6160.15	32	1550	Alpha-protein kinase 1	Alpk1	2	20.1131	4.29042e-05	0.00509095	0.094019	-0.9839	0.58806	-0.023686	0.03202
TR57634|c4_g2_i1	169	T	C	0.375	0.4375	synonymous	6244.48	32	1943	Receptor-type tyrosine-protein phosphatase F	ptprf	2	20.1131	4.29042e-05	0.00509095	0.091218	-0.99838	0.71066	-0.022156	0.032164
TR55017|c2_g2_i3	750	T	G	0.375	0.4375	non-synonymous	6078.26	32	1395	G-protein coupled receptor 126	gpr126	2	20.1131	4.29042e-05	0.00509095	0.091218	-0.99838	0.71066	-0.027004	0.032097
TR45815|c1_g5_i4	500	A	T	0.375	0.375	synonymous	12767.4	32	4334	6-phosphofructo-2-kinase/fructose-2,6-bisphosphatase 4	Pfkfb4	2	20.1097	4.29777e-05	0.00509187	0.083617	-1.0398	0.84848	-0.029914	0.031932
TR48703|c4_g2_i2	887	A	G	0.3125	0.25	non-synonymous	12492.8	32	10757	Probable serpin E3	serpine3	2	20.0829	4.35572e-05	0.00514479	0.085217	-1.0308	0.83942	-0.020405	0.032192
TR53284|c1_g3_i4	750	T	C	0.40625	0.40625	synonymous	52829.1	32	12487	Cathepsin S	CTSS	2	20.0574	4.41151e-05	0.00519485	0.095019	-0.97883	0.54964	-0.023945	0.031981
TR68649|c4_g1_i6	99	C	T	0.40625	0.40625	synonymous	5135.64	32	1575	Metastasis-associated protein MTA1	Mta1	2	20.0574	4.41151e-05	0.00519485	0.089818	-1.0058	0.76583	-0.026319	0.032108
TR32837|c9_g2_i4	218	C	T	0.34375	0.34375	synonymous	8655.39	32	4986	Tripartite motif-containing protein 16-like protein	TRIM16L	2	20.0371	4.45652e-05	0.00523989	0.090018	-1.0047	0.75763	-0.023165	0.032157
TR27070|c0_g3_i5	1930	T	C	0.25	0.40625	synonymous	4857.83	32	2814	Stromal interaction molecule 1	STIM1	2	20.024	4.48587e-05	0.00526642	0.083017	-1.0432	0.85082	-0.012686	0.032324
TR6343|c0_g1_i1	105	C	T	0.375	0.375	non-synonymous	12816.9	32	5279	0	0	2	19.933	4.69471e-05	0.00549494	0.087217	-1.0198	0.8185	-0.022873	0.032171
TR54278|c3_g1_i2	854	T	C	0.21875	0.125	non-synonymous	3757.33	32	2835	0	0	2	19.8955	4.78349e-05	0.00559041	0.085017	-1.0319	0.84037	-0.019725	0.032248
TR59418|c2_g4_i7	430	G	T	0.4375	0.4375	non-synonymous	11021.3	32	1707	0	0	2	19.7685	5.09709e-05	0.00560999	0.096419	-0.9718	0.50723	-0.024418	0.032216
TR55323|c4_g4_i6	369	T	G	0.4375	0.4375	non-synonymous	22413.9	32	7359	0	0	2	19.7685	5.09709e-05	0.00560999	0.094419	-0.98187	0.57438	-0.03732	0.031814
TR64790|c4_g7_i3	2194	T	C	0.28125	0.40625	synonymous	5456.03	32	1167	Transcription factor E2-alpha	Tcf3	2	19.8703	4.84416e-05	0.00560999	0.092619	-0.99109	0.65134	-0.01134	0.032463
TR55323|c4_g4_i6	337	T	C	0.4375	0.4375	non-synonymous	23290.7	32	6922	0	0	2	19.7685	5.09709e-05	0.00560999	0.092218	-0.99316	0.67176	-0.029531	0.031794
TR55323|c4_g4_i6	364	C	A	0.4375	0.4375	non-synonymous	24290	32	6843	0	0	2	19.7685	5.09709e-05	0.00560999	0.092218	-0.99316	0.67176	-0.018198	0.032338
TR55289|c2_g1_i10	1456	A	G	0.4375	0.4375	non-synonymous	153197	32	24642	Trypsin-3	0	2	19.7685	5.09709e-05	0.00560999	0.091418	-0.99733	0.70217	-0.03275	0.03186
TR36248|c3_g2_i4	1257	A	G	0.4375	0.4375	non-synonymous	181612	32	22917	Fucolectin-1	0	2	19.7685	5.09709e-05	0.00560999	0.091418	-0.99733	0.70217	-0.022205	0.03227
TR72084|c9_g1_i4	429	T	C	0.4375	0.4375	synonymous	73375.6	32	18589	0	0	2	19.7685	5.09709e-05	0.00560999	0.091218	-0.99838	0.71066	-0.028629	0.031966
TR26139|c4_g6_i2	652	C	T	0.3125	0.34375	non-synonymous	4486	32	766	Verrucotoxin subunit beta	0	2	19.8467	4.90159e-05	0.00560999	0.091018	-0.99943	0.71955	-0.028974	0.031873
TR55323|c4_g4_i6	356	T	A	0.4375	0.4375	synonymous	26225.5	32	6780	0	0	2	19.7685	5.09709e-05	0.00560999	0.090218	-1.0036	0.74922	-0.022785	0.032137
TR45753|c1_g1_i4	1052	A	G	0.4375	0.4375	synonymous	122273	32	21853	Calreticulin	CALR	2	19.7685	5.09709e-05	0.00560999	0.089418	-1.0079	0.77801	-0.027189	0.031953
TR68653|c2_g1_i12	2573	G	A	0.4375	0.4375	synonymous	140288	32	28034	0	0	2	19.7685	5.09709e-05	0.00560999	0.089218	-1.009	0.78281	-0.02266	0.032101
TR24233|c2_g1_i6	399	T	C	0.4375	0.4375	synonymous	42568.8	32	6685	Protein NLRC3	Nlrc3	2	19.7685	5.09709e-05	0.00560999	0.089218	-1.009	0.78281	-0.02053	0.03216
TR36248|c3_g2_i4	1262	T	G	0.4375	0.4375	stop_gained	128159	32	19605	Fucolectin-1	0	2	19.7685	5.09709e-05	0.00560999	0.089218	-1.009	0.78281	-0.029265	0.031834
TR84146|c2_g17_i1	686	A	T	0.4375	0.4375	non-synonymous	4560.91	32	625	Low-density lipoprotein receptor-related protein 10	Lrp10	2	19.7685	5.09709e-05	0.00560999	0.089218	-1.009	0.78281	-0.027725	0.031805
TR60877|c1_g2_i6	113	G	A	0.5625	0.5625	synonymous	183197	32	9604	Neuroblast differentiation-associated protein AHNAK	AHNAK	2	19.7707	5.09146e-05	0.00560999	0.089018	-1.01	0.78684	-0.02131	0.03208
TR60877|c1_g2_i6	89	A	T	0.4375	0.4375	synonymous	38700.3	32	7440	Neuroblast differentiation-associated protein AHNAK	AHNAK	2	19.7685	5.09709e-05	0.00560999	0.088818	-1.0111	0.7912	-0.022164	0.032079
TR70983|c5_g1_i4	41	A	G	0.28125	0.34375	synonymous	12344.9	32	7476	Keratinocyte-associated transmembrane protein 2	KCT2	2	19.8234	4.95908e-05	0.00560999	0.088618	-1.0122	0.79513	-0.028254	0.031959
TR74857|c3_g1_i5	356	C	T	0.4375	0.4375	synonymous	25019.1	32	3296	Prostaglandin F2 receptor negative regulator	PTGFRN	2	19.7685	5.09709e-05	0.00560999	0.088418	-1.0133	0.79919	-0.022707	0.032117
TR55323|c4_g4_i6	361	T	C	0.4375	0.4375	non-synonymous	26719.1	32	6629	0	0	2	19.7685	5.09709e-05	0.00560999	0.088418	-1.0133	0.79919	-0.024756	0.032148
TR60517|c0_g1_i6	4958	A	T	0.65625	0.65625	synonymous	277208	32	10950	Epiplakin	Eppk1	2	19.8367	4.92612e-05	0.00560999	0.088018	-1.0154	0.80632	-0.030665	0.031938
TR19277|c0_g1_i2	223	C	A	0.5625	0.5625	non-synonymous	104158	32	4381	Protein NLRC3	Nlrc3	2	19.7707	5.09146e-05	0.00560999	0.088018	-1.0154	0.80632	-0.017672	0.032374
TR55323|c4_g4_i6	360	G	A	0.4375	0.4375	non-synonymous	25014.2	32	6775	0	0	2	19.7685	5.09709e-05	0.00560999	0.087818	-1.0165	0.80864	-0.017365	0.032228
TR17824|c0_g2_i3	1251	G	T	0.9375	0.9375	non-synonymous	30584.1	32	1099	Coiled-coil domain-containing protein 82	Ccdc82	2	19.7685	5.09709e-05	0.00560999	0.087417	-1.0187	0.81488	-0.022999	0.032213
TR36248|c3_g2_i4	1267	A	T	0.4375	0.4375	non-synonymous	162112	32	21702	Fucolectin-1	0	2	19.7685	5.09709e-05	0.00560999	0.087017	-1.0209	0.82092	-0.019743	0.032084
TR55323|c4_g4_i6	359	G	A	0.4375	0.4375	synonymous	25278.1	32	6805	0	0	2	19.7685	5.09709e-05	0.00560999	0.086817	-1.022	0.82306	-0.022986	0.03218
TR36561|c4_g2_i4	3180	A	G	0.4375	0.4375	synonymous	87142	32	18113	Integrin beta-1-A	itgb1-a	2	19.7685	5.09709e-05	0.00560999	0.086417	-1.0241	0.82777	-0.019991	0.03234
TR64790|c4_g7_i3	2199	C	T	0.28125	0.40625	non-synonymous	5058.61	32	1152	Transcription factor E2-alpha	Tcf3	2	19.8703	4.84416e-05	0.00560999	0.086217	-1.0252	0.83009	-0.015257	0.032324
TR59418|c2_g4_i7	428	A	C	0.4375	0.4375	non-synonymous	11962.5	32	1740	0	0	2	19.7685	5.09709e-05	0.00560999	0.086017	-1.0264	0.8323	-0.020682	0.032218
TR55323|c4_g4_i6	102	G	A	0.4375	0.4375	non-synonymous	35354	32	4601	0	0	2	19.7685	5.09709e-05	0.00560999	0.085817	-1.0275	0.83475	-0.028493	0.03187
TR55289|c2_g1_i10	1453	A	G	0.4375	0.4375	non-synonymous	159547	32	25309	Trypsin-3	0	2	19.7685	5.09709e-05	0.00560999	0.085617	-1.0286	0.83639	-0.024558	0.032009
TR72084|c9_g4_i4	140	G	A	0.4375	0.4375	non-synonymous	234272	32	35058	Protein NLRC3	NLRC3	2	19.7685	5.09709e-05	0.00560999	0.085217	-1.0308	0.83942	-0.026172	0.031931
TR64790|c4_g7_i3	2198	A	C	0.28125	0.40625	non-synonymous	5097.28	32	1143	Transcription factor E2-alpha	Tcf3	2	19.8703	4.84416e-05	0.00560999	0.084617	-1.0341	0.84304	-0.012986	0.032316
TR71311|c5_g1_i16	999	T	A	0.4375	0.4375	non-synonymous	17277.1	32	2384	0	0	2	19.7685	5.09709e-05	0.00560999	0.083017	-1.0432	0.85082	-0.027665	0.03196
TR55323|c4_g4_i6	336	C	G	0.4375	0.4375	non-synonymous	23706.1	32	6918	0	0	2	19.7685	5.09709e-05	0.00560999	0.082216	-1.0478	0.85276	-0.032999	0.031571
TR68653|c2_g1_i12	2572	C	A	0.4375	0.4375	non-synonymous	141285	32	28358	0	0	2	19.7685	5.09709e-05	0.00560999	0.081416	-1.0524	0.85396	-0.022604	0.03206
TR47719|c1_g2_i5	408	G	C	0.4375	0.4375	non-synonymous	7339.89	32	674	Short transient receptor potential channel 4-associated protein	TRPC4AP	2	19.7685	5.09709e-05	0.00560999	0.081216	-1.0536	0.85462	-0.023084	0.031968
TR65883|c0_g6_i4	452	T	G	0.4375	0.4375	non-synonymous	65524.3	32	8565	Tumor protein p63-regulated gene 1-like protein	TPRG1L	2	19.7685	5.09709e-05	0.00560999	0.080816	-1.0559	0.85534	-0.019111	0.032139
TR72035|c3_g3_i13	388	A	T	0.65625	0.5625	synonymous	116613	32	4745	Butyrophilin subfamily 1 member A1	BTN1A1	2	19.7555	5.13028e-05	0.00563851	0.096619	-0.97081	0.50405	-0.015935	0.03243
TR13728|c4_g2_i2	3771	T	C	0.25	0.34375	non-synonymous	4664.55	32	1810	Ganglioside-induced differentiation-associated protein 2	gdap2	2	19.7111	5.24548e-05	0.00573259	0.086217	-1.0252	0.83009	-0.020999	0.032054
TR24215|c5_g4_i1	13	A	C	0.34375	0.375	non-synonymous	3399.9	32	1136	E3 ubiquitin/ISG15 ligase TRIM25	Trim25	2	19.7075	5.25487e-05	0.00573477	0.090218	-1.0036	0.74922	-0.025848	0.032019
TR19277|c0_g5_i3	192	C	T	0.625	0.625	synonymous	49699.3	32	2041	Protein NLRC3	Nlrc3	2	19.7001	5.27436e-05	0.00574376	0.086017	-1.0264	0.8323	-0.020734	0.032202
TR41695|c6_g5_i2	422	G	A	0.28125	0.375	non-synonymous	15527	32	6360	Golgi-associated plant pathogenesis-related protein 1	GLIPR2	2	19.6988	5.27794e-05	0.00574376	0.084017	-1.0375	0.84639	-0.019383	0.032159
TR21584|c2_g2_i5	113	G	T	0.3125	0.34375	non-synonymous	6784.45	32	2148	0	0	2	19.6609	5.37888e-05	0.0058454	0.088418	-1.0133	0.79919	-0.023488	0.032118
TR64893|c4_g15_i4	557	C	T	0.25	0.375	synonymous	13541.3	32	5577	Granulin-1	0	2	19.6233	5.48092e-05	0.00594795	0.081216	-1.0536	0.85462	-0.012677	0.032389
TR27064|c4_g4_i1	908	C	A	0.25	0.375	non-synonymous	2122.08	32	760	Protein argonaute-3 {ECO:0000255|HAMAP-Rule:MF_03032}	ago3	2	19.6171	5.49808e-05	0.00595823	0.087818	-1.0165	0.80864	-0.015649	0.032332
TR46767|c4_g2_i4	1954	A	G	0.59375	0.5625	synonymous	31863	32	1492	EH domain-containing protein 3	EHD3	2	19.5905	5.57143e-05	0.00601249	0.088418	-1.0133	0.79919	-0.025506	0.031905
TR55189|c1_g1_i5	625	C	T	0.09375	0.0625	stop_gained	3831.11	32	3634	0	0	2	19.5905	5.57143e-05	0.00601249	0.079216	-1.0653	0.85641	-0.011461	0.032613
TR36308|c2_g13_i2	267	A	G	0.4375	0.40625	non-synonymous	18493.7	32	3458	0	0	2	19.5586	5.66124e-05	0.00610092	0.087818	-1.0165	0.80864	-0.017191	0.032437
TR22307|c0_g1_i1	72	C	G	0.34375	0.1875	non-synonymous	15118.9	32	1285	0	0	2	19.5464	5.69582e-05	0.00612508	0.084817	-1.033	0.8416	-0.0043909	0.032761
TR13703|c5_g2_i2	901	T	C	0.25	0.3125	synonymous	4035.27	32	1008	DNA polymerase	0	2	19.5451	5.69948e-05	0.00612508	0.082617	-1.0455	0.85176	-0.022476	0.031899
TR463|c4_g1_i3	228	A	G	0.71875	0.71875	synonymous	108399	32	4286	Cadherin-2	cdh2	2	19.5005	5.82803e-05	0.0061945	0.094419	-0.98187	0.57438	-0.020423	0.032392
TR13708|c3_g1_i7	329	C	T	0.25	0.34375	non-synonymous	16614	32	5519	ICOS ligand	ICOSLG	2	19.5083	5.80531e-05	0.0061945	0.092619	-0.99109	0.65134	-0.012232	0.032594
TR463|c4_g1_i3	226	C	A	0.71875	0.71875	non-synonymous	108168	32	4267	Cadherin-2	cdh2	2	19.5005	5.82803e-05	0.0061945	0.090218	-1.0036	0.74922	-0.024913	0.032067
TR463|c4_g1_i3	231	A	G	0.71875	0.71875	synonymous	118432	32	4727	Cadherin-2	cdh2	2	19.5005	5.82803e-05	0.0061945	0.089418	-1.0079	0.77801	-0.018283	0.032223
TR463|c4_g1_i3	227	A	G	0.71875	0.71875	non-synonymous	108548	32	4268	Cadherin-2	cdh2	2	19.5005	5.82803e-05	0.0061945	0.084217	-1.0364	0.84517	-0.027479	0.032034
TR463|c4_g1_i3	177	C	G	0.71875	0.71875	synonymous	49622.1	32	2057	Cadherin-2	cdh2	2	19.5005	5.82803e-05	0.0061945	0.081816	-1.0501	0.8534	-0.021623	0.03224
TR27844|c8_g1_i4	201	A	T	0.15625	0.125	non-synonymous	3886.92	32	4572	CWF19-like protein 2	cwf19l2	2	19.4904	5.85764e-05	0.00621744	0.092819	-0.99006	0.64118	-0.021704	0.032269
TR36248|c3_g2_i4	1508	G	A	0.375	0.375	synonymous	60070.9	32	15017	Fucolectin-1	0	2	19.4788	5.89152e-05	0.00624484	0.093619	-0.98595	0.6016	-0.020029	0.032289
TR54985|c4_g11_i1	339	T	A	0.6875	0.6875	non-synonymous	27008.7	32	1198	Selection and upkeep of intraepithelial T-cells protein 1	Skint1	2	19.4601	5.94694e-05	0.00629499	0.090018	-1.0047	0.75763	-0.022807	0.032095
TR13728|c4_g2_i2	3811	G	A	0.25	0.375	non-synonymous	3350.62	32	1344	Ganglioside-induced differentiation-associated protein 2	gdap2	2	19.4545	5.96363e-05	0.00630403	0.086017	-1.0264	0.8323	-0.014416	0.032342
TR84535|c1_g1_i12	1772	G	C	0.625	0.625	non-synonymous	15611.4	32	635	0	0	2	19.4411	6.00381e-05	0.00632064	0.089618	-1.0068	0.77114	-0.025724	0.031991
TR84535|c1_g1_i12	1768	A	T	0.625	0.625	synonymous	14372	32	595	0	0	2	19.4411	6.00381e-05	0.00632064	0.087417	-1.0187	0.81488	-0.026039	0.031901
TR84535|c1_g1_i12	1769	C	T	0.625	0.625	non-synonymous	14380.5	32	597	0	0	2	19.4411	6.00381e-05	0.00632064	0.084017	-1.0375	0.84639	-0.02591	0.031938
TR55017|c2_g2_i3	1518	T	C	0.375	0.4375	synonymous	10644.3	32	1703	G-protein coupled receptor 126	gpr126	2	19.4301	6.03696e-05	0.00633831	0.091218	-0.99838	0.71066	-0.023097	0.031934
TR55017|c2_g2_i3	1515	T	C	0.375	0.4375	synonymous	9652.52	32	1670	G-protein coupled receptor 126	gpr126	2	19.4301	6.03696e-05	0.00633831	0.083217	-1.0421	0.84989	-0.016092	0.032154
TR28902|c3_g2_i3	186	G	A	0.375	0.375	non-synonymous	18374.7	32	3930	Fibroblast growth factor receptor 1-A	fgfr1a	2	19.4027	6.11996e-05	0.00641677	0.089418	-1.0079	0.77801	-0.024547	0.032031
TR55017|c2_g2_i3	1602	T	C	0.21875	0.375	synonymous	4266.72	32	1859	G-protein coupled receptor 126	gpr126	2	19.3635	6.24115e-05	0.00651738	0.084417	-1.0353	0.84438	-0.0044999	0.032553
TR36650|c5_g48_i5	465	G	T	0.34375	0.4375	non-synonymous	15229.1	32	7646	Probable RNA-binding protein 46	rbm46	2	19.3644	6.23833e-05	0.00651738	0.082416	-1.0466	0.85219	-0.01712	0.032291
TR8315|c2_g3_i1	273	G	T	0.21875	0.375	non-synonymous	5390.77	32	1807	Neuroblast differentiation-associated protein AHNAK	AHNAK	2	19.3499	6.28391e-05	0.0065532	0.086217	-1.0252	0.83009	0.0014444	0.03286
TR28999|c0_g3_i4	4636	T	C	0.4375	0.34375	synonymous	5401.58	32	1042	Fibulin-1	fbln1	2	19.3468	6.29348e-05	0.00655436	0.084017	-1.0375	0.84639	-0.017914	0.032251
TR68638|c4_g6_i1	226	T	A	0.40625	0.4375	synonymous	26343.4	32	4601	0	0	2	19.2927	6.46619e-05	0.00668927	0.092218	-0.99316	0.67176	-0.034731	0.031817
TR20860|c5_g1_i1	860	A	G	0.40625	0.4375	synonymous	9602.62	32	1688	Kinesin-like protein kif7	kif7	2	19.2927	6.46619e-05	0.00668927	0.089418	-1.0079	0.77801	-0.013127	0.032502
TR68638|c4_g6_i1	227	T	A	0.40625	0.4375	non-synonymous	24092.4	32	4494	0	0	2	19.2927	6.46619e-05	0.00668927	0.089418	-1.0079	0.77801	-0.023677	0.032166
TR20860|c5_g1_i1	2402	A	G	0.40625	0.4375	synonymous	3816.95	32	964	Kinesin-like protein kif7	kif7	2	19.2927	6.46619e-05	0.00668927	0.086617	-1.023	0.82518	-0.024716	0.032007
TR20860|c5_g1_i1	857	T	C	0.40625	0.4375	synonymous	7078.95	32	1645	Kinesin-like protein kif7	kif7	2	19.2927	6.46619e-05	0.00668927	0.084417	-1.0353	0.84438	-0.02223	0.032174
TR61009|c2_g6_i2	116	G	A	0.28125	0.34375	non-synonymous	8858.64	32	2311	0	0	2	19.209	6.74248e-05	0.00696579	0.095819	-0.9748	0.52389	-0.021756	0.032361
TR54120|c5_g1_i1	217	G	A	0.25	0.375	synonymous	5145.45	32	1718	Protein NLRC3	Nlrc3	2	19.1966	6.78451e-05	0.00698527	0.090418	-1.0026	0.74124	-0.016278	0.0324
TR84184|c1_g2_i1	5587	T	C	0.15625	0.0625	synonymous	6215.08	32	18952	Pol polyprotein	pol	2	19.1954	6.78838e-05	0.00698527	0.090018	-1.0047	0.75763	-0.011964	0.032532
TR84184|c1_g2_i1	5593	A	G	0.15625	0.0625	non-synonymous	7480.64	32	18377	Pol polyprotein	pol	2	19.1954	6.78838e-05	0.00698527	0.083017	-1.0432	0.85082	-0.0021438	0.032884
TR68649|c4_g1_i6	102	A	T	0.40625	0.375	synonymous	4438.19	32	1612	Metastasis-associated protein MTA1	Mta1	2	19.1913	6.80249e-05	0.00699051	0.085617	-1.0286	0.83639	-0.025688	0.031893
TR24091|c3_g7_i2	251	T	A	0.40625	0.375	non-synonymous	4346.75	32	877	Ribonuclease inhibitor	Rnh1	2	19.1607	6.90739e-05	0.00708891	0.09762	-0.96585	0.48909	-0.028221	0.031996
TR13694|c3_g1_i2	2730	A	G	0.40625	0.375	synonymous	5070.67	32	1119	Multidrug resistance-associated protein 1	ABCC1	2	19.1195	7.05093e-05	0.00719808	0.090618	-1.0015	0.73458	-0.028501	0.031912
TR13694|c3_g1_i2	2733	T	C	0.40625	0.375	synonymous	5162.6	32	1138	Multidrug resistance-associated protein 1	ABCC1	2	19.1195	7.05093e-05	0.00719808	0.084017	-1.0375	0.84639	-0.013275	0.032399
TR13694|c3_g1_i2	2731	T	A	0.40625	0.375	non-synonymous	4958.07	32	1123	Multidrug resistance-associated protein 1	ABCC1	2	19.1195	7.05093e-05	0.00719808	0.082016	-1.0489	0.8531	-0.019926	0.032095
TR72035|c2_g4_i3	50	A	G	0.375	0.34375	synonymous	4525.49	32	978	E3 ubiquitin-protein ligase RNF168	rnf168	2	19.0622	7.25601e-05	0.00738797	0.091218	-0.99838	0.71066	-0.034702	0.031814
TR36551|c0_g1_i6	402	G	T	0.375	0.34375	non-synonymous	8539.52	32	1572	Trypsin-3	0	2	19.0622	7.25601e-05	0.00738797	0.087217	-1.0198	0.8185	-0.024675	0.032076
TR56113|c0_g1_i4	299	A	C	0.34375	0.375	synonymous	3428.26	32	987	Integrin alpha-X	ITGAX	2	19.0346	7.35691e-05	0.00747107	0.090018	-1.0047	0.75763	-0.025325	0.032007
TR56113|c0_g1_i4	300	T	G	0.34375	0.375	non-synonymous	3634.45	32	994	Integrin alpha-X	ITGAX	2	19.0346	7.35691e-05	0.00747107	0.088418	-1.0133	0.79919	-0.024341	0.031867
TR23026|c0_g2_i8	280	C	G	0.25	0.4375	non-synonymous	4681.08	32	1154	0	0	2	19.0231	7.39908e-05	0.00750406	0.086217	-1.0252	0.83009	-0.0019773	0.03288
TR59393|c1_g3_i1	47	A	T	0.34375	0.375	synonymous	4186.38	32	638	0	0	2	19.0149	7.42948e-05	0.00752504	0.087618	-1.0176	0.81195	-0.027916	0.031983
TR32862|c4_g2_i1	259	G	C	0.1875	0.40625	non-synonymous	5145.95	32	2916	0	0	2	19.008	7.45535e-05	0.00754139	0.082216	-1.0478	0.85276	0.0031695	0.032926
TR31173|c6_g2_i8	930	G	C	0.65625	0.65625	synonymous	183796	32	7032	Sodium/potassium-transporting ATPase subunit alpha-3	atp1a3	2	18.9607	7.63366e-05	0.00771169	0.091218	-0.99838	0.71066	-0.023271	0.032048
TR84535|c1_g1_i12	691	T	C	0.34375	0.3125	synonymous	3741.65	32	1343	0	0	2	18.9483	7.6812e-05	0.00774961	0.083617	-1.0398	0.84848	-0.023381	0.032103
TR76413|c1_g4_i8	370	G	A	0.3125	0.34375	synonymous	5617.37	32	2085	0	0	2	18.9433	7.70059e-05	0.00775858	0.094819	-0.97984	0.55948	-0.031805	0.031944
TR32845|c6_g1_i1	198	C	T	0.375	0.40625	non-synonymous	27999.3	32	7612	0	0	2	18.9408	7.71012e-05	0.00775858	0.090618	-1.0015	0.73458	-0.023925	0.032116
TR13703|c5_g2_i2	804	T	C	0.4375	0.375	non-synonymous	21764.1	32	1666	DNA polymerase	0	2	18.9238	7.77605e-05	0.00780466	0.089418	-1.0079	0.77801	-0.02175	0.032293
TR60517|c0_g1_i6	4952	C	G	0.65625	0.625	synonymous	242523	32	9839	Epiplakin	Eppk1	2	18.8974	7.87927e-05	0.00789803	0.087417	-1.0187	0.81488	-0.02877	0.031986
TR54186|c3_g4_i3	518	A	G	0.3125	0.40625	synonymous	54962.8	32	39963	Calmodulin	calm	2	18.861	8.0241e-05	0.00803281	0.079216	-1.0653	0.85641	-0.013426	0.032418
TR55197|c0_g5_i22	3040	T	G	0.375	0.34375	non-synonymous	3314.36	32	881	Chromodomain-helicase-DNA-binding protein 8	chd8	2	18.8323	8.13997e-05	0.0081278	0.09902	-0.95899	0.47485	-0.029615	0.031923
TR74638|c5_g1_i1	396	C	T	0.375	0.4375	synonymous	6206.05	32	1082	Counting factor associated protein D	cfaD	2	18.8089	8.23586e-05	0.00820241	0.086017	-1.0264	0.8323	-0.019292	0.032282
TR74638|c5_g1_i1	398	G	T	0.375	0.4375	synonymous	6299.14	32	1080	Counting factor associated protein D	cfaD	2	18.8089	8.23586e-05	0.00820241	0.086017	-1.0264	0.8323	-0.015635	0.032339
TR28947|c2_g1_i9	660	A	T	0.40625	0.4375	synonymous	12474.5	31	1216	0	0	2	18.7946	8.29476e-05	0.00825046	0.086417	-1.0241	0.82777	-0.021269	0.032188
TR16031|c2_g7_i2	384	G	T	0.40625	0.375	non-synonymous	17075.6	32	2658	0	0	2	18.7757	8.37339e-05	0.00831799	0.081816	-1.0501	0.8534	-0.019757	0.032207
TR86406|c0_g3_i2	172	C	T	0.375	0.40625	synonymous	27279.8	32	5893	Probable G-protein coupled receptor 116	0	2	18.7526	8.47062e-05	0.00840381	0.076815	-1.0798	0.85713	-0.016112	0.032172
TR48718|c0_g1_i2	476	T	A	0.4375	0.40625	non-synonymous	32837	32	5939	0	0	2	18.725	8.58866e-05	0.00846671	0.092218	-0.99316	0.67176	-0.025238	0.032093
TR19277|c0_g5_i3	129	A	C	0.4375	0.40625	non-synonymous	16309.3	32	2805	Protein NLRC3	Nlrc3	2	18.725	8.58866e-05	0.00846671	0.090418	-1.0026	0.74124	-0.027672	0.032252
TR55204|c3_g2_i4	261	A	T	0.4375	0.40625	non-synonymous	8598.33	32	1628	Tripartite motif-containing 13	trim13	2	18.725	8.58866e-05	0.00846671	0.089218	-1.009	0.78281	-0.021785	0.032149
TR48703|c4_g2_i2	467	G	C	0.4375	0.40625	non-synonymous	67683.2	32	8610	Probable serpin E3	serpine3	2	18.725	8.58866e-05	0.00846671	0.088218	-1.0143	0.80287	-0.022068	0.03212
TR60963|c4_g1_i4	6022	G	A	0.4375	0.40625	synonymous	7830.33	32	1799	Nucleoprotein TPR	TPR	2	18.725	8.58866e-05	0.00846671	0.081616	-1.0512	0.85366	-0.022625	0.032002
TR54120|c5_g1_i1	233	A	C	0.25	0.375	non-synonymous	3919.61	32	1490	Protein NLRC3	Nlrc3	2	18.699	8.70098e-05	0.00856654	0.089018	-1.01	0.78684	-0.014453	0.032424
TR32860|c6_g8_i3	219	G	A	0.1875	0.3125	synonymous	1873.07	32	1189	Protein NLRC5	nlrc5	2	18.6639	8.85505e-05	0.00870716	0.084417	-1.0353	0.84438	-0.017763	0.032123
TR76413|c1_g4_i8	377	A	G	0.34375	0.3125	non-synonymous	3716.5	32	1919	0	0	2	18.6345	8.98595e-05	0.00882468	0.082817	-1.0443	0.85121	-0.021454	0.032035
TR62815|c3_g4_i2	214	C	A	0.34375	0.34375	non-synonymous	13121	32	8270	0	0	2	18.6098	9.09758e-05	0.008923	0.092819	-0.99006	0.64118	-0.024234	0.032068
TR13728|c4_g2_i2	1977	A	C	0.375	0.375	non-synonymous	9374.1	32	1588	Ganglioside-induced differentiation-associated protein 2	gdap2	2	18.5789	9.23951e-05	0.00902792	0.094219	-0.98289	0.57764	-0.029162	0.032019
TR13728|c4_g2_i2	1993	T	A	0.375	0.375	non-synonymous	7996.25	32	1501	Ganglioside-induced differentiation-associated protein 2	gdap2	2	18.5789	9.23951e-05	0.00902792	0.088218	-1.0143	0.80287	-0.021129	0.032275
TR13728|c4_g2_i2	1976	A	T	0.375	0.375	synonymous	9149.32	32	1595	Ganglioside-induced differentiation-associated protein 2	gdap2	2	18.5789	9.23951e-05	0.00902792	0.087217	-1.0198	0.8185	-0.025699	0.031944
TR36561|c4_g2_i4	965	T	G	0.3125	0.40625	non-synonymous	2134.55	30	615	Integrin beta-1-A	itgb1-a	2	18.5685	9.2874e-05	0.00902917	0.093219	-0.988	0.62073	-0.021269	0.032218
TR36561|c4_g2_i4	967	G	A	0.3125	0.40625	non-synonymous	2111.29	30	642	Integrin beta-1-A	itgb1-a	2	18.5685	9.2874e-05	0.00902917	0.089818	-1.0058	0.76583	-0.012537	0.032488
TR36561|c4_g2_i4	966	T	G	0.3125	0.40625	synonymous	2137.9	30	619	Integrin beta-1-A	itgb1-a	2	18.5685	9.2874e-05	0.00902917	0.086817	-1.022	0.82306	-0.018875	0.032193
TR50923|c24_g2_i2	147	C	T	0.40625	0.46875	non-synonymous	15875.8	32	1770	0	0	2	18.5488	9.37949e-05	0.00903931	0.094419	-0.98187	0.57438	-0.019176	0.032424
TR64790|c4_g7_i3	2263	C	T	0.40625	0.46875	synonymous	9457.02	32	1504	Transcription factor E2-alpha	Tcf3	2	18.5488	9.37949e-05	0.00903931	0.090218	-1.0036	0.74922	-0.025869	0.032031
TR64790|c4_g7_i3	2268	G	A	0.40625	0.46875	non-synonymous	9359.28	32	1516	Transcription factor E2-alpha	Tcf3	2	18.5488	9.37949e-05	0.00903931	0.086417	-1.0241	0.82777	-0.019979	0.032148
TR64790|c4_g7_i3	2257	G	C	0.40625	0.46875	non-synonymous	9477.92	32	1514	Transcription factor E2-alpha	Tcf3	2	18.5488	9.37949e-05	0.00903931	0.086017	-1.0264	0.8323	-0.019174	0.032164
TR64790|c4_g7_i3	2267	G	A	0.40625	0.46875	non-synonymous	9374.28	32	1513	Transcription factor E2-alpha	Tcf3	2	18.5488	9.37949e-05	0.00903931	0.086017	-1.0264	0.8323	-0.0203	0.032176
TR64790|c4_g7_i3	2266	G	C	0.40625	0.46875	synonymous	9450.38	32	1513	Transcription factor E2-alpha	Tcf3	2	18.5488	9.37949e-05	0.00903931	0.084617	-1.0341	0.84304	-0.021515	0.031963
TR64860|c1_g1_i5	100	A	C	0.40625	0.46875	non-synonymous	134954	32	18581	Major histocompatibility complex class I-related gene protein	Mr1	2	18.5488	9.37949e-05	0.00903931	0.084017	-1.0375	0.84639	-0.022783	0.032101
TR50923|c26_g2_i2	717	T	A	0.3125	0.40625	non-synonymous	21782.8	32	5961	Probable RNA-directed DNA polymerase from transposon X-element	X-element\ORF2	2	18.4797	9.70943e-05	0.00934566	0.087217	-1.0198	0.8185	-0.025015	0.032025
TR13703|c5_g2_i2	895	C	T	0.28125	0.34375	synonymous	7899.31	32	1226	DNA polymerase	0	2	18.4701	9.75607e-05	0.0093789	0.084617	-1.0341	0.84304	-0.014835	0.032384
TR25335|c1_g1_i1	168	C	A	0.375	0.34375	non-synonymous	6773.36	32	1167	0	0	2	18.4216	9.9952e-05	0.00959688	0.088218	-1.0143	0.80287	-0.020064	0.032172
TR13681|c9_g3_i3	1533	C	T	0.28125	0.40625	synonymous	13344.1	32	5507	Galectin-3-binding protein A	lgals3bpa	2	18.4064	0.000100716	0.0096583	0.086017	-1.0264	0.8323	-0.010556	0.032469
TR44371|c1_g1_i11	1329	G	C	0.09375	0.0625	non-synonymous	170.017	32	946	Ubiquitin carboxyl-terminal hydrolase 12A	usp12a	2	18.3925	0.000101421	0.00971388	0.077616	-1.075	0.85691	-0.017422	0.032197
TR23026|c0_g2_i8	301	C	T	0.25	0.40625	non-synonymous	2506.46	32	1102	0	0	2	18.3822	0.000101941	0.00973954	0.081216	-1.0536	0.85462	-0.0093602	0.03247
TR23026|c0_g2_i8	300	G	A	0.25	0.40625	non-synonymous	2662.83	32	1093	0	0	2	18.3822	0.000101941	0.00973954	0.076815	-1.0798	0.85713	-0.006157	0.032533
TR13660|c9_g5_i2	528	G	A	0.34375	0.34375	non-synonymous	4830.41	32	857	0	0	2	18.3286	0.000104713	0.00997982	0.092018	-0.9942	0.67977	-0.018833	0.032191
TR36461|c10_g1_i2	2130	A	T	0.0625	0.09375	non-synonymous	153.153	32	516	Nuclear factor 1 B-type	NFIB	2	18.3131	0.000105524	0.0100083	0.095619	-0.97581	0.52962	-0.021139	0.032338
TR13700|c2_g2_i3	324	A	T	0.0625	0.09375	non-synonymous	1306.96	32	1991	Transposable element Tcb2 transposase	0	2	18.3131	0.000105524	0.0100083	0.092418	-0.99213	0.66076	-0.020445	0.032423
TR36461|c10_g1_i2	2129	C	A	0.0625	0.09375	non-synonymous	75.1729	32	515	Nuclear factor 1 B-type	NFIB	2	18.3131	0.000105524	0.0100083	0.090218	-1.0036	0.74922	-0.023542	0.032089
TR15828|c1_g1_i1	257	G	C	0.40625	0.3125	non-synonymous	3611.58	32	943	0	0	2	18.3131	0.000105529	0.0100083	0.086817	-1.022	0.82306	-0.022118	0.032135
TR36252|c3_g5_i1	107	A	T	0.0625	0.3125	non-synonymous	2938.91	32	2195	Neoverrucotoxin subunit beta	0	2	18.3013	0.00010615	0.010055	0.097219	-0.96783	0.49419	0.042853	0.035058
TR62642|c0_g1_i2	604	T	C	0.40625	0.40625	non-synonymous	10879.3	32	2618	Ras-related protein Rab-13	rab13	2	18.2696	0.000107848	0.0101787	0.093419	-0.98697	0.6106	-0.019907	0.032309
TR86029|c0_g1_i2	189	A	C	0.375	0.34375	non-synonymous	35622.9	32	6047	Sodium/potassium-transporting ATPase subunit alpha-1	atp1a1	2	18.2671	0.000107982	0.0101787	0.091018	-0.99943	0.71955	-0.024919	0.032024
TR62642|c0_g1_i2	602	G	T	0.40625	0.40625	synonymous	10814.5	32	2625	Ras-related protein Rab-13	rab13	2	18.2696	0.000107848	0.0101787	0.088418	-1.0133	0.79919	-0.028244	0.031898
TR86029|c0_g1_i2	188	A	C	0.375	0.34375	non-synonymous	35822.4	32	6032	Sodium/potassium-transporting ATPase subunit alpha-1	atp1a1	2	18.2671	0.000107982	0.0101787	0.088218	-1.0143	0.80287	-0.022074	0.032116
TR60653|c5_g1_i7	546	T	G	0.28125	0.34375	non-synonymous	6295.2	32	2504	Tripartite motif-containing protein 29	Trim29	2	18.2589	0.000108424	0.010208	0.086817	-1.022	0.82306	-0.022394	0.032214
TR55436|c0_g1_i4	804	A	G	0.75	0.65625	non-synonymous	13764.2	32	557	0	0	2	18.2515	0.000108825	0.0102333	0.083417	-1.0409	0.84923	-0.020305	0.032201
TR60855|c1_g1_i7	1242	T	G	0.4375	0.40625	non-synonymous	29395.3	32	3828	Putative ferric-chelate reductase 1	frrs1	2	18.2341	0.000109778	0.0102979	0.093419	-0.98697	0.6106	-0.024647	0.032212
TR13681|c9_g3_i3	1542	C	T	0.28125	0.375	synonymous	9544.54	32	6249	Galectin-3-binding protein A	lgals3bpa	2	18.2285	0.000110084	0.0103141	0.090418	-1.0026	0.74124	-0.014344	0.032436
TR29474|c2_g2_i3	1751	T	G	0.9375	0.90625	non-synonymous	22172.3	32	929	Protein kinase C and casein kinase substrate in neurons protein 1	pacsin1b	2	18.2163	0.00011076	0.0103524	0.087417	-1.0187	0.81488	-0.01495	0.032406
TR29474|c2_g2_i3	1752	G	C	0.9375	0.90625	non-synonymous	22735.9	32	954	Protein kinase C and casein kinase substrate in neurons protein 1	pacsin1b	2	18.2163	0.00011076	0.0103524	0.085217	-1.0308	0.83942	-0.012112	0.032481
TR32581|c0_g2_i18	692	A	C	0.34375	0.40625	non-synonymous	4291.48	32	885	Protein NLRC5	nlrc5	2	18.1911	0.000112162	0.0104708	0.086417	-1.0241	0.82777	-0.014003	0.032321
TR21329|c7_g3_i11	6760	C	T	0.34375	0.40625	synonymous	6533.15	32	1804	Ubiquitin carboxyl-terminal hydrolase 12A	usp12a	2	18.1811	0.000112726	0.0104982	0.089418	-1.0079	0.77801	-0.021085	0.032297
TR32860|c6_g8_i3	612	C	T	0.34375	0.40625	synonymous	3882.79	32	1153	Protein NLRC5	nlrc5	2	18.1811	0.000112726	0.0104982	0.088418	-1.0133	0.79919	-0.023871	0.032111
TR72723|c8_g1_i6	655	G	A	0.34375	0.40625	synonymous	13455.8	32	7011	Low molecular weight phosphotyrosine protein phosphatase	ACP1	2	18.1343	0.000115395	0.0106971	0.090018	-1.0047	0.75763	-0.016187	0.032307
TR19277|c0_g1_i2	326	A	T	0.625	0.625	non-synonymous	237606	32	8913	Protein NLRC3	Nlrc3	2	18.127	0.000115815	0.0106971	0.088618	-1.0122	0.79513	-0.022323	0.032127
TR74638|c5_g1_i1	835	A	T	0.28125	0.34375	non-synonymous	3501.25	32	1697	Counting factor associated protein D	cfaD	2	18.1354	0.000115332	0.0106971	0.088018	-1.0154	0.80632	-0.023573	0.032146
TR19277|c0_g1_i2	327	T	C	0.625	0.625	non-synonymous	236829	32	8802	Protein NLRC3	Nlrc3	2	18.127	0.000115815	0.0106971	0.087417	-1.0187	0.81488	-0.028864	0.031985
TR62815|c3_g4_i2	301	A	G	0.59375	0.5625	synonymous	72655.9	32	3391	0	0	2	18.1274	0.000115792	0.0106971	0.084017	-1.0375	0.84639	-0.026561	0.031895
TR19277|c0_g1_i2	157	T	A	0.59375	0.5625	synonymous	84946.8	32	3819	Protein NLRC3	Nlrc3	2	18.0897	0.000117996	0.0108327	0.088018	-1.0154	0.80632	-0.026973	0.031831
TR85990|c0_g1_i1	131	A	C	0.59375	0.5625	non-synonymous	354004	32	15984	0	0	2	18.0897	0.000117996	0.0108327	0.081216	-1.0536	0.85462	-0.013194	0.032278
TR19277|c0_g1_i2	187	C	G	0.59375	0.5625	synonymous	87293.7	32	3737	Protein NLRC3	Nlrc3	2	18.0897	0.000117996	0.0108327	0.078616	-1.0689	0.85662	-0.023304	0.031952
TR54919|c2_g1_i6	943	G	A	0.40625	0.375	non-synonymous	14070.2	32	2931	Interferon-induced GTP-binding protein Mx	mx	2	18.0729	0.000118991	0.0108725	0.089218	-1.009	0.78281	-0.02458	0.032105
TR61009|c2_g3_i16	1799	A	C	0.75	0.6875	non-synonymous	12983.4	32	520	Titin	TTN	2	18.0621	0.000119635	0.0109184	0.089018	-1.01	0.78684	-0.027501	0.032031
TR60517|c0_g1_i6	5483	C	T	0.1875	0.25	synonymous	17431.1	32	22436	Epiplakin	Eppk1	2	18.0568	0.000119953	0.0109218	0.083417	-1.0409	0.84923	-0.017211	0.032321
TR60517|c0_g1_i6	5486	C	G	0.1875	0.25	synonymous	16175.6	32	20463	Epiplakin	Eppk1	2	18.0568	0.000119953	0.0109218	0.083217	-1.0421	0.84989	-0.018842	0.032113
TR68785|c3_g7_i3	231	A	G	0.625	0.5625	synonymous	99555.4	32	4105	Tripartite motif-containing protein 29	Trim29	2	18.0314	0.000121486	0.0110484	0.087017	-1.0209	0.82092	-0.020883	0.032221
TR82238|c2_g3_i7	1247	T	C	0.28125	0.34375	synonymous	12679.3	32	5969	Collagen alpha-2(I) chain	col1a2	2	18.0099	0.000122797	0.0111415	0.089418	-1.0079	0.77801	-0.017299	0.032227
TR23727|c2_g3_i3	910	T	A	0.40625	0.375	synonymous	8539.36	32	1531	UPF0392 protein F13G3.3	F13G3.3	2	17.988	0.000124152	0.0112512	0.084417	-1.0353	0.84438	-0.017495	0.032166
TR61009|c2_g3_i16	1320	A	G	0.75	0.625	synonymous	37130.6	32	1523	Titin	TTN	2	17.8857	0.000130667	0.011814	0.089818	-1.0058	0.76583	-0.018071	0.032345
TR32860|c4_g1_i1	295	A	C	0.65625	0.5625	synonymous	34012.6	32	1414	Ribonuclease inhibitor	RNH1	2	17.8723	0.000131547	0.0118797	0.085417	-1.0297	0.83757	-0.017829	0.03221
TR78663|c5_g2_i12	2203	C	A	0.40625	0.375	non-synonymous	6799.79	32	1846	Protein groucho-2	gro2	2	17.834	0.000134089	0.0120952	0.083417	-1.0409	0.84923	-0.019717	0.032228
TR27065|c3_g3_i6	658	A	C	0.3125	0.34375	synonymous	6739.54	31	1193	Lipid phosphate phosphatase-related protein type 1	0	2	17.8121	0.000135564	0.0121857	0.094419	-0.98187	0.57438	-0.019388	0.032425
TR48311|c2_g7_i2	483	TTAT	TCAT	0.53125	0.625	non-synonymous	10172.3	31	535	Immunoglobulin iota chain	Vpreb1	2	17.8126	0.000135535	0.0121857	0.088218	-1.0143	0.80287	-0.02735	0.031939
TR55017|c2_g2_i3	1509	C	G	0.375	0.40625	non-synonymous	8681.09	32	1610	G-protein coupled receptor 126	gpr126	2	17.7608	0.000139091	0.0124737	0.089218	-1.009	0.78281	-0.02923	0.031919
TR55017|c2_g2_i3	1511	T	G	0.375	0.40625	non-synonymous	8809.99	32	1583	G-protein coupled receptor 126	gpr126	2	17.7608	0.000139091	0.0124737	0.084617	-1.0341	0.84304	-0.018435	0.032295
TR55379|c0_g1_i7	486	T	A	0.75	0.65625	synonymous	24577.8	32	913	Leucine-rich repeat-containing G-protein coupled receptor 4	lgr4	2	17.7356	0.000140854	0.0126173	0.085617	-1.0286	0.83639	-0.023495	0.032093
TR10447|c2_g1_i1	472	T	C	0.8125	0.75	synonymous	291151	32	12915	Ubiquitin-40S ribosomal protein S27a	rps27a	2	17.6959	0.000143675	0.0128551	0.091618	-0.99629	0.69698	-0.022459	0.032275
TR13695|c5_g8_i1	194	A	G	0.71875	0.59375	non-synonymous	1248200	32	45378	0	0	2	17.6761	0.000145104	0.012953	0.094019	-0.9839	0.58806	-0.0082389	0.032747
TR50920|c11_g2_i4	259	C	T	0.0625	0.0625	non-synonymous	387.464	32	1763	0	0	2	17.6713	0.000145453	0.0129543	0.096219	-0.9728	0.50881	-0.026671	0.032237
TR55197|c0_g5_i22	3007	A	G	0.0625	0.0625	non-synonymous	24.1925	32	675	Chromodomain-helicase-DNA-binding protein 8	chd8	2	17.6713	0.000145453	0.0129543	0.086017	-1.0264	0.8323	-0.026055	0.032044
TR38038|c5_g3_i1	181	A	G	0.625	0.625	non-synonymous	69689.4	32	2723	Tripartite motif-containing protein 29	TRIM29	2	17.6535	0.000146758	0.0130406	0.083617	-1.0398	0.84848	-0.017414	0.032312
TR55323|c4_g4_i6	335	A	T	0.40625	0.4375	synonymous	21478.5	32	6817	0	0	2	17.6352	0.000148106	0.0130704	0.091618	-0.99629	0.69698	-0.027755	0.03197
TR74347|c2_g2_i6	49	G	C	0.40625	0.4375	non-synonymous	10254.7	32	2695	Ribosome-binding protein 1	Rrbp1	2	17.6352	0.000148106	0.0130704	0.091418	-0.99733	0.70217	-0.029914	0.031963
TR74347|c2_g2_i6	50	C	T	0.40625	0.4375	non-synonymous	9489.52	32	2704	Ribosome-binding protein 1	Rrbp1	2	17.6352	0.000148106	0.0130704	0.090818	-1.0005	0.72704	-0.025981	0.032019
TR21584|c2_g2_i5	115	T	A	0.28125	0.3125	synonymous	4978.79	32	2040	0	0	2	17.6357	0.000148068	0.0130704	0.088218	-1.0143	0.80287	-0.02204	0.032221
TR55323|c4_g4_i6	334	C	T	0.40625	0.4375	non-synonymous	19791	32	6962	0	0	2	17.6352	0.000148106	0.0130704	0.085417	-1.0297	0.83757	-0.023083	0.032072
TR8315|c2_g3_i1	157	T	A	0.40625	0.4375	synonymous	21940.7	32	4850	Neuroblast differentiation-associated protein AHNAK	AHNAK	2	17.6352	0.000148106	0.0130704	0.083417	-1.0409	0.84923	-0.018297	0.032144
TR48703|c4_g2_i2	894	G	T	0.28125	0.21875	non-synonymous	9757.96	32	10768	Probable serpin E3	serpine3	2	17.5937	0.000151208	0.0133116	0.086817	-1.022	0.82306	-0.023725	0.03214
TR48703|c4_g2_i2	893	C	T	0.28125	0.21875	non-synonymous	9052.94	32	10780	Probable serpin E3	serpine3	2	17.5937	0.000151208	0.0133116	0.083017	-1.0432	0.85082	-0.027136	0.031842
TR60517|c0_g1_i6	4948	A	T	0.625	0.625	non-synonymous	197690	32	8045	Epiplakin	Eppk1	2	17.5918	0.000151355	0.0133116	0.082016	-1.0489	0.8531	-0.021145	0.032054
TR13728|c4_g2_i2	1988	A	T	0.375	0.40625	non-synonymous	9300.12	32	1532	Ganglioside-induced differentiation-associated protein 2	gdap2	2	17.5836	0.000151973	0.0133508	0.092819	-0.99006	0.64118	-0.025064	0.032191
TR17282|c3_g1_i2	1649	G	T	0.40625	0.46875	synonymous	69880.6	32	10849	Neuroblast differentiation-associated protein AHNAK	AHNAK	2	17.5625	0.000153589	0.0134016	0.091818	-0.99524	0.68581	-0.027903	0.032151
TR70016|c2_g3_i1	24	G	T	0.90625	0.96875	non-synonymous	16956.4	32	773	0	0	2	17.5625	0.000153589	0.0134016	0.091018	-0.99943	0.71955	-0.012508	0.032647
TR62482|c2_g3_i4	1456	T	G	0.40625	0.46875	synonymous	63093.2	32	10161	Serine/threonine-protein phosphatase 4 catalytic subunit B	ppp4cb	2	17.5625	0.000153589	0.0134016	0.086417	-1.0241	0.82777	-0.018119	0.032139
TR21316|c2_g4_i7	730	C	A	0.125	0.09375	non-synonymous	934.56	32	2850	Beta-2-microglobulin	b2m	2	17.5734	0.000152749	0.0134016	0.081616	-1.0512	0.85366	-0.015378	0.032248
TR62482|c2_g3_i4	1459	A	G	0.40625	0.46875	synonymous	61032.1	32	10129	Serine/threonine-protein phosphatase 4 catalytic subunit B	ppp4cb	2	17.5625	0.000153589	0.0134016	0.080816	-1.0559	0.85534	-0.019814	0.032374
TR15967|c3_g2_i10	370	T	G	0.3125	0.34375	non-synonymous	2160.02	31	551	Cytospin-A	specc1la	2	17.5531	0.000154307	0.0134492	0.086417	-1.0241	0.82777	-0.020438	0.032081
TR516|c7_g2_i6	803	T	C	0.25	0.4375	non-synonymous	9079.95	32	2475	H-2 class II histocompatibility antigen gamma chain	Cd74	2	17.5255	0.000156455	0.0136211	0.089618	-1.0068	0.77114	0.0034142	0.033135
TR23685|c4_g1_i7	2318	G	A	0.3125	0.40625	non-synonymous	5919.98	32	1567	Alpha-protein kinase 1	Alpk1	2	17.4657	0.0001612	0.0138923	0.089618	-1.0068	0.77114	-0.024668	0.031986
TR23685|c4_g1_i7	2320	C	A	0.3125	0.40625	non-synonymous	5990.15	32	1568	Alpha-protein kinase 1	Alpk1	2	17.4657	0.0001612	0.0138923	0.089418	-1.0079	0.77801	-0.025722	0.032069
TR17828|c3_g1_i1	164	A	C	0.34375	0.375	synonymous	6217.61	32	1841	Guanylate-binding protein 6	GBP6	2	17.4683	0.000160991	0.0138923	0.089018	-1.01	0.78684	-0.02069	0.032304
TR23685|c4_g1_i7	2324	G	T	0.3125	0.40625	stop_gained	5725.47	32	1560	Alpha-protein kinase 1	Alpk1	2	17.4657	0.0001612	0.0138923	0.088018	-1.0154	0.80632	-0.02318	0.032192
TR23685|c4_g1_i7	2314	G	A	0.3125	0.40625	synonymous	6033.94	32	1535	Alpha-protein kinase 1	Alpk1	2	17.4657	0.0001612	0.0138923	0.087217	-1.0198	0.8185	-0.025885	0.031902
TR55017|c2_g2_i3	1524	A	G	0.34375	0.4375	synonymous	9419.8	32	1720	G-protein coupled receptor 126	gpr126	2	17.4764	0.000160341	0.0138923	0.085817	-1.0275	0.83475	-0.015894	0.032213
TR23685|c4_g1_i7	2325	G	T	0.3125	0.40625	non-synonymous	5911.08	32	1539	Alpha-protein kinase 1	Alpk1	2	17.4657	0.0001612	0.0138923	0.085817	-1.0275	0.83475	-0.012277	0.032471
TR67388|c0_g1_i1	81	T	C	0.09375	0.09375	non-synonymous	469.236	32	748	Transposable element Tcb1 transposase	0	2	17.4749	0.00016046	0.0138923	0.084617	-1.0341	0.84304	-0.021495	0.032239
TR23685|c4_g1_i7	2315	T	C	0.3125	0.40625	non-synonymous	5932.77	32	1528	Alpha-protein kinase 1	Alpk1	2	17.4657	0.0001612	0.0138923	0.084017	-1.0375	0.84639	-0.024529	0.031906
TR19278|c5_g1_i7	656	A	G	0.40625	0.40625	synonymous	22173.4	32	7465	Vesicle-associated membrane protein-associated protein B	VAPB	2	17.4637	0.000161363	0.0138923	0.080816	-1.0559	0.85534	-0.025815	0.032026
TR68696|c7_g1_i1	4274	A	G	0.4375	0.40625	synonymous	9170.91	32	1534	Vitellogenin	vtg1	2	17.4564	0.000161958	0.0139007	0.089818	-1.0058	0.76583	-0.022583	0.032214
TR10493|c3_g4_i3	571	A	G	0.9375	0.90625	synonymous	98014.5	32	4246	Myelin-oligodendrocyte glycoprotein	Mog	2	17.4564	0.000161958	0.0139007	0.088018	-1.0154	0.80632	-0.013244	0.032358
TR463|c4_g1_i3	117	T	A	0.625	0.625	synonymous	13817.6	31	754	Cadherin-2	cdh2	2	17.4558	0.000161999	0.0139007	0.086017	-1.0264	0.8323	-0.021152	0.032143
TR74857|c3_g1_i5	337	T	A	0.375	0.40625	non-synonymous	12936.3	32	2491	Prostaglandin F2 receptor negative regulator	PTGFRN	2	17.4415	0.000163163	0.0139235	0.092018	-0.9942	0.67977	-0.023885	0.031981
TR48866|c1_g1_i1	2574	T	C	0.59375	0.59375	synonymous	17167.6	29	742	Vitellogenin	vtg1	2	17.4415	0.000163162	0.0139235	0.089818	-1.0058	0.76583	-0.026776	0.032011
TR50923|c26_g2_i2	167	G	A	0.34375	0.40625	non-synonymous	4907.52	32	668	Probable RNA-directed DNA polymerase from transposon X-element	X-element\ORF2	2	17.4469	0.000162728	0.0139235	0.083817	-1.0387	0.84741	-0.023902	0.032114
TR74857|c3_g1_i5	339	G	A	0.375	0.40625	non-synonymous	13428.7	32	2512	Prostaglandin F2 receptor negative regulator	PTGFRN	2	17.4415	0.000163163	0.0139235	0.081816	-1.0501	0.8534	-0.01923	0.032114
TR74857|c3_g1_i5	338	T	C	0.375	0.40625	synonymous	13272.5	32	2499	Prostaglandin F2 receptor negative regulator	PTGFRN	2	17.4415	0.000163163	0.0139235	0.080616	-1.0571	0.85552	-0.019689	0.03204
TR13703|c5_g2_i2	1012	G	C	0.375	0.40625	non-synonymous	12543.2	32	1200	DNA polymerase	0	2	17.4107	0.000165699	0.0141088	0.089018	-1.01	0.78684	-0.02233	0.032082
TR13703|c5_g2_i2	1048	G	A	0.375	0.40625	synonymous	11094.7	32	1247	DNA polymerase	0	2	17.4107	0.000165699	0.0141088	0.085617	-1.0286	0.83639	-0.022081	0.032062
TR25335|c1_g1_i1	94	G	A	0.40625	0.375	non-synonymous	5135.3	32	917	0	0	2	17.396	0.000166922	0.0141974	0.089418	-1.0079	0.77801	-0.025192	0.032029
TR74638|c5_g1_i1	861	C	A	0.3125	0.34375	non-synonymous	3956.33	32	1807	Counting factor associated protein D	cfaD	2	17.3854	0.000167807	0.014257	0.091218	-0.99838	0.71066	-0.031849	0.031821
TR50923|c20_g1_i2	1962	G	A	0.25	0.09375	non-synonymous	851.424	31	595	0	0	2	17.372	0.000168938	0.014306	0.088818	-1.0111	0.7912	0.00805	0.033468
TR50923|c20_g1_i2	1961	A	C	0.25	0.09375	synonymous	714.832	31	611	0	0	2	17.372	0.000168938	0.014306	0.084417	-1.0353	0.84438	0.010162	0.033217
TR50923|c20_g1_i2	1965	C	A	0.25	0.09375	non-synonymous	1002.76	31	552	0	0	2	17.372	0.000168938	0.014306	0.083017	-1.0432	0.85082	0.0028711	0.032972
TR53419|c3_g2_i1	4931	G	A	0.40625	0.375	non-synonymous	18657.6	32	6487	Inhibitor of nuclear factor kappa-B kinase subunit alpha	chuk	2	17.3548	0.000170391	0.0144133	0.091818	-0.99524	0.68581	-0.023921	0.032168
TR19713|c2_g2_i2	33	A	C	0.3125	0.375	non-synonymous	5100	32	1255	Protein POF1B	Pof1b	2	17.3382	0.000171811	0.0144859	0.090618	-1.0015	0.73458	-0.02431	0.032087
TR19278|c5_g1_i7	505	G	A	0.28125	0.40625	non-synonymous	22052.2	32	10039	Vesicle-associated membrane protein-associated protein B	VAPB	2	17.339	0.000171749	0.0144859	0.087618	-1.0176	0.81195	-0.02013	0.032211
TR19278|c5_g1_i7	503	G	A	0.28125	0.40625	synonymous	21576.9	32	10128	Vesicle-associated membrane protein-associated protein B	VAPB	2	17.339	0.000171749	0.0144859	0.084217	-1.0364	0.84517	-0.019543	0.032295
TR74877|c2_g1_i2	1119	G	C	0.34375	0.3125	synonymous	2452.04	32	1275	Platelet receptor Gi24	0	2	17.302	0.000174954	0.0147349	0.089418	-1.0079	0.77801	-0.026857	0.032069
TR25343|c7_g1_i5	650	A	G	0.375	0.375	non-synonymous	13346.1	32	3467	Lactosylceramide 1,3-N-acetyl-beta-D-glucosaminyltransferase A	b3gnt5a	2	17.289	0.000176094	0.0148148	0.087217	-1.0198	0.8185	-0.021969	0.032044
TR75744|c5_g1_i9	1473	G	A	0.34375	0.40625	synonymous	10054.7	32	3493	Exocyst complex component 3	EXOC3	2	17.2754	0.000177298	0.0149	0.095019	-0.97883	0.54964	-0.021025	0.032175
TR36551|c0_g1_i6	378	T	C	0.28125	0.21875	non-synonymous	4743.08	32	1439	Trypsin-3	0	2	17.26	0.000178664	0.0149985	0.083217	-1.0421	0.84989	-0.023697	0.032042
TR15848|c2_g3_i2	66	T	C	0.5625	0.59375	non-synonymous	17752.9	32	845	0	0	2	17.2393	0.000180521	0.0151216	0.091618	-0.99629	0.69698	-0.021107	0.0322
TR15848|c2_g3_i2	65	T	A	0.5625	0.59375	non-synonymous	16920.5	32	827	0	0	2	17.2393	0.000180521	0.0151216	0.087417	-1.0187	0.81488	-0.016923	0.032375
TR55017|c2_g2_i3	1588	A	G	0.25	0.34375	non-synonymous	3423.99	32	1709	G-protein coupled receptor 126	gpr126	2	17.2162	0.000182616	0.0152641	0.084617	-1.0341	0.84304	-0.015351	0.032258
TR54120|c5_g4_i3	661	A	C	0.375	0.4375	non-synonymous	6964	32	927	Protein NLRC5	nlrc5	2	17.2085	0.000183323	0.0153001	0.095619	-0.97581	0.52962	-0.025782	0.032012
TR23685|c4_g1_i7	2374	C	T	0.25	0.40625	synonymous	2731.6	32	1320	Alpha-protein kinase 1	Alpk1	2	17.2029	0.000183837	0.0153001	0.091218	-0.99838	0.71066	-0.0084125	0.032726
TR23685|c4_g1_i7	2380	G	A	0.25	0.40625	synonymous	2659.47	32	1307	Alpha-protein kinase 1	Alpk1	2	17.2029	0.000183837	0.0153001	0.087217	-1.0198	0.8185	-0.010661	0.032547
TR33607|c5_g3_i3	484	G	A	0.40625	0.34375	non-synonymous	7418.19	32	1780	Cornifelin homolog	cnfn	2	17.1941	0.000184652	0.0153515	0.087017	-1.0209	0.82092	-0.022819	0.032103
TR13728|c4_g2_i2	3796	G	C	0.375	0.4375	non-synonymous	7408.4	32	1578	Ganglioside-induced differentiation-associated protein 2	gdap2	2	17.1854	0.000185452	0.0153521	0.090818	-1.0005	0.72704	-0.026865	0.032098
TR13728|c4_g2_i2	3797	A	T	0.375	0.4375	non-synonymous	7394.09	32	1574	Ganglioside-induced differentiation-associated protein 2	gdap2	2	17.1854	0.000185452	0.0153521	0.089218	-1.009	0.78281	-0.02318	0.031985
TR13728|c4_g2_i2	3795	A	G	0.375	0.4375	non-synonymous	7569.01	32	1591	Ganglioside-induced differentiation-associated protein 2	gdap2	2	17.1854	0.000185452	0.0153521	0.085017	-1.0319	0.84037	-0.029353	0.031855
TR13728|c4_g2_i2	3792	C	A	0.375	0.4375	non-synonymous	7818.37	32	1766	Ganglioside-induced differentiation-associated protein 2	gdap2	2	17.1854	0.000185452	0.0153521	0.084217	-1.0364	0.84517	-0.021019	0.032191
TR61009|c2_g6_i2	317	T	C	0.3125	0.28125	non-synonymous	5696.63	32	988	0	0	2	17.1595	0.00018787	0.0155191	0.091618	-0.99629	0.69698	-0.021581	0.032154
TR61009|c2_g6_i2	318	G	A	0.3125	0.28125	stop_gained	5661.26	32	982	0	0	2	17.1595	0.00018787	0.0155191	0.088418	-1.0133	0.79919	-0.023192	0.031975
TR3874|c7_g3_i1	174	G	C	0.25	0.375	non-synonymous	3510.76	32	1073	Tripartite motif-containing 13	trim13	2	17.1337	0.000190309	0.0156538	0.084417	-1.0353	0.84438	-0.013439	0.032479
TR8306|c10_g1_i2	385	A	G	0.59375	0.59375	synonymous	96269.2	32	4268	Tubulin beta-1 chain	0	2	17.1309	0.000190578	0.0156593	0.088018	-1.0154	0.80632	-0.023001	0.031994
TR15967|c3_g2_i10	1347	A	T	0.28125	0.34375	synonymous	1762.68	32	659	Cytospin-A	specc1la	2	17.0918	0.000194342	0.0159517	0.079616	-1.063	0.85613	-0.021208	0.031961
TR59399|c1_g1_i1	1421	A	G	0.1875	0.53125	synonymous	8932.73	32	839	Speckle targeted PIP5K1A-regulated poly(A) polymerase	tut1	2	17.0837	0.000195132	0.0159826	0.09862	-0.96094	0.4785	0.055134	0.035655
TR38038|c5_g2_i2	98	T	G	0.28125	0.34375	non-synonymous	5604.87	32	1781	Tripartite motif-containing protein 29	TRIM29	2	17.0842	0.000195083	0.0159826	0.092819	-0.99006	0.64118	-0.029539	0.031952
TR48459|c0_g1_i1	44	G	A	0.40625	0.40625	synonymous	33423.5	32	3814	Mucin-5AC	MUC5AC	2	17.074	0.000196082	0.0160435	0.087417	-1.0187	0.81488	-0.020593	0.032151
TR48272|c4_g8_i1	314	T	G	0.375	0.34375	non-synonymous	11436.4	32	2798	Protein NLRC5	nlrc5	2	17.0458	0.00019886	0.0162194	0.086617	-1.023	0.82518	-0.029053	0.031946
TR3316|c0_g2_i2	302	T	C	0.65625	0.5	synonymous	13183.9	32	600	Zinc finger protein draculin	drl	2	17.0465	0.000198792	0.0162194	0.080816	-1.0559	0.85534	-0.012276	0.032365
TR50923|c24_g2_i2	199	T	C	0.09375	0.09375	synonymous	692.786	32	1509	0	0	2	17.0414	0.000199297	0.016238	0.087818	-1.0165	0.80864	-0.022167	0.032022
TR78804|c0_g8_i2	431	C	G	0.40625	0.5625	non-synonymous	13971.6	32	1384	0	0	2	17.0393	0.000199512	0.0162385	0.087618	-1.0176	0.81195	-0.011784	0.032457
TR20948|c5_g5_i18	843	A	G	0.375	0.375	non-synonymous	5105.91	32	1088	Putative helicase mov-10-B.1	mov10b.1	2	16.9886	0.000204634	0.0166378	0.086617	-1.023	0.82518	-0.027635	0.031968
TR54120|c5_g4_i3	939	C	T	0.21875	0.28125	synonymous	1965.67	32	986	Protein NLRC5	nlrc5	2	16.9467	0.000208961	0.0169363	0.090418	-1.0026	0.74124	-0.018557	0.03215
TR36226|c2_g2_i4	1062	T	A	0.65625	0.71875	non-synonymous	355838	32	14120	Sodium/potassium-transporting ATPase subunit alpha-1	atp1a1	2	16.9342	0.000210271	0.0170247	0.085417	-1.0297	0.83757	-0.015037	0.032366
TR55017|c2_g2_i3	1611	A	G	0.25	0.3125	synonymous	4295.51	32	1918	G-protein coupled receptor 126	gpr126	2	16.9153	0.000212271	0.0171662	0.085417	-1.0297	0.83757	-0.024651	0.031944
TR61009|c2_g6_i2	311	T	G	0.34375	0.375	non-synonymous	8715.72	32	1141	0	0	2	16.9135	0.000212462	0.0171662	0.083817	-1.0387	0.84741	-0.025483	0.03198
TR54175|c3_g1_i10	600	G	A	0.34375	0.4375	non-synonymous	13170.5	32	2314	GTPase IMAP family member 7	GIMAP7	2	16.8954	0.000214398	0.0172507	0.088218	-1.0143	0.80287	-0.021719	0.032114
TR19277|c0_g5_i3	164	A	T	0.59375	0.65625	non-synonymous	51985.3	32	2141	Protein NLRC3	Nlrc3	2	16.8895	0.000215022	0.0172829	0.090418	-1.0026	0.74124	-0.028954	0.031888
TR25438|c3_g1_i3	311	C	T	0.34375	0.34375	synonymous	3060.34	32	666	Zinc finger protein draculin	drl	2	16.8832	0.000215708	0.0173201	0.086617	-1.023	0.82518	-0.027298	0.031854
TR48703|c4_g3_i11	881	C	A	0.40625	0.34375	non-synonymous	22715.9	32	5616	Leukocyte elastase inhibitor	SERPINB1	2	16.875	0.000216596	0.0173554	0.090218	-1.0036	0.74922	-0.01845	0.032435
TR48703|c4_g3_i11	882	G	C	0.40625	0.34375	non-synonymous	23157.2	32	5655	Leukocyte elastase inhibitor	SERPINB1	2	16.875	0.000216596	0.0173554	0.088018	-1.0154	0.80632	-0.025507	0.032057
TR20898|c2_g3_i2	309	T	G	0.4375	0.5625	non-synonymous	23396.9	32	1355	Deoxynucleoside triphosphate triphosphohydrolase SAMHD1	samhd1	2	16.8292	0.000221609	0.0177388	0.079816	-1.0618	0.85598	-0.019259	0.032018
TR25335|c1_g1_i1	170	A	C	0.375	0.375	non-synonymous	7431.18	32	1162	0	0	2	16.8216	0.000222457	0.0177883	0.090818	-1.0005	0.72704	-0.029754	0.031883
TR55380|c3_g2_i2	1176	T	C	0.34375	0.3125	synonymous	7057.92	32	2647	0	0	2	16.816	0.000223079	0.0178196	0.091018	-0.99943	0.71955	-0.01915	0.032416
TR55017|c2_g2_i3	1587	A	C	0.25	0.375	synonymous	3424.64	32	1699	G-protein coupled receptor 126	gpr126	2	16.7885	0.000226159	0.01801	0.088018	-1.0154	0.80632	-0.017979	0.032189
TR55017|c2_g2_i3	1593	A	G	0.25	0.375	synonymous	4159.91	32	1805	G-protein coupled receptor 126	gpr126	2	16.7885	0.000226159	0.01801	0.081216	-1.0536	0.85462	-0.015186	0.032258
TR72060|c0_g1_i7	3406	T	C	0.625	0.65625	synonymous	32637.2	32	1457	Protein translocase subunit SecA {ECO:0000255|HAMAP-Rule:MF_01382}	0	2	16.7692	0.000228354	0.0181474	0.086417	-1.0241	0.82777	-0.02568	0.032083
TR24215|c5_g4_i1	230	C	T	0.65625	0.75	non-synonymous	79976.9	32	2916	E3 ubiquitin/ISG15 ligase TRIM25	Trim25	2	16.7569	0.000229762	0.0182407	0.084217	-1.0364	0.84517	-0.018498	0.032296
TR16053|c0_g3_i3	1038	A	T	0.375	0.4375	non-synonymous	21617.9	32	3683	F-box only protein 50	nccrp1	2	16.7508	0.000230472	0.0182783	0.083817	-1.0387	0.84741	-0.015667	0.0323
TR64790|c4_g7_i3	2134	T	C	0.25	0.34375	synonymous	3622.12	32	1308	Transcription factor E2-alpha	Tcf3	2	16.7328	0.000232554	0.0184245	0.086617	-1.023	0.82518	-0.023299	0.032136
TR13703|c3_g2_i1	611	T	A	0.28125	0.3125	non-synonymous	3891.13	32	871	0	0	2	16.6873	0.000237897	0.0187902	0.088818	-1.0111	0.7912	-0.023632	0.032132
TR28954|c0_g2_i1	341	A	G	0.09375	0.09375	synonymous	576.846	32	643	Gag-Pol polyprotein	gag-pol	2	16.6912	0.000237443	0.0187902	0.088418	-1.0133	0.79919	-0.021306	0.032214
TR13703|c3_g2_i1	610	A	C	0.28125	0.3125	synonymous	4099.55	32	870	0	0	2	16.6873	0.000237897	0.0187902	0.080416	-1.0582	0.85566	-0.024494	0.031904
TR50906|c4_g1_i3	1517	C	A	0.125	0.1875	non-synonymous	3410.75	32	1500	RNA-directed DNA polymerase from mobile element jockey	pol	2	16.6796	0.000238819	0.0188438	0.083217	-1.0421	0.84989	-0.022079	0.032051
TR15967|c3_g2_i10	390	G	C	0.3125	0.375	synonymous	3917.93	31	612	Cytospin-A	specc1la	2	16.6501	0.000242371	0.0191047	0.093819	-0.98493	0.59303	-0.024709	0.032166
TR16031|c2_g7_i2	382	G	T	0.40625	0.34375	non-synonymous	8430.03	32	2667	0	0	2	16.6346	0.000244251	0.0191573	0.090418	-1.0026	0.74124	-0.025533	0.032025
TR60877|c1_g2_i6	129	G	A	0.34375	0.40625	non-synonymous	14724	32	12522	Neuroblast differentiation-associated protein AHNAK	AHNAK	2	16.6409	0.000243484	0.0191573	0.088818	-1.0111	0.7912	-0.022531	0.03217
TR16031|c2_g7_i2	380	C	A	0.40625	0.34375	non-synonymous	8903.36	32	2670	0	0	2	16.6346	0.000244251	0.0191573	0.088018	-1.0154	0.80632	-0.023365	0.032198
TR54506|c1_g2_i2	223	T	G	0.3125	0.3125	non-synonymous	8849.49	32	3067	0	0	2	16.632	0.000244574	0.0191613	0.081816	-1.0501	0.8534	-0.025203	0.032036
TR54120|c5_g4_i3	386	A	G	0.34375	0.3125	non-synonymous	3910.61	32	1269	Protein NLRC5	nlrc5	2	16.6169	0.00024642	0.0192865	0.089618	-1.0068	0.77114	-0.025823	0.032197
TR25335|c2_g1_i4	429	G	C	0.75	0.71875	non-synonymous	71172.2	32	2995	Protein NLRC5	nlrc5	2	16.5968	0.000248913	0.0194619	0.094019	-0.9839	0.58806	-0.019416	0.032399
TR19140|c5_g1_i6	628	C	T	0.34375	0.3125	synonymous	7383.4	32	4238	Grainyhead-like protein 2 homolog	grhl2	2	16.5885	0.00024995	0.0195233	0.091418	-0.99733	0.70217	-0.023903	0.032107
TR74638|c5_g1_i1	473	T	G	0.375	0.375	non-synonymous	5313.64	32	1066	Counting factor associated protein D	cfaD	2	16.5735	0.00025183	0.0196504	0.086417	-1.0241	0.82777	-0.03322	0.03175
TR48730|c2_g1_i1	554	T	A	0.28125	0.375	non-synonymous	5207.68	29	1208	Apelin receptor B	aplnrb	2	16.5462	0.000255291	0.0199004	0.086617	-1.023	0.82518	-0.02651	0.031967
TR38076|c2_g1_i3	220	T	G	0.1875	0.15625	non-synonymous	577.187	30	647	Class I histocompatibility antigen, F10 alpha chain	0	2	16.5236	0.000258191	0.0200146	0.092218	-0.99316	0.67176	-0.022049	0.032315
TR38076|c2_g1_i3	226	A	T	0.1875	0.15625	non-synonymous	614.44	30	633	Class I histocompatibility antigen, F10 alpha chain	0	2	16.5236	0.000258191	0.0200146	0.091018	-0.99943	0.71955	-0.021018	0.032241
TR38076|c2_g1_i3	233	T	G	0.1875	0.15625	non-synonymous	648.669	30	663	Class I histocompatibility antigen, F10 alpha chain	0	2	16.5236	0.000258191	0.0200146	0.087618	-1.0176	0.81195	-0.015561	0.032477
TR38076|c2_g1_i3	235	A	G	0.1875	0.15625	non-synonymous	637.898	30	660	Class I histocompatibility antigen, F10 alpha chain	0	2	16.5236	0.000258191	0.0200146	0.087217	-1.0198	0.8185	-0.012956	0.032565
TR13728|c4_g2_i2	3777	C	A	0.28125	0.40625	non-synonymous	5565.79	32	1783	Ganglioside-induced differentiation-associated protein 2	gdap2	2	16.5227	0.000258307	0.0200146	0.085017	-1.0319	0.84037	-0.013257	0.032275
TR38076|c2_g1_i3	229	G	T	0.1875	0.15625	non-synonymous	599.927	30	696	Class I histocompatibility antigen, F10 alpha chain	0	2	16.5236	0.000258191	0.0200146	0.079816	-1.0618	0.85598	-0.019464	0.032197
TR86029|c0_g1_i2	176	T	G	0.375	0.34375	non-synonymous	33816.3	32	6189	Sodium/potassium-transporting ATPase subunit alpha-1	atp1a1	2	16.5157	0.00025921	0.0200445	0.089618	-1.0068	0.77114	-0.027747	0.032072
TR86029|c0_g1_i2	201	T	C	0.375	0.34375	synonymous	37589.3	32	5952	Sodium/potassium-transporting ATPase subunit alpha-1	atp1a1	2	16.5157	0.00025921	0.0200445	0.087017	-1.0209	0.82092	-0.025442	0.032016
TR72064|c5_g1_i1	532	T	C	0.34375	0.40625	synonymous	19322.7	32	3628	EGF-like module-containing mucin-like hormone receptor-like 4	0	2	16.5052	0.000260578	0.0201302	0.096019	-0.9738	0.518	-0.016619	0.032376
TR13694|c3_g1_i2	2742	T	G	0.375	0.375	synonymous	3554.26	32	1189	Multidrug resistance-associated protein 1	ABCC1	2	16.4804	0.00026383	0.0202804	0.090418	-1.0026	0.74124	-0.022614	0.03214
TR13694|c3_g1_i2	2736	T	A	0.375	0.375	synonymous	4984.79	32	1159	Multidrug resistance-associated protein 1	ABCC1	2	16.4804	0.00026383	0.0202804	0.090218	-1.0036	0.74922	-0.02042	0.032186
TR13694|c3_g1_i2	2740	C	G	0.375	0.375	non-synonymous	3810.45	32	1191	Multidrug resistance-associated protein 1	ABCC1	2	16.4804	0.00026383	0.0202804	0.088018	-1.0154	0.80632	-0.028536	0.032018
TR13694|c3_g1_i2	2737	T	C	0.375	0.375	synonymous	4732.11	32	1158	Multidrug resistance-associated protein 1	ABCC1	2	16.4804	0.00026383	0.0202804	0.085817	-1.0275	0.83475	-0.025471	0.032004
TR13703|c5_g2_i2	193	A	G	0.375	0.375	synonymous	14329.8	32	1045	DNA polymerase	0	2	16.4804	0.00026383	0.0202804	0.083217	-1.0421	0.84989	-0.02168	0.031956
TR27070|c0_g3_i5	1937	C	G	0.25	0.4375	non-synonymous	6026.01	32	2778	Stromal interaction molecule 1	STIM1	2	16.4562	0.000267042	0.0205069	0.086017	-1.0264	0.8323	0.0035159	0.033037
TR27861|c2_g2_i3	296	A	C	0.53125	0.5625	synonymous	71853	32	3277	Tripartite motif-containing protein 35	TRIM35	2	16.4348	0.000269912	0.0205852	0.092218	-0.99316	0.67176	-0.022548	0.032113
TR60945|c1_g1_i6	415	A	T	0.4375	0.4375	synonymous	12676.2	32	1573	0	0	2	16.4249	0.00027125	0.0205852	0.090618	-1.0015	0.73458	-0.023547	0.032184
TR60855|c1_g1_i7	1300	G	A	0.4375	0.4375	non-synonymous	37941.9	32	3974	Putative ferric-chelate reductase 1	frrs1	2	16.4249	0.00027125	0.0205852	0.090218	-1.0036	0.74922	-0.025586	0.032178
TR54120|c5_g4_i3	543	T	G	0.4375	0.4375	non-synonymous	14795.3	32	1567	Protein NLRC5	nlrc5	2	16.4249	0.00027125	0.0205852	0.090018	-1.0047	0.75763	-0.026061	0.031988
TR60877|c1_g2_i6	614	C	T	0.4375	0.4375	synonymous	57756.5	32	11260	Neuroblast differentiation-associated protein AHNAK	AHNAK	2	16.4249	0.00027125	0.0205852	0.089418	-1.0079	0.77801	-0.020959	0.032252
TR27861|c2_g2_i3	299	G	C	0.53125	0.5625	synonymous	69181.4	32	3184	Tripartite motif-containing protein 35	TRIM35	2	16.4348	0.000269912	0.0205852	0.089418	-1.0079	0.77801	-0.023028	0.032085
TR60877|c1_g2_i6	200	C	T	0.53125	0.5625	synonymous	627520	32	26640	Neuroblast differentiation-associated protein AHNAK	AHNAK	2	16.4348	0.000269912	0.0205852	0.088818	-1.0111	0.7912	-0.01716	0.032443
TR27861|c2_g2_i3	246	A	G	0.53125	0.5625	non-synonymous	155072	32	6358	Tripartite motif-containing protein 35	TRIM35	2	16.4348	0.000269912	0.0205852	0.086817	-1.022	0.82306	-0.029092	0.031841
TR87323|c1_g1_i1	378	C	T	0.375	0.375	synonymous	51167	32	8177	Fibulin-1	fbln1	2	16.4254	0.00027119	0.0205852	0.086617	-1.023	0.82518	-0.026196	0.031825
TR74638|c5_g1_i1	602	G	T	0.4375	0.4375	non-synonymous	8199.19	32	1502	Counting factor associated protein D	cfaD	2	16.4249	0.00027125	0.0205852	0.086417	-1.0241	0.82777	-0.028161	0.031836
TR32845|c5_g1_i3	159	T	A	0.53125	0.5625	non-synonymous	23762.7	32	1186	0	0	2	16.4348	0.000269912	0.0205852	0.083617	-1.0398	0.84848	-0.033774	0.031755
TR13703|c5_g2_i2	70	T	A	0.59375	0.46875	synonymous	15403.4	31	931	DNA polymerase	0	2	16.4446	0.000268597	0.0205852	0.083017	-1.0432	0.85082	-0.01652	0.032335
TR55017|c2_g2_i3	1617	T	C	0.34375	0.375	synonymous	6973.34	32	1835	G-protein coupled receptor 126	gpr126	2	16.3913	0.000275852	0.0208732	0.092218	-0.99316	0.67176	-0.021999	0.032124
TR16031|c2_g7_i2	462	C	A	0.40625	0.34375	non-synonymous	7043.87	32	1452	0	0	2	16.3913	0.000275848	0.0208732	0.088618	-1.0122	0.79513	-0.021377	0.032055
TR60592|c1_g1_i1	1126	G	A	0.625	0.75	synonymous	14961.5	32	625	Retinoic acid receptor alpha-A	raraa	2	16.387	0.000276446	0.0208774	0.083617	-1.0398	0.84848	-0.0096945	0.032524
TR60592|c1_g1_i1	1120	A	G	0.625	0.75	synonymous	12547.2	32	538	Retinoic acid receptor alpha-A	raraa	2	16.387	0.000276446	0.0208774	0.083417	-1.0409	0.84923	-0.022995	0.032101
TR22459|c2_g2_i1	212	G	A	0.25	0.4375	non-synonymous	9801.51	32	2620	NACHT, LRR and PYD domains-containing protein 12	Nlrp12	2	16.3825	0.000277067	0.0208878	0.079016	-1.0665	0.85648	-0.0022849	0.032769
TR55026|c2_g7_i11	1189	A	T	0.84375	0.8125	synonymous	46045.9	32	2006	Ig mu chain C region membrane-bound form	0	2	16.3687	0.000278987	0.0209489	0.096019	-0.9738	0.518	-0.029299	0.031973
TR54506|c1_g2_i2	233	A	G	0.28125	0.3125	synonymous	6186.98	32	2721	0	0	2	16.3698	0.000278832	0.0209489	0.090018	-1.0047	0.75763	-0.024481	0.032137
TR17282|c3_g1_i2	1696	A	T	0.375	0.4375	non-synonymous	58654.5	32	11315	Neuroblast differentiation-associated protein AHNAK	AHNAK	2	16.3685	0.000279016	0.0209489	0.088418	-1.0133	0.79919	-0.022996	0.032178
TR594|c1_g2_i2	415	G	A	0.3125	0.3125	non-synonymous	5084.44	32	1656	Protein kinase C-binding protein NELL2	nell2	2	16.3725	0.000278458	0.0209489	0.087017	-1.0209	0.82092	-0.020477	0.032131
TR463|c4_g1_i3	108	G	A	0.625	0.625	synonymous	10405.2	31	677	Cadherin-2	cdh2	2	16.3634	0.000279726	0.0209616	0.091618	-0.99629	0.69698	-0.024605	0.032139
TR66705|c5_g3_i10	4401	A	G	0.25	0.375	synonymous	4446.81	32	1561	Serine/threonine-protein kinase WNK2	Wnk2	2	16.3636	0.000279694	0.0209616	0.085417	-1.0297	0.83757	-0.01777	0.032189
TR68785|c3_g14_i1	109	A	G	0.59375	0.59375	non-synonymous	17674.4	32	751	Tripartite motif-containing protein 29	Trim29	2	16.3006	0.000288652	0.0216096	0.088418	-1.0133	0.79919	-0.023411	0.03204
TR58538|c0_g2_i5	446	C	G	0.3125	0.375	synonymous	4477.95	32	1963	Eukaryotic peptide chain release factor subunit 1	etf1	2	16.2714	0.000292896	0.0218429	0.089018	-1.01	0.78684	-0.02825	0.031975
TR60953|c4_g1_i3	3036	G	A	0.34375	0.40625	non-synonymous	29263.8	32	11641	Zinc finger and BTB domain-containing protein 18	zbtb18	2	16.2303	0.000298971	0.0222209	0.092819	-0.99006	0.64118	-0.022336	0.032123
TR60953|c4_g1_i3	3029	T	A	0.34375	0.40625	non-synonymous	27164.9	32	11005	Zinc finger and BTB domain-containing protein 18	zbtb18	2	16.2303	0.000298971	0.0222209	0.089218	-1.009	0.78281	-0.02885	0.032021
TR84227|c2_g2_i10	200	A	C	0.375	0.34375	synonymous	9930.19	32	4825	0	0	2	16.2206	0.000300429	0.0222945	0.091418	-0.99733	0.70217	-0.025994	0.032145
TR68649|c4_g1_i6	147	G	C	0.3125	0.40625	non-synonymous	5238.74	32	1583	Metastasis-associated protein MTA1	Mta1	2	16.2189	0.000300678	0.0222945	0.085217	-1.0308	0.83942	-0.012545	0.03235
TR16146|c3_g1_i1	63	A	C	0.40625	0.4375	synonymous	23408.2	32	6711	0	0	2	16.2118	0.00030176	0.0223533	0.087217	-1.0198	0.8185	-0.020544	0.032173
TR55289|c2_g1_i10	1366	A	G	0.40625	0.40625	non-synonymous	125060	32	28103	Trypsin-3	0	2	16.206	0.000302631	0.0223964	0.088818	-1.0111	0.7912	-0.021949	0.032228
TR60592|c1_g1_i1	1129	C	T	0.6875	0.78125	synonymous	15467.4	32	617	Retinoic acid receptor alpha-A	raraa	2	16.203	0.000303084	0.0224085	0.085617	-1.0286	0.83639	-0.011921	0.032518
TR60855|c1_g1_i7	1331	T	A	0.21875	0.3125	non-synonymous	7510.54	32	4143	Putative ferric-chelate reductase 1	frrs1	2	16.1991	0.000303683	0.0224101	0.088618	-1.0122	0.79513	-0.017111	0.032262
TR60855|c1_g1_i7	1329	A	T	0.21875	0.3125	synonymous	7265.21	32	4168	Putative ferric-chelate reductase 1	frrs1	2	16.1991	0.000303683	0.0224101	0.086617	-1.023	0.82518	-0.016633	0.032454
TR19277|c0_g5_i3	163	G	C	0.59375	0.625	non-synonymous	53948.6	32	2148	Protein NLRC3	Nlrc3	2	16.1971	0.000303975	0.0224103	0.090018	-1.0047	0.75763	-0.021798	0.032067
TR5615|c3_g8_i1	72	G	T	0.71875	0.59375	non-synonymous	133684	32	4874	0	0	2	16.1924	0.000304692	0.0224418	0.087618	-1.0176	0.81195	-0.013592	0.032521
TR13728|c4_g2_i2	1756	C	T	0.40625	0.4375	non-synonymous	18684.5	32	2705	Ganglioside-induced differentiation-associated protein 2	gdap2	2	16.1784	0.000306831	0.0224924	0.093019	-0.98903	0.62788	-0.027288	0.032158
TR25335|c1_g1_i1	177	C	T	0.40625	0.4375	synonymous	11037	32	1280	0	0	2	16.1784	0.000306831	0.0224924	0.089618	-1.0068	0.77114	-0.026756	0.032005
TR36308|c2_g12_i13	1537	T	C	0.40625	0.4375	synonymous	22141.1	32	4744	Opioid growth factor receptor	Ogfr	2	16.1784	0.000306831	0.0224924	0.089218	-1.009	0.78281	-0.025233	0.032164
TR27861|c2_g2_i3	166	T	G	0.40625	0.4375	non-synonymous	48941.8	32	11096	Tripartite motif-containing protein 35	TRIM35	2	16.1784	0.000306831	0.0224924	0.082416	-1.0466	0.85219	-0.01617	0.032202
TR36308|c2_g12_i13	1556	G	A	0.40625	0.4375	non-synonymous	28639.9	32	5161	Opioid growth factor receptor	Ogfr	2	16.1784	0.000306831	0.0224924	0.082416	-1.0466	0.85219	-0.013215	0.032459
TR36572|c2_g4_i2	186	G	A	0.28125	0.375	synonymous	4505.83	30	675	Immunoglobulin superfamily member 2	CD101	2	16.1641	0.000309044	0.0226332	0.085817	-1.0275	0.83475	-0.027221	0.031975
TR55484|c0_g1_i10	897	T	C	0.75	0.71875	non-synonymous	28961.5	32	1457	Legumain	LGMN	2	16.1315	0.000314109	0.0229824	0.091018	-0.99943	0.71955	-0.026938	0.032038
TR72118|c4_g2_i7	6077	A	G	0.34375	0.375	synonymous	3869.5	32	818	Serine/threonine-protein kinase Nek8	nek8	2	16.1176	0.000316298	0.0230556	0.093419	-0.98697	0.6106	-0.02508	0.032091
TR14284|c2_g2_i1	1736	T	G	0.34375	0.34375	non-synonymous	3417.17	32	593	Ephrin type-A receptor 3	epha3	2	16.1205	0.000315842	0.0230556	0.088818	-1.0111	0.7912	-0.020801	0.032164
TR72118|c4_g2_i7	6076	C	G	0.34375	0.375	non-synonymous	4121.56	32	822	Serine/threonine-protein kinase Nek8	nek8	2	16.1176	0.000316298	0.0230556	0.086617	-1.023	0.82518	-0.023965	0.031967
TR36623|c10_g1_i1	309	C	G	0.3125	0.4375	non-synonymous	14813.7	32	2776	0	0	2	16.111	0.000317348	0.0231103	0.083217	-1.0421	0.84989	-0.0085158	0.032444
TR77903|c0_g1_i2	243	C	T	0.1875	0.03125	synonymous	1389.31	32	896	0	0	2	16.1009	0.000318959	0.0232058	0.089418	-1.0079	0.77801	0.012276	0.03338
TR5762|c0_g1_i6	210	G	C	0.40625	0.34375	non-synonymous	10593.8	32	1220	Interferon-induced very large GTPase 1	GVINP1	2	16.0486	0.000327415	0.0236912	0.094019	-0.9839	0.58806	-0.027047	0.032056
TR5762|c0_g1_i6	215	C	T	0.40625	0.34375	synonymous	7579.65	32	1179	Interferon-induced very large GTPase 1	GVINP1	2	16.0486	0.000327415	0.0236912	0.089418	-1.0079	0.77801	-0.019134	0.032345
TR13703|c5_g2_i2	1020	A	T	0.34375	0.40625	non-synonymous	10766.1	32	1193	DNA polymerase	0	2	16.0464	0.000327771	0.0236912	0.087818	-1.0165	0.80864	-0.020718	0.032169
TR13703|c5_g2_i2	1021	T	C	0.34375	0.40625	synonymous	10880.1	32	1203	DNA polymerase	0	2	16.0464	0.000327771	0.0236912	0.085817	-1.0275	0.83475	-0.024962	0.032018
TR54919|c2_g1_i6	977	G	A	0.40625	0.34375	non-synonymous	13768.1	32	2979	Interferon-induced GTP-binding protein Mx	mx	2	16.0174	0.000332556	0.0238812	0.089818	-1.0058	0.76583	-0.015242	0.032333
TR55017|c2_g2_i3	1632	G	C	0.25	0.3125	non-synonymous	3978.45	32	1678	G-protein coupled receptor 126	gpr126	2	16.0199	0.000332148	0.0238812	0.089418	-1.0079	0.77801	-0.017101	0.032212
TR55017|c2_g2_i3	1627	A	C	0.25	0.3125	non-synonymous	4254.36	32	1873	G-protein coupled receptor 126	gpr126	2	16.0199	0.000332148	0.0238812	0.087217	-1.0198	0.8185	-0.024028	0.032119
TR54175|c3_g1_i10	645	T	C	0.28125	0.375	non-synonymous	7502.48	32	2014	GTPase IMAP family member 7	GIMAP7	2	16.018	0.000332457	0.0238812	0.085817	-1.0275	0.83475	-0.013844	0.032432
TR54919|c2_g1_i6	948	C	T	0.40625	0.34375	synonymous	14175	32	2926	Interferon-induced GTP-binding protein Mx	mx	2	16.0174	0.000332556	0.0238812	0.085617	-1.0286	0.83639	-0.022519	0.031941
TR55017|c2_g2_i3	1630	C	A	0.25	0.3125	non-synonymous	3692.63	32	1812	G-protein coupled receptor 126	gpr126	2	16.0199	0.000332148	0.0238812	0.084617	-1.0341	0.84304	-0.021376	0.032149
TR54175|c3_g1_i10	646	C	A	0.28125	0.375	stop_gained	6466.97	32	1943	GTPase IMAP family member 7	GIMAP7	2	16.018	0.000332457	0.0238812	0.079616	-1.063	0.85613	-0.016635	0.032305
TR17282|c3_g1_i2	1791	G	A	0.21875	0.375	non-synonymous	16494	32	8274	Neuroblast differentiation-associated protein AHNAK	AHNAK	2	15.9859	0.000337841	0.024171	0.091218	-0.99838	0.71066	-0.0096102	0.032617
TR17282|c3_g1_i2	1796	A	C	0.21875	0.375	synonymous	12118.8	32	7401	Neuroblast differentiation-associated protein AHNAK	AHNAK	2	15.9859	0.000337841	0.024171	0.086217	-1.0252	0.83009	-0.0068086	0.032723
TR17282|c3_g1_i2	1790	G	A	0.21875	0.375	synonymous	17665.4	32	8405	Neuroblast differentiation-associated protein AHNAK	AHNAK	2	15.9859	0.000337841	0.024171	0.085817	-1.0275	0.83475	-0.0088539	0.032567
TR17282|c3_g1_i2	1797	G	A	0.21875	0.375	non-synonymous	10839	32	7435	Neuroblast differentiation-associated protein AHNAK	AHNAK	2	15.9859	0.000337841	0.024171	0.085617	-1.0286	0.83639	-0.01781	0.032248
TR55379|c0_g1_i7	511	A	G	0.6875	0.625	non-synonymous	21774.3	32	853	Leucine-rich repeat-containing G-protein coupled receptor 4	lgr4	2	15.9742	0.000339818	0.0242677	0.089418	-1.0079	0.77801	-0.021039	0.032107
TR77702|c3_g3_i11	88	A	T	0.3125	0.34375	non-synonymous	2660.04	28	676	0	0	2	15.9747	0.00033973	0.0242677	0.085617	-1.0286	0.83639	-0.023532	0.032229
TR32816|c4_g4_i7	364	T	G	0.5625	0.875	non-synonymous	107925	29	5200	Class I histocompatibility antigen, F10 alpha chain	0	2	15.9597	0.000342284	0.0243988	0.43909	-0.10634	0.19699	0.6594	0.081971
TR57634|c4_g2_i1	259	A	C	0.25	0.40625	synonymous	6886.48	32	1802	Receptor-type tyrosine-protein phosphatase F	ptprf	2	15.9349	0.000346568	0.0246589	0.087217	-1.0198	0.8185	-0.02035	0.032206
TR55017|c2_g2_i3	1552	T	A	0.25	0.3125	non-synonymous	3471.18	32	1638	G-protein coupled receptor 126	gpr126	2	15.9365	0.00034629	0.0246589	0.086217	-1.0252	0.83009	-0.024044	0.031984
TR60953|c4_g1_i3	3127	T	G	0.3125	0.40625	synonymous	22210.4	32	12561	Zinc finger and BTB domain-containing protein 18	zbtb18	2	15.9042	0.000351916	0.0250164	0.085217	-1.0308	0.83942	-0.019756	0.032091
TR6179|c3_g1_i5	1499	A	C	0.90625	0.625	non-synonymous	9128.82	31	506	Interferon-induced protein 44-like	IFI44L	2	15.8821	0.00035584	0.0252259	0.093019	-0.98903	0.62788	0.025955	0.03425
TR6179|c3_g1_i5	1494	C	T	0.90625	0.625	non-synonymous	9123.71	31	500	Interferon-induced protein 44-like	IFI44L	2	15.8821	0.00035584	0.0252259	0.090818	-1.0005	0.72704	0.025896	0.034299
TR12565|c2_g1_i8	1236	T	C	0.78125	0.875	non-synonymous	12601.9	32	532	Myocardial zonula adherens protein	myzap	2	15.8844	0.000355421	0.0252259	0.089418	-1.0079	0.77801	-0.0092423	0.032552
TR6164|c6_g1_i5	247	G	A	0.34375	0.25	non-synonymous	3294.75	32	1386	0	0	2	15.8733	0.000357407	0.0253138	0.090018	-1.0047	0.75763	-0.021292	0.032106
TR28902|c3_g2_i3	192	A	C	0.34375	0.34375	non-synonymous	10884.4	32	3621	Fibroblast growth factor receptor 1-A	fgfr1a	2	15.8711	0.000357799	0.0253184	0.090418	-1.0026	0.74124	-0.027483	0.031913
TR10447|c2_g1_i1	379	G	T	0.1875	0.28125	synonymous	108670	32	159222	Ubiquitin-40S ribosomal protein S27a	rps27a	2	15.8611	0.000359594	0.0254223	0.084417	-1.0353	0.84438	-0.018555	0.032071
TR55017|c2_g2_i3	1700	T	G	0.34375	0.40625	non-synonymous	9955.19	32	2321	G-protein coupled receptor 126	gpr126	2	15.8557	0.000360556	0.0254439	0.084617	-1.0341	0.84304	-0.018696	0.03218
TR55017|c2_g2_i3	1692	C	T	0.34375	0.40625	synonymous	9109.49	32	2230	G-protein coupled receptor 126	gpr126	2	15.8557	0.000360556	0.0254439	0.082817	-1.0443	0.85121	-0.018592	0.032138
TR28376|c3_g2_i2	965	G	T	0.21875	0	non-synonymous	1228.96	32	692	Serine/threonine-protein phosphatase 6 regulatory subunit 2	Ppp6r2	2	15.8473	0.000362073	0.0254797	0.13643	-0.8014	0.42708	0.12625	0.041316
TR15967|c3_g2_i10	367	C	A	0.28125	0.34375	non-synonymous	2162.61	31	569	Cytospin-A	specc1la	2	15.8456	0.00036238	0.0254797	0.090018	-1.0047	0.75763	-0.020102	0.032377
TR15967|c3_g2_i10	369	C	A	0.28125	0.34375	synonymous	2142.52	31	560	Cytospin-A	specc1la	2	15.8456	0.00036238	0.0254797	0.089418	-1.0079	0.77801	-0.022384	0.032115
TR15967|c3_g2_i10	372	C	G	0.28125	0.34375	non-synonymous	2040.54	31	548	Cytospin-A	specc1la	2	15.8456	0.00036238	0.0254797	0.083817	-1.0387	0.84741	-0.017326	0.032229
TR5615|c3_g7_i2	32	C	T	0.375	0.46875	non-synonymous	7362.75	31	1101	0	0	2	15.8406	0.000363297	0.0255211	0.082016	-1.0489	0.8531	-0.011846	0.032525
TR27065|c3_g3_i6	664	C	T	0.34375	0.34375	synonymous	7414.12	31	1224	Lipid phosphate phosphatase-related protein type 1	0	2	15.8324	0.000364789	0.0256027	0.088618	-1.0122	0.79513	-0.029494	0.031939
TR13694|c3_g1_i2	2680	A	G	0.34375	0.375	non-synonymous	2815.54	32	800	Multidrug resistance-associated protein 1	ABCC1	2	15.8303	0.00036517	0.0256062	0.093619	-0.98595	0.6016	-0.031988	0.031901
TR74476|c6_g1_i1	1099	G	A	0.15625	0	non-synonymous	12218.3	32	9645	Contactin-5	cntn5	2	15.8115	0.000368618	0.0257876	0.10762	-0.91865	0.45375	0.061603	0.03647
TR50906|c4_g1_i3	1748	A	G	0.0625	0.15625	non-synonymous	1767.62	32	1926	RNA-directed DNA polymerase from mobile element jockey	pol	2	15.8051	0.000369791	0.0258367	0.083217	-1.0421	0.84989	-0.011548	0.032469
TR36551|c0_g1_i6	587	G	A	0.375	0.375	synonymous	12344	32	1833	Trypsin-3	0	2	15.8029	0.000370208	0.0258425	0.088818	-1.0111	0.7912	-0.027832	0.031929
TR17828|c3_g1_i1	152	A	G	0.375	0.4375	synonymous	7816.85	32	1920	Guanylate-binding protein 6	GBP6	2	15.8	0.000370737	0.0258562	0.090218	-1.0036	0.74922	-0.018974	0.032238
TR36226|c2_g2_i4	1112	C	T	0.40625	0.375	synonymous	145526	32	23369	Sodium/potassium-transporting ATPase subunit alpha-1	atp1a1	2	15.7719	0.000375995	0.0260354	0.096619	-0.97081	0.50405	-0.025369	0.032287
TR36226|c2_g2_i4	2450	T	C	0.40625	0.375	synonymous	164330	32	35524	Sodium/potassium-transporting ATPase subunit alpha-1	atp1a1	2	15.7719	0.000375995	0.0260354	0.093219	-0.988	0.62073	-0.021191	0.032241
TR54175|c3_g1_i10	536	T	A	0.375	0.4375	non-synonymous	10734	32	1779	GTPase IMAP family member 7	GIMAP7	2	15.7757	0.000375276	0.0260354	0.086617	-1.023	0.82518	-0.029384	0.032062
TR36226|c2_g2_i4	1130	C	T	0.40625	0.375	synonymous	206502	32	29924	Sodium/potassium-transporting ATPase subunit alpha-1	atp1a1	2	15.7719	0.000375995	0.0260354	0.086217	-1.0252	0.83009	-0.023337	0.03212
TR36226|c2_g2_i4	1139	T	G	0.40625	0.375	synonymous	218937	32	32878	Sodium/potassium-transporting ATPase subunit alpha-1	atp1a1	2	15.7719	0.000375995	0.0260354	0.085217	-1.0308	0.83942	-0.02515	0.031936
TR62642|c0_g1_i2	593	G	A	0.375	0.4375	synonymous	9774.67	32	2584	Ras-related protein Rab-13	rab13	2	15.7757	0.000375276	0.0260354	0.083017	-1.0432	0.85082	-0.021305	0.031955
TR27065|c3_g3_i6	655	G	T	0.28125	0.34375	non-synonymous	6105.18	31	1193	Lipid phosphate phosphatase-related protein type 1	0	2	15.7782	0.000374816	0.0260354	0.082617	-1.0455	0.85176	-0.013298	0.032265
TR62642|c0_g1_i2	591	C	A	0.375	0.4375	synonymous	10062.4	32	2579	Ras-related protein Rab-13	rab13	2	15.7757	0.000375276	0.0260354	0.079416	-1.0642	0.85623	-0.024101	0.03182
TR74638|c5_g1_i1	831	C	G	0.25	0.34375	non-synonymous	3306.82	32	1706	Counting factor associated protein D	cfaD	2	15.7677	0.000376787	0.026067	0.088018	-1.0154	0.80632	-0.021247	0.032338
TR13835|c5_g2_i4	1442	G	A	0.40625	0.40625	non-synonymous	11112.8	32	2670	Protein DEK	Dek	2	15.7354	0.000382907	0.0264667	0.087017	-1.0209	0.82092	-0.020405	0.032183
TR6179|c3_g1_i5	1394	G	C	0.90625	0.71875	non-synonymous	13010.6	32	635	Interferon-induced protein 44-like	IFI44L	2	15.7203	0.000385823	0.0266207	0.084017	-1.0375	0.84639	0.0081233	0.033173
TR6179|c3_g1_i5	1395	A	T	0.90625	0.71875	non-synonymous	12874.7	32	634	Interferon-induced protein 44-like	IFI44L	2	15.7203	0.000385823	0.0266207	0.080016	-1.0606	0.85584	0.0076801	0.033172
TR62518|c2_g1_i1	64	G	A	0.3125	0.375	synonymous	2927.21	32	853	RING finger protein 44	rnf44	2	15.703	0.000389176	0.026741	0.089018	-1.01	0.78684	-0.02974	0.031878
TR463|c4_g1_i3	224	A	T	0.75	0.75	non-synonymous	108889	32	4251	Cadherin-2	cdh2	2	15.7024	0.000389292	0.026741	0.087818	-1.0165	0.80864	-0.018125	0.032266
TR463|c4_g1_i3	214	G	A	0.75	0.75	non-synonymous	102146	32	4036	Cadherin-2	cdh2	2	15.7024	0.000389292	0.026741	0.084617	-1.0341	0.84304	-0.020316	0.0322
TR516|c7_g2_i6	801	G	T	0.3125	0.46875	synonymous	17477.6	32	2917	H-2 class II histocompatibility antigen gamma chain	Cd74	2	15.689	0.000391896	0.0268961	0.087217	-1.0198	0.8185	-0.0045649	0.032708
TR23721|c2_g1_i1	347	G	A	0.09375	0.0625	non-synonymous	816.45	32	858	0	0	2	15.6726	0.000395127	0.0270938	0.086617	-1.023	0.82518	-0.024448	0.032122
TR23026|c0_g2_i8	270	C	A	0.3125	0.40625	non-synonymous	6211.17	32	1244	0	0	2	15.6679	0.000396053	0.0271093	0.090818	-1.0005	0.72704	-0.016621	0.032346
TR21584|c2_g2_i5	238	G	A	0.34375	0.4375	synonymous	8754.2	32	1370	0	0	2	15.669	0.000395833	0.0271093	0.088218	-1.0143	0.80287	-0.018208	0.03237
TR13728|c4_g2_i2	1752	T	C	0.375	0.4375	synonymous	19037.7	32	2496	Ganglioside-induced differentiation-associated protein 2	gdap2	2	15.6566	0.000398304	0.0272394	0.095219	-0.97782	0.54189	-0.025697	0.032123
TR20948|c5_g5_i18	1914	C	G	0.4375	0.375	non-synonymous	13297.2	32	2955	Putative helicase mov-10-B.1	mov10b.1	2	15.6385	0.000401916	0.0274223	0.088618	-1.0122	0.79513	-0.02528	0.032077
TR20948|c5_g5_i18	1915	T	C	0.4375	0.375	synonymous	13436.9	32	2936	Putative helicase mov-10-B.1	mov10b.1	2	15.6385	0.000401916	0.0274223	0.087818	-1.0165	0.80864	-0.025069	0.031971
TR61024|c1_g4_i2	281	T	A	0.34375	0.40625	non-synonymous	3363.7	32	1072	0	0	2	15.5971	0.000410328	0.0279138	0.091618	-0.99629	0.69698	-0.023523	0.032073
TR61024|c1_g4_i2	288	C	A	0.34375	0.40625	non-synonymous	3870.68	32	1122	0	0	2	15.5971	0.000410328	0.0279138	0.082216	-1.0478	0.85276	-0.028307	0.031926
TR5615|c3_g8_i1	75	T	C	0.59375	0.5625	synonymous	116731	32	4886	0	0	2	15.5857	0.000412674	0.0280488	0.087818	-1.0165	0.80864	-0.029389	0.031993
TR7621|c0_g2_i1	44	G	T	0.3125	0.3125	start_lost	2138.4	32	570	Gag-Pol polyprotein	gag-pol	2	15.5831	0.000413221	0.0280614	0.087618	-1.0176	0.81195	-0.019177	0.032431
TR36226|c2_g2_i4	1572	G	A	0.34375	0.3125	non-synonymous	130089	32	40284	Sodium/potassium-transporting ATPase subunit alpha-1	atp1a1	2	15.5727	0.000415364	0.0281575	0.090018	-1.0047	0.75763	-0.023349	0.032171
TR23749|c5_g1_i1	650	T	C	0.375	0.40625	synonymous	5714.1	32	925	Histone acetyltransferase p300	Ep300	2	15.5455	0.00042106	0.0285187	0.087818	-1.0165	0.80864	-0.019416	0.032147
TR62881|c1_g3_i2	1368	C	T	0.3125	0.28125	synonymous	2599.37	32	762	Heterogeneous nuclear ribonucleoprotein U-like protein 1	HNRNPUL1	2	15.5332	0.000423641	0.0286185	0.087017	-1.0209	0.82092	-0.024006	0.031993
TR62881|c1_g3_i2	1380	A	G	0.3125	0.28125	synonymous	2227.83	32	678	Heterogeneous nuclear ribonucleoprotein U-like protein 1	HNRNPUL1	2	15.5332	0.000423641	0.0286185	0.084217	-1.0364	0.84517	-0.025407	0.031904
TR10447|c3_g1_i3	15	G	A	0.25	0.21875	synonymous	22375	32	32323	Ubiquitin-40S ribosomal protein S27a	rps27a	2	15.534	0.000423475	0.0286185	0.082617	-1.0455	0.85176	-0.01825	0.032222
TR13703|c5_g2_i2	124	A	G	0.375	0.375	synonymous	14285.4	32	1253	DNA polymerase	0	2	15.5268	0.000425003	0.0286855	0.092418	-0.99213	0.66076	-0.020909	0.032145
TR463|c4_g1_i3	808	G	C	0.84375	0.8125	non-synonymous	15483.7	32	724	Cadherin-2	cdh2	2	15.5085	0.000428911	0.028924	0.084417	-1.0353	0.84438	-0.026194	0.031897
TR51940|c4_g1_i1	562	T	C	0.25	0.375	non-synonymous	1517.69	32	559	Zinc finger protein draculin	drl	2	15.5057	0.000429522	0.0289401	0.082016	-1.0489	0.8531	-0.019586	0.032209
TR76413|c1_g4_i8	378	C	G	0.3125	0.3125	non-synonymous	3664.85	32	1888	0	0	2	15.4929	0.000432274	0.0291002	0.084417	-1.0353	0.84438	-0.026088	0.031987
TR13703|c5_g2_i2	188	C	A	0.40625	0.40625	non-synonymous	14685	32	1073	DNA polymerase	0	2	15.4819	0.000434657	0.0292099	0.087217	-1.0198	0.8185	-0.019156	0.032276
TR13728|c4_g2_i2	3818	C	G	0.40625	0.40625	non-synonymous	6639.67	32	1245	Ganglioside-induced differentiation-associated protein 2	gdap2	2	15.4819	0.000434657	0.0292099	0.082216	-1.0478	0.85276	-0.02706	0.031889
TR36551|c0_g1_i6	584	A	T	0.40625	0.375	synonymous	13784.1	32	1881	Trypsin-3	0	2	15.4789	0.000435309	0.0292227	0.096019	-0.9738	0.518	-0.030111	0.032104
TR42589|c0_g1_i5	143	C	T	0.125	0.1875	synonymous	789.662	32	1151	Transitional endoplasmic reticulum ATPase {ECO:0000250|UniProtKB:P23787}	vcp	2	15.4706	0.000437111	0.0292227	0.088818	-1.0111	0.7912	-0.020517	0.032278
TR42589|c0_g1_i5	134	A	T	0.125	0.1875	non-synonymous	770.245	32	1136	Transitional endoplasmic reticulum ATPase {ECO:0000250|UniProtKB:P23787}	vcp	2	15.4706	0.000437111	0.0292227	0.087618	-1.0176	0.81195	-0.025118	0.032036
TR32860|c6_g8_i3	237	T	A	0.25	0.375	non-synonymous	2698.04	32	1223	Protein NLRC5	nlrc5	2	15.4752	0.000436109	0.0292227	0.085417	-1.0297	0.83757	-0.019635	0.032224
TR36226|c2_g4_i2	85	C	A	0.625	0.75	synonymous	117230	32	4375	Sodium/potassium-transporting ATPase subunit alpha-1	atp1a1	2	15.4733	0.00043653	0.0292227	0.081416	-1.0524	0.85396	-0.0098705	0.032478
TR60855|c1_g1_i7	1406	T	A	0.34375	0.34375	non-synonymous	13823.7	32	3824	Putative ferric-chelate reductase 1	frrs1	2	15.4723	0.000436749	0.0292227	0.081016	-1.0547	0.85491	-0.024638	0.031984
TR54186|c3_g4_i3	512	T	G	0.28125	0.375	synonymous	46413.4	32	40168	Calmodulin	calm	2	15.4557	0.000440394	0.0294168	0.090618	-1.0015	0.73458	-0.021366	0.032172
TR34100|c3_g1_i1	1250	T	A	0.3125	0.375	synonymous	5712.13	32	2533	Serine/arginine-rich splicing factor 1B	srsf1b	2	15.4462	0.000442487	0.0295312	0.086017	-1.0264	0.8323	-0.017162	0.032209
TR55017|c2_g2_i3	1717	A	G	0.34375	0.40625	non-synonymous	11052.6	32	2244	G-protein coupled receptor 126	gpr126	2	15.4403	0.000443805	0.0295936	0.086417	-1.0241	0.82777	-0.026586	0.031967
TR41355|c4_g1_i1	1131	G	A	0.34375	0.40625	non-synonymous	2952.4	32	905	PAX3- and PAX7-binding protein 1	Paxbp1	2	15.436	0.000444747	0.0296309	0.084617	-1.0341	0.84304	-0.020623	0.032213
TR70752|c0_g3_i2	220	C	A	0.375	0.40625	synonymous	4559.32	32	672	Protein NLRC3	NLRC3	2	15.398	0.000453277	0.0301128	0.087818	-1.0165	0.80864	-0.029569	0.031866
TR28999|c0_g3_i4	4645	C	T	0.40625	0.3125	synonymous	2813.97	32	993	Fibulin-1	fbln1	2	15.3969	0.000453534	0.0301128	0.085217	-1.0308	0.83942	-0.022716	0.03201
TR28999|c0_g3_i4	4642	G	C	0.40625	0.3125	synonymous	3137.25	32	1012	Fibulin-1	fbln1	2	15.3969	0.000453534	0.0301128	0.078216	-1.0713	0.85677	-0.016154	0.032162
TR68689|c1_g1_i2	787	T	C	0.59375	0.59375	non-synonymous	17815.4	32	745	0	0	2	15.3886	0.00045541	0.0301856	0.091418	-0.99733	0.70217	-0.022999	0.032141
TR48866|c1_g1_i1	3936	A	G	0.59375	0.625	non-synonymous	55999.1	32	2460	Vitellogenin	vtg1	2	15.373	0.000458979	0.0303702	0.081216	-1.0536	0.85462	-0.023166	0.031926
TR15967|c3_g2_i10	1353	T	G	0.3125	0.3125	non-synonymous	2140.28	32	613	Cytospin-A	specc1la	2	15.3619	0.000461533	0.0304612	0.088818	-1.0111	0.7912	-0.02392	0.032146
TR15967|c3_g2_i10	1354	C	G	0.3125	0.3125	non-synonymous	2143.06	32	636	Cytospin-A	specc1la	2	15.3619	0.000461533	0.0304612	0.088618	-1.0122	0.79513	-0.030828	0.031861
TR15967|c3_g2_i10	1357	C	A	0.3125	0.3125	non-synonymous	1892.93	32	630	Cytospin-A	specc1la	2	15.3619	0.000461533	0.0304612	0.083817	-1.0387	0.84741	-0.02172	0.031942
TR48511|c1_g3_i1	254	A	C	0.375	0.4375	synonymous	14689.1	32	4626	ADP-ribosylation factor 3	arf3	2	15.3284	0.000469322	0.0308963	0.090818	-1.0005	0.72704	-0.026247	0.031903
TR48511|c1_g3_i1	251	T	C	0.375	0.4375	synonymous	12673.9	32	4610	ADP-ribosylation factor 3	arf3	2	15.3284	0.000469322	0.0308963	0.088018	-1.0154	0.80632	-0.023408	0.032076
TR21329|c7_g3_i11	6763	G	T	0.3125	0.40625	synonymous	5145.38	32	1906	Ubiquitin carboxyl-terminal hydrolase 12A	usp12a	2	15.3288	0.000469239	0.0308963	0.081416	-1.0524	0.85396	-0.019847	0.03201
TR13700|c2_g8_i3	187	C	A	0.0625	0.1875	non-synonymous	1094.31	32	909	0	0	2	15.3012	0.000475747	0.0312927	0.085817	-1.0275	0.83475	-0.0048381	0.032892
TR74304|c1_g1_i2	827	T	C	0.09375	0.0625	non-synonymous	108.582	32	1142	60S ribosomal protein L7a	rpl7a	2	15.2395	0.000490675	0.0322472	0.090018	-1.0047	0.75763	-0.02311	0.032026
TR49505|c1_g2_i5	1184	T	C	0.375	0.40625	non-synonymous	12130.6	32	2364	Protein-methionine sulfoxide oxidase mical3a	mical3a	2	15.2277	0.000493557	0.0324091	0.089818	-1.0058	0.76583	-0.021307	0.032105
TR72035|c3_g3_i13	382	T	G	0.3125	0.3125	synonymous	9839.92	32	4780	Butyrophilin subfamily 1 member A1	BTN1A1	2	15.2165	0.00049635	0.032503	0.088618	-1.0122	0.79513	-0.018268	0.032094
TR27429|c0_g1_i9	124	A	C	0.34375	0.3125	non-synonymous	4264.8	30	823	Stonustoxin subunit beta	0	2	15.2152	0.000496665	0.032503	0.085217	-1.0308	0.83942	-0.026381	0.031917
TR85255|c3_g1_i2	371	G	T	0.3125	0.375	non-synonymous	4046.17	32	1006	Zinc finger protein draculin	drl	2	15.2154	0.000496618	0.032503	0.084417	-1.0353	0.84438	-0.023916	0.032059
TR32845|c5_g1_i3	149	G	A	0.53125	0.59375	non-synonymous	23930.6	32	1171	0	0	2	15.213	0.000497202	0.0325107	0.091618	-0.99629	0.69698	-0.019618	0.032336
TR15621|c2_g5_i1	4128	T	C	0.25	0.375	non-synonymous	3251.81	32	1319	Protein FAM83H	fam83h	2	15.2105	0.000497821	0.0325237	0.080816	-1.0559	0.85534	-0.017198	0.032215
TR60653|c5_g1_i7	601	A	C	0.21875	0.375	non-synonymous	2774.6	32	906	Tripartite motif-containing protein 29	Trim29	2	15.2006	0.000500303	0.0326584	0.079816	-1.0618	0.85598	-0.0053758	0.032507
TR22459|c2_g2_i1	217	G	C	0.28125	0.4375	synonymous	11367	32	2544	NACHT, LRR and PYD domains-containing protein 12	Nlrp12	2	15.1877	0.000503527	0.0328135	0.082016	-1.0489	0.8531	-0.010199	0.032382
TR22459|c2_g2_i1	194	G	C	0.28125	0.4375	non-synonymous	18458.2	32	3369	NACHT, LRR and PYD domains-containing protein 12	Nlrp12	2	15.1877	0.000503527	0.0328135	0.079216	-1.0653	0.85641	-0.0077793	0.032516
TR50906|c4_g1_i3	1500	G	A	0.09375	0.15625	non-synonymous	1855.31	31	1904	RNA-directed DNA polymerase from mobile element jockey	pol	2	15.1766	0.000506347	0.0329648	0.093419	-0.98697	0.6106	-0.024104	0.032294
TR50898|c8_g8_i2	201	G	A	0.125	0.1875	non-synonymous	2705.83	32	1058	0	0	2	15.1737	0.000507073	0.0329648	0.093019	-0.98903	0.62788	-0.017648	0.032314
TR38038|c5_g3_i1	131	T	G	0.28125	0.34375	non-synonymous	6484.16	32	2440	Tripartite motif-containing protein 29	TRIM29	2	15.1673	0.000508689	0.0329648	0.088018	-1.0154	0.80632	-0.028658	0.031985
TR72064|c5_g1_i1	407	C	T	0.34375	0.375	non-synonymous	15005.1	32	4894	EGF-like module-containing mucin-like hormone receptor-like 4	0	2	15.1679	0.000508545	0.0329648	0.087217	-1.0198	0.8185	-0.021972	0.03212
TR55017|c2_g2_i3	1608	T	C	0.25	0.34375	synonymous	4560.23	32	1885	G-protein coupled receptor 126	gpr126	2	15.1668	0.000508826	0.0329648	0.076415	-1.0823	0.8572	-0.021017	0.031866
TR28902|c3_g2_i3	195	A	T	0.34375	0.3125	non-synonymous	6980.75	32	3408	Fibroblast growth factor receptor 1-A	fgfr1a	2	15.1609	0.000510334	0.0330348	0.086017	-1.0264	0.8323	-0.026065	0.032002
TR463|c4_g1_i3	264	C	T	0.71875	0.78125	synonymous	146362	32	5886	Cadherin-2	cdh2	2	15.1536	0.000512186	0.0331271	0.087017	-1.0209	0.82092	-0.021397	0.032185
TR41437|c0_g4_i11	761	G	A	0.4375	0.40625	non-synonymous	13275.4	32	980	Probable thiopurine S-methyltransferase	tpmt	2	15.1504	0.000513023	0.0331535	0.086217	-1.0252	0.83009	-0.027346	0.03186
TR55484|c0_g1_i10	902	C	T	0.53125	0.53125	non-synonymous	8061.07	32	718	Legumain	LGMN	2	15.1429	0.000514958	0.0332508	0.083617	-1.0398	0.84848	-0.02164	0.032092
TR36201|c2_g2_i3	544	T	A	0.5625	0.59375	non-synonymous	20297.5	32	1334	Hydroperoxide isomerase ALOXE3	Aloxe3	2	15.1291	0.000518519	0.0334529	0.084817	-1.033	0.8416	-0.02579	0.031977
TR81115|c2_g1_i7	1209	A	G	0.09375	0.0625	non-synonymous	144.143	32	823	Uncharacterized protein KIAA1671	Kiaa1671	2	15.1215	0.000520489	0.0335521	0.090818	-1.0005	0.72704	-0.018198	0.03221
TR50979|c11_g3_i1	103	C	A	0.28125	0.03125	synonymous	855.494	32	661	Interferon-induced very large GTPase 1	Gvin1	2	15.1053	0.000524715	0.0337964	0.10442	-0.93332	0.45771	0.063607	0.03634
TR55204|c3_g2_i4	219	A	G	0.40625	0.4375	non-synonymous	12951.2	32	1738	Tripartite motif-containing 13	trim13	2	15.0854	0.000529957	0.0339927	0.091818	-0.99524	0.68581	-0.024065	0.032013
TR55204|c3_g2_i4	220	G	A	0.40625	0.4375	synonymous	12397.1	32	1727	Tripartite motif-containing 13	trim13	2	15.0854	0.000529957	0.0339927	0.089418	-1.0079	0.77801	-0.019618	0.032126
TR45857|c4_g4_i6	512	T	A	0.0625	0.15625	non-synonymous	627.58	32	519	Myotubularin-related protein 2	mtmr2	2	15.0917	0.000528301	0.0339927	0.085817	-1.0275	0.83475	-0.013013	0.032285
TR62518|c2_g1_i1	40	T	C	0.25	0.40625	synonymous	2193.18	32	614	RING finger protein 44	rnf44	2	15.0886	0.000529124	0.0339927	0.082617	-1.0455	0.85176	-0.0059918	0.032667
TR21042|c0_g3_i8	3129	C	G	0.40625	0.4375	non-synonymous	8008.55	32	926	E3 SUMO-protein ligase RanBP2	Ranbp2	2	15.0854	0.000529957	0.0339927	0.080016	-1.0606	0.85584	-0.019439	0.032358
TR78663|c5_g2_i12	6833	C	T	0.34375	0.40625	synonymous	5714.17	32	2344	Protein groucho-2	gro2	2	15.0837	0.00053042	0.0339943	0.090418	-1.0026	0.74124	-0.025988	0.031981
TR55189|c1_g1_i5	203	C	T	0.34375	0.34375	non-synonymous	13386.7	32	3338	0	0	2	15.0596	0.000536836	0.0343486	0.094819	-0.97984	0.55948	-0.033141	0.031772
TR20898|c2_g3_i2	296	A	T	0.40625	0.5625	non-synonymous	20144.5	32	1272	Deoxynucleoside triphosphate triphosphohydrolase SAMHD1	samhd1	2	15.0613	0.000536401	0.0343486	0.083417	-1.0409	0.84923	-0.0050434	0.032619
TR6179|c3_g2_i3	276	A	G	0.90625	0.71875	non-synonymous	27522.7	32	1334	Interferon-induced protein 44-like	Ifi44l	2	15.0487	0.000539782	0.0344802	0.088218	-1.0143	0.80287	0.0091253	0.033246
TR6179|c3_g2_i3	274	T	A	0.90625	0.71875	non-synonymous	27734	32	1344	Interferon-induced protein 44-like	Ifi44l	2	15.0487	0.000539782	0.0344802	0.086417	-1.0241	0.82777	0.0082711	0.033146
TR8258|c3_g1_i8	266	G	C	0.25	0.3125	non-synonymous	1800.82	32	1069	Zinc finger protein draculin	drl	2	15.0414	0.00054176	0.034578	0.085817	-1.0275	0.83475	-0.023937	0.03211
TR60653|c5_g1_i7	604	C	G	0.21875	0.40625	non-synonymous	2849.51	32	873	Tripartite motif-containing protein 29	Trim29	2	15.0152	0.000548901	0.0349762	0.079016	-1.0665	0.85648	-0.0095007	0.032466
TR54120|c5_g1_i1	201	T	A	0.25	0.3125	non-synonymous	3899.28	32	1802	Protein NLRC3	Nlrc3	2	15.0119	0.000549811	0.0350054	0.093219	-0.988	0.62073	-0.026461	0.032034
TR10447|c3_g1_i3	222	G	A	0.375	0.4375	synonymous	972295	32	309415	Ubiquitin-40S ribosomal protein S27a	rps27a	2	15.0012	0.000552753	0.0350967	0.088218	-1.0143	0.80287	-0.028866	0.031932
TR48272|c4_g8_i1	73	C	T	0.375	0.375	non-synonymous	4516.05	32	709	Protein NLRC5	nlrc5	2	15.0013	0.000552728	0.0350967	0.085217	-1.0308	0.83942	-0.014255	0.032242
TR48272|c4_g8_i1	79	G	A	0.375	0.375	non-synonymous	4412.52	32	784	Protein NLRC5	nlrc5	2	15.0013	0.000552728	0.0350967	0.083017	-1.0432	0.85082	-0.029385	0.031849
TR50906|c4_g1_i3	1779	G	A	0.03125	0.125	non-synonymous	1393.7	32	1750	RNA-directed DNA polymerase from mobile element jockey	pol	2	15.0001	0.000553057	0.0350967	0.080616	-1.0571	0.85552	0.00052185	0.03303
TR78663|c5_g2_i12	6832	C	T	0.34375	0.375	synonymous	5634	32	2367	Protein groucho-2	gro2	2	14.9978	0.000553689	0.035108	0.080816	-1.0559	0.85534	-0.019891	0.032252
TR60855|c1_g1_i7	1400	C	A	0.28125	0.28125	non-synonymous	11040.6	32	4208	Putative ferric-chelate reductase 1	frrs1	2	14.9816	0.000558204	0.0353654	0.086417	-1.0241	0.82777	-0.021903	0.032079
TR84227|c2_g2_i10	201	A	G	0.25	0.375	non-synonymous	6888.42	32	5406	0	0	2	14.939	0.000570219	0.0360971	0.092018	-0.9942	0.67977	-0.017888	0.032439
TR29046|c3_g10_i1	131	A	G	0.34375	0.375	synonymous	7328.03	32	1820	0	0	2	14.9195	0.000575807	0.0364211	0.084617	-1.0341	0.84304	-0.021465	0.032184
TR23738|c6_g3_i5	1846	G	C	0.21875	0.3125	synonymous	3094.08	32	2475	Forkhead box protein J1-A {ECO:0000305}	foxj1a	2	14.9169	0.000576541	0.0364377	0.090418	-1.0026	0.74124	-0.026143	0.031918
TR75744|c5_g1_i9	1700	C	T	0.65625	0.5625	non-synonymous	69907.3	32	2703	Exocyst complex component 3	EXOC3	2	14.8989	0.000581757	0.0367375	0.090018	-1.0047	0.75763	-0.018007	0.032231
TR84227|c2_g2_i10	142	A	G	0.34375	0.21875	non-synonymous	2938.2	32	1145	0	0	2	14.8949	0.000582919	0.0367809	0.085217	-1.0308	0.83942	-0.014689	0.032305
TR29537|c0_g3_i2	169	A	T	0.3125	0.28125	non-synonymous	8457.33	32	3061	0	0	2	14.8928	0.000583542	0.0367902	0.082617	-1.0455	0.85176	-0.023954	0.031946
TR903|c4_g1_i1	1038	T	A	0.78125	0.65625	non-synonymous	11771.4	32	626	SAM and SH3 domain-containing protein 3	SASH3	2	14.8826	0.000586529	0.0369184	0.087618	-1.0176	0.81195	-0.015405	0.032372
TR82267|c1_g1_i2	60	C	T	0.40625	0.4375	non-synonymous	8509.47	32	2060	0	0	2	14.8605	0.000593043	0.0371174	0.089818	-1.0058	0.76583	-0.02481	0.032082
TR68653|c2_g1_i12	739	G	C	0.40625	0.4375	non-synonymous	9621.68	32	1940	0	0	2	14.8605	0.000593043	0.0371174	0.089418	-1.0079	0.77801	-0.026051	0.032019
TR72084|c9_g1_i4	176	A	G	0.40625	0.4375	non-synonymous	86841.5	32	25340	0	0	2	14.8605	0.000593043	0.0371174	0.089018	-1.01	0.78684	-0.025254	0.031904
TR68653|c2_g1_i12	738	G	A	0.40625	0.4375	non-synonymous	10071.7	32	1959	0	0	2	14.8605	0.000593043	0.0371174	0.087017	-1.0209	0.82092	-0.023641	0.032071
TR60877|c1_g2_i6	230	C	A	0.40625	0.4375	synonymous	178723	32	36056	Neuroblast differentiation-associated protein AHNAK	AHNAK	2	14.8605	0.000593043	0.0371174	0.086417	-1.0241	0.82777	-0.027574	0.031786
TR45864|c1_g4_i2	226	A	G	0.40625	0.4375	non-synonymous	81171.3	32	17270	Neuroblast differentiation-associated protein AHNAK	AHNAK	2	14.8605	0.000593043	0.0371174	0.085617	-1.0286	0.83639	-0.015725	0.032207
TR32837|c9_g2_i4	66	T	C	0.40625	0.4375	non-synonymous	27404.9	32	6988	Tripartite motif-containing protein 16-like protein	TRIM16L	2	14.8605	0.000593043	0.0371174	0.082617	-1.0455	0.85176	-0.024261	0.031933
TR48756|c6_g2_i2	442	G	A	0.09375	0.09375	synonymous	198.085	32	658	0	0	2	14.839	0.000599452	0.0373942	0.093419	-0.98697	0.6106	-0.027458	0.032052
TR61828|c4_g4_i3	353	A	C	0.375	0.40625	non-synonymous	7113.27	32	1034	Zinc finger protein draculin	drl	2	14.8404	0.000599023	0.0373942	0.089418	-1.0079	0.77801	-0.025637	0.031906
TR82238|c2_g3_i7	1337	T	C	0.375	0.1875	synonymous	8150.28	32	4224	Collagen alpha-2(I) chain	col1a2	2	14.8376	0.000599878	0.0373942	0.086217	-1.0252	0.83009	-0.00076903	0.032862
TR86029|c0_g1_i2	138	C	T	0.34375	0.34375	synonymous	24912.5	32	6047	Sodium/potassium-transporting ATPase subunit alpha-1	atp1a1	2	14.8419	0.000598568	0.0373942	0.083017	-1.0432	0.85082	-0.02179	0.032069
TR55323|c4_g4_i6	90	C	A	0.28125	0.3125	non-synonymous	8594.81	32	4564	0	0	2	14.8352	0.000600584	0.0374081	0.090018	-1.0047	0.75763	-0.023328	0.032233
TR21217|c7_g2_i11	2423	A	G	0.40625	0.4375	non-synonymous	4475.49	32	880	Cyclin-dependent kinase 2	cdk2	2	14.8279	0.000602777	0.0375145	0.089818	-1.0058	0.76583	-0.026427	0.031947
TR32845|c5_g1_i3	165	A	G	0.53125	0.625	non-synonymous	28648.5	32	1398	0	0	2	14.8245	0.000603813	0.0375488	0.087618	-1.0176	0.81195	-0.017551	0.032259
TR48287|c3_g4_i11	103	TC	AC	0.625	0.625	non-synonymous	12660.1	32	1515	Ribonuclease inhibitor	Rnh1	2	14.8228	0.000604325	0.0375506	0.091018	-0.99943	0.71955	-0.023307	0.032162
TR36650|c5_g48_i5	457	G	A	0.3125	0.375	non-synonymous	10318.1	32	7340	Probable RNA-binding protein 46	rbm46	2	14.7926	0.000613526	0.03797	0.094219	-0.98289	0.57764	-0.023642	0.032164
TR16132|c1_g5_i9	113	C	T	0.59375	0.53125	non-synonymous	60631.3	32	2734	Probable serpin E3	serpine3	2	14.7933	0.000613318	0.03797	0.093819	-0.98493	0.59303	-0.025688	0.03207
TR36650|c5_g48_i5	461	C	A	0.3125	0.375	non-synonymous	10211.4	32	7407	Probable RNA-binding protein 46	rbm46	2	14.7926	0.000613526	0.03797	0.092218	-0.99316	0.67176	-0.021046	0.032168
TR36650|c5_g48_i5	459	G	C	0.3125	0.375	synonymous	10175.9	32	7324	Probable RNA-binding protein 46	rbm46	2	14.7926	0.000613526	0.03797	0.088218	-1.0143	0.80287	-0.022412	0.032203
TR36650|c5_g48_i5	462	C	G	0.3125	0.375	synonymous	10118.1	32	7438	Probable RNA-binding protein 46	rbm46	2	14.7926	0.000613526	0.03797	0.088018	-1.0154	0.80632	-0.024599	0.032109
TR72060|c0_g1_i7	2916	G	A	0.625	0.84375	non-synonymous	51055.1	31	1956	Protein translocase subunit SecA {ECO:0000255|HAMAP-Rule:MF_01382}	0	2	14.7706	0.000620291	0.0383581	0.089818	-1.0058	0.76583	0.0061729	0.033197
TR82267|c1_g1_i2	47	A	C	0.34375	0.375	non-synonymous	5122.9	32	1918	0	0	2	14.763	0.000622664	0.0384741	0.087618	-1.0176	0.81195	-0.023108	0.032125
TR36226|c2_g2_i4	2424	G	A	0.59375	0.625	non-synonymous	1320790	32	50861	Sodium/potassium-transporting ATPase subunit alpha-1	atp1a1	2	14.7482	0.000627278	0.0386975	0.088418	-1.0133	0.79919	-0.02156	0.032158
TR36226|c2_g2_i4	2426	G	A	0.59375	0.625	synonymous	1322010	32	50383	Sodium/potassium-transporting ATPase subunit alpha-1	atp1a1	2	14.7482	0.000627278	0.0386975	0.087217	-1.0198	0.8185	-0.023068	0.032214
TR60598|c2_g1_i1	94	C	A	0.34375	0.46875	non-synonymous	4202.04	31	627	0	0	2	14.745	0.00062831	0.0387303	0.086017	-1.0264	0.8323	-0.012644	0.032337
TR55484|c0_g1_i10	899	A	C	0.59375	0.53125	non-synonymous	10019.3	32	789	Legumain	LGMN	2	14.7233	0.000635163	0.0390595	0.086817	-1.022	0.82306	-0.023394	0.032111
TR25438|c3_g1_i3	284	C	T	0.21875	0.34375	synonymous	1548.44	32	711	Zinc finger protein draculin	drl	2	14.7143	0.00063801	0.0391724	0.087217	-1.0198	0.8185	-0.012869	0.032488
TR61009|c2_g3_i16	1327	C	G	0.3125	0.34375	non-synonymous	5198.21	32	1212	Titin	TTN	2	14.7097	0.000639489	0.0392321	0.079416	-1.0642	0.85623	-0.020527	0.032142
TR21567|c0_g1_i7	1324	A	G	0.1875	0.03125	synonymous	20624.2	32	4178	0	0	2	14.686	0.000647101	0.0395738	0.090818	-1.0005	0.72704	0.016663	0.033618
TR61024|c1_g4_i2	302	G	A	0.25	0.375	non-synonymous	2280.01	32	1004	0	0	2	14.6871	0.000646737	0.0395738	0.086217	-1.0252	0.83009	-0.014116	0.032353
TR77845|c0_g1_i4	4283	C	T	0.09375	0.09375	non-synonymous	2376.14	32	1416	Zinc finger protein ZFMSA12A	0	2	14.6797	0.000649139	0.0396047	0.086817	-1.022	0.82306	-0.023939	0.032166
TR50920|c11_g2_i4	211	A	G	0.78125	0.75	non-synonymous	81737.3	32	3062	0	0	2	14.6799	0.000649081	0.0396047	0.084817	-1.033	0.8416	-0.025718	0.0321
TR48459|c0_g1_i1	437	C	T	0.3125	0.3125	synonymous	42588.4	32	11013	Mucin-5AC	MUC5AC	2	14.6699	0.000652343	0.0397688	0.086417	-1.0241	0.82777	-0.026867	0.031938
TR17107|c5_g1_i3	1330	C	A	0.0625	0.125	synonymous	1212.38	32	639	Tyrosine-protein kinase fynb	fynb	2	14.6518	0.000658256	0.0400977	0.086817	-1.022	0.82306	-0.012148	0.032486
TR17828|c3_g1_i1	206	G	A	0.3125	0.4375	synonymous	11398	32	2487	Guanylate-binding protein 6	GBP6	2	14.6341	0.000664108	0.0404054	0.090018	-1.0047	0.75763	-0.016999	0.032363
TR51940|c4_g1_i1	582	T	A	0.375	0.375	non-synonymous	2826.96	32	579	Zinc finger protein draculin	drl	2	14.6191	0.000669113	0.0406632	0.084417	-1.0353	0.84438	-0.019244	0.032224
TR463|c4_g1_i3	217	G	C	0.75	0.78125	non-synonymous	103901	32	4213	Cadherin-2	cdh2	2	14.6125	0.000671332	0.0407661	0.088818	-1.0111	0.7912	-0.033246	0.03181
TR61071|c0_g1_i2	5177	G	A	0.0625	0.125	non-synonymous	26357.5	32	38854	0	0	2	14.6007	0.000675297	0.0409747	0.088818	-1.0111	0.7912	-0.02095	0.03231
TR25343|c7_g1_i5	690	C	T	0.375	0.46875	synonymous	32636.9	32	4292	Lactosylceramide 1,3-N-acetyl-beta-D-glucosaminyltransferase A	b3gnt5a	2	14.5835	0.000681136	0.0411037	0.093019	-0.98903	0.62788	-0.020023	0.032296
TR36551|c0_g1_i6	385	A	C	0.25	0.21875	non-synonymous	4646.91	32	1505	Trypsin-3	0	2	14.5903	0.000678807	0.0411037	0.091218	-0.99838	0.71066	-0.022384	0.032072
TR25343|c7_g1_i5	697	A	G	0.375	0.46875	non-synonymous	29406.9	32	4228	Lactosylceramide 1,3-N-acetyl-beta-D-glucosaminyltransferase A	b3gnt5a	2	14.5835	0.000681136	0.0411037	0.089818	-1.0058	0.76583	-0.020106	0.03225
TR25343|c7_g1_i5	696	C	T	0.375	0.46875	synonymous	29015.5	32	4161	Lactosylceramide 1,3-N-acetyl-beta-D-glucosaminyltransferase A	b3gnt5a	2	14.5835	0.000681136	0.0411037	0.088218	-1.0143	0.80287	-0.022669	0.032081
TR25335|c1_g1_i1	208	C	T	0.40625	0.375	synonymous	9113.42	32	1250	0	0	2	14.5847	0.000680718	0.0411037	0.088018	-1.0154	0.80632	-0.022686	0.032055
TR36551|c0_g1_i6	381	T	C	0.25	0.21875	non-synonymous	4660.85	32	1480	Trypsin-3	0	2	14.5903	0.000678807	0.0411037	0.085617	-1.0286	0.83639	-0.022388	0.032134
TR461|c0_g9_i1	72	A	G	0.375	0.34375	synonymous	6921.15	32	2961	Nuclear factor 7, brain	0	2	14.5864	0.000680147	0.0411037	0.083217	-1.0421	0.84989	-0.022329	0.031963
TR594|c1_g2_i2	418	A	C	0.3125	0.34375	non-synonymous	5949.58	32	1659	Protein kinase C-binding protein NELL2	nell2	2	14.5799	0.000682361	0.0411456	0.090618	-1.0015	0.73458	-0.02567	0.032022
TR50923|c26_g2_i2	87	T	C	0.03125	0.09375	non-synonymous	593.699	32	1244	Probable RNA-directed DNA polymerase from transposon X-element	X-element\ORF2	2	14.5652	0.000687384	0.0413519	0.088818	-1.0111	0.7912	-0.016344	0.032397
TR23275|c1_g2_i7	1396	A	T	0.03125	0.09375	non-synonymous	248.366	32	1646	C3a anaphylatoxin chemotactic receptor	c3ar1	2	14.5652	0.000687384	0.0413519	0.086817	-1.022	0.82306	-0.013067	0.032506
TR72084|c9_g4_i4	202	A	T	0.03125	0.09375	synonymous	8383.93	32	28234	Protein NLRC3	NLRC3	2	14.5652	0.000687384	0.0413519	0.084217	-1.0364	0.84517	-0.0072993	0.032877
TR74638|c5_g1_i1	1000	A	T	0.4375	0.4375	non-synonymous	9445.27	32	1617	Counting factor associated protein D	cfaD	2	14.5416	0.000695543	0.0417132	0.086017	-1.0264	0.8323	-0.026031	0.032038
TR56150|c0_g1_i1	81	G	T	0.4375	0.4375	non-synonymous	14275.7	32	3240	Protein phosphatase 1 regulatory subunit 37	ppp1r37	2	14.5416	0.000695543	0.0417132	0.077616	-1.075	0.85691	-0.019024	0.032216
TR68649|c4_g1_i6	132	A	G	0.375	0.40625	synonymous	6064.99	32	1531	Metastasis-associated protein MTA1	Mta1	2	14.5287	0.000700046	0.0419184	0.085817	-1.0275	0.83475	-0.02232	0.032015
TR68649|c4_g1_i6	124	C	A	0.375	0.40625	synonymous	5552.63	32	1509	Metastasis-associated protein MTA1	Mta1	2	14.5287	0.000700046	0.0419184	0.078616	-1.0689	0.85662	-0.021703	0.031962
TR1299|c5_g2_i3	1718	T	A	0.375	0.40625	synonymous	8908.04	32	1275	Vitellogenin	0	2	14.5229	0.000702098	0.0420088	0.083417	-1.0409	0.84923	-0.021399	0.032075
TR66705|c5_g3_i10	4425	A	G	0.40625	0.40625	synonymous	5430.95	32	862	Serine/threonine-protein kinase WNK2	Wnk2	2	14.5095	0.000706817	0.042245	0.094619	-0.98085	0.56537	-0.028842	0.03203
TR19697|c2_g1_i1	44	T	C	0.25	0.34375	synonymous	8621.05	32	5670	Granulin-2	0	2	14.5086	0.000707137	0.042245	0.085017	-1.0319	0.84037	-0.019287	0.032143
TR78479|c4_g6_i3	2397	T	C	0.375	0.4375	non-synonymous	4128.16	32	847	Exocyst complex component 3-like protein	exoc3l1	2	14.4888	0.000714178	0.0426	0.088018	-1.0154	0.80632	-0.020381	0.032211
TR12508|c0_g3_i2	699	G	A	0.75	0.71875	non-synonymous	107652	32	4504	DBH-like monooxygenase protein 2 homolog	moxd2	2	14.4656	0.000722479	0.0430288	0.092819	-0.99006	0.64118	-0.022506	0.032163
TR12508|c0_g3_i2	720	A	G	0.75	0.71875	non-synonymous	115655	32	4863	DBH-like monooxygenase protein 2 homolog	moxd2	2	14.4656	0.000722479	0.0430288	0.085417	-1.0297	0.83757	-0.020941	0.032208
TR66872|c2_g1_i10	708	C	T	0.34375	0.4375	non-synonymous	6097.32	32	1589	Zinc finger and BTB domain-containing protein 24	zbtb24	2	14.458	0.000725258	0.043095	0.089018	-1.01	0.78684	-0.021584	0.032171
TR66872|c2_g1_i10	710	A	C	0.34375	0.4375	synonymous	6484.81	32	1554	Zinc finger and BTB domain-containing protein 24	zbtb24	2	14.458	0.000725258	0.043095	0.082617	-1.0455	0.85176	-0.022825	0.03209
TR66872|c2_g1_i10	700	G	T	0.34375	0.4375	non-synonymous	5244.35	32	1599	Zinc finger and BTB domain-containing protein 24	zbtb24	2	14.458	0.000725258	0.043095	0.077415	-1.0762	0.85698	-0.013931	0.0323
TR41308|c0_g8_i1	167	C	T	0.125	0.0625	non-synonymous	5925.91	32	3613	Gametogenetin-binding protein 2	GGNBP2	2	14.45	0.000728153	0.0432338	0.086217	-1.0252	0.83009	-0.016881	0.03224
TR13728|c4_g2_i2	1966	A	T	0.34375	0.375	non-synonymous	5095.43	32	1406	Ganglioside-induced differentiation-associated protein 2	gdap2	2	14.438	0.000732545	0.0433949	0.086417	-1.0241	0.82777	-0.024415	0.032101
TR10447|c2_g1_i1	382	C	G	0.1875	0.3125	synonymous	108419	32	158994	Ubiquitin-40S ribosomal protein S27a	rps27a	2	14.4398	0.000731875	0.0433949	0.086217	-1.0252	0.83009	-0.018815	0.032124
TR13728|c4_g2_i2	1965	A	G	0.34375	0.375	non-synonymous	5364.55	32	1401	Ganglioside-induced differentiation-associated protein 2	gdap2	2	14.438	0.000732545	0.0433949	0.084417	-1.0353	0.84438	-0.020437	0.032223
TR60517|c0_g1_i6	5471	C	G	0.1875	0.28125	non-synonymous	35992.4	32	27506	Epiplakin	Eppk1	2	14.4364	0.000733131	0.0433964	0.086617	-1.023	0.82518	-0.013747	0.032567
TR48321|c2_g2_i9	397	T	A	0.5625	0.59375	non-synonymous	33665.1	32	1521	0	0	2	14.4296	0.000735617	0.043444	0.089418	-1.0079	0.77801	-0.022896	0.032172
TR76700|c2_g2_i3	18	A	G	0.34375	0.46875	non-synonymous	3018.8	31	671	0	0	2	14.4303	0.000735375	0.043444	0.086017	-1.0264	0.8323	-0.015307	0.032277
TR23727|c2_g3_i3	944	C	A	0.25	0.28125	non-synonymous	1664.84	32	1464	UPF0392 protein F13G3.3	F13G3.3	2	14.4239	0.000737725	0.0435353	0.086417	-1.0241	0.82777	-0.023946	0.03201
TR13700|c2_g2_i3	349	C	A	0.15625	0.1875	non-synonymous	4027.31	32	1940	Transposable element Tcb2 transposase	0	2	14.4043	0.000744966	0.0439292	0.089618	-1.0068	0.77114	-0.025972	0.032023
TR33609|c3_g1_i15	1253	A	G	0.1875	0.21875	synonymous	2328.21	32	2427	Sarcoplasmic/endoplasmic reticulum calcium ATPase 1	atp2a1	2	14.3856	0.000751973	0.044275	0.086217	-1.0252	0.83009	-0.027444	0.031929
TR33609|c3_g1_i15	1250	G	T	0.1875	0.21875	synonymous	1925.9	32	2430	Sarcoplasmic/endoplasmic reticulum calcium ATPase 1	atp2a1	2	14.3856	0.000751973	0.044275	0.083617	-1.0398	0.84848	-0.023955	0.032031
TR24193|c6_g2_i2	1196	T	G	0.3125	0.375	non-synonymous	4820.64	32	1437	Small G protein signaling modulator 3	sgsm3	2	14.3745	0.00075617	0.0444545	0.089018	-1.01	0.78684	-0.013534	0.032455
TR23749|c5_g1_i1	653	T	C	0.34375	0.40625	synonymous	5697.67	32	959	Histone acetyltransferase p300	Ep300	2	14.3756	0.000755742	0.0444545	0.086217	-1.0252	0.83009	-0.026091	0.031936
TR15967|c3_g2_i10	399	T	G	0.34375	0.375	synonymous	4164.33	31	628	Cytospin-A	specc1la	2	14.3677	0.000758733	0.0445714	0.086417	-1.0241	0.82777	-0.021618	0.032112
TR14201|c1_g1_i4	1890	C	T	0.0625	0.125	synonymous	16515.7	32	13418	Paraspeckle component 1	pspc1	2	14.3617	0.000761006	0.044671	0.089818	-1.0058	0.76583	-0.021633	0.032168
TR48459|c0_g1_i1	290	G	T	0.34375	0.40625	non-synonymous	72773.2	32	10879	Mucin-5AC	MUC5AC	2	14.3517	0.00076482	0.0448609	0.083417	-1.0409	0.84923	-0.019872	0.032116
TR24091|c3_g7_i2	440	G	A	0.21875	0.25	synonymous	7333.46	32	3033	Ribonuclease inhibitor	Rnh1	2	14.3377	0.00077022	0.0451435	0.089818	-1.0058	0.76583	-0.019839	0.032263
TR32837|c9_g2_i4	24	A	G	0.65625	0.65625	non-synonymous	50858	32	2258	Tripartite motif-containing protein 16-like protein	TRIM16L	2	14.3281	0.000773928	0.0453266	0.083017	-1.0432	0.85082	-0.020988	0.032082
TR55256|c4_g3_i8	1585	C	A	0.78125	0.75	non-synonymous	9280.79	32	557	Chromodomain-helicase-DNA-binding protein 4	CHD4	2	14.3029	0.000783715	0.0457959	0.087217	-1.0198	0.8185	-0.031923	0.031747
TR84535|c1_g1_i12	617	A	G	0.34375	0.25	non-synonymous	7209.25	32	1954	0	0	2	14.2826	0.000791736	0.0462298	0.086617	-1.023	0.82518	-0.019492	0.032211
TR32837|c9_g2_i4	225	C	T	0.34375	0.4375	non-synonymous	14797.1	32	4250	Tripartite motif-containing protein 16-like protein	TRIM16L	2	14.2616	0.000800063	0.0465553	0.089618	-1.0068	0.77114	-0.022249	0.032098
TR32845|c6_g1_i1	193	A	T	0.3125	0.375	synonymous	19187.1	32	7505	0	0	2	14.2647	0.000798836	0.0465553	0.086217	-1.0252	0.83009	-0.02373	0.032139
TR64790|c4_g7_i3	2218	G	A	0.34375	0.375	synonymous	3225.86	32	1156	Transcription factor E2-alpha	Tcf3	2	14.258	0.000801517	0.0465553	0.083617	-1.0398	0.84848	-0.02549	0.031937
TR64790|c4_g7_i3	2219	G	C	0.34375	0.375	non-synonymous	3288.12	32	1167	Transcription factor E2-alpha	Tcf3	2	14.258	0.000801517	0.0465553	0.082416	-1.0466	0.85219	-0.023464	0.031964
TR8306|c10_g1_i2	367	A	G	0.6875	0.625	synonymous	142883	32	5681	Tubulin beta-1 chain	0	2	14.2374	0.000809837	0.0469681	0.081416	-1.0524	0.85396	-0.021242	0.03198
TR77706|c3_g7_i10	2542	C	T	0.125	0	synonymous	40105.2	32	14279	ATP-binding cassette sub-family B member 8, mitochondrial	abcb8	2	14.2086	0.000821576	0.0475777	0.09862	-0.96094	0.4785	0.038241	0.035029
TR72118|c4_g2_i7	6274	A	C	0.375	0.4375	non-synonymous	2855.03	32	640	Serine/threonine-protein kinase Nek8	nek8	2	14.1974	0.000826178	0.0478085	0.091018	-0.99943	0.71955	-0.027192	0.031998
TR23727|c2_g3_i3	950	T	C	0.28125	0.28125	synonymous	1952.43	32	1430	UPF0392 protein F13G3.3	F13G3.3	2	14.1944	0.000827438	0.0478457	0.087417	-1.0187	0.81488	-0.027457	0.03199
TR54551|c3_g1_i6	3165	T	A	0.3125	0.4375	non-synonymous	2151.05	30	514	Fibulin-1	fbln1	2	14.1731	0.00083627	0.0482434	0.089818	-1.0058	0.76583	-0.0099733	0.032513
TR25438|c3_g1_i3	306	A	G	0.25	0.34375	non-synonymous	1664.53	32	627	Zinc finger protein draculin	drl	2	14.1718	0.000836807	0.0482434	0.084217	-1.0364	0.84517	-0.015218	0.032294
TR54551|c3_g1_i6	3166	G	A	0.3125	0.4375	synonymous	2125.12	30	513	Fibulin-1	fbln1	2	14.1731	0.00083627	0.0482434	0.083617	-1.0398	0.84848	-0.011404	0.032514
TR32855|c1_g2_i5	381	A	G	0.3125	0.125	non-synonymous	1060.82	32	1146	Hemicentin-2	HMCN2	2	14.1606	0.000841528	0.0484435	0.084817	-1.033	0.8416	0.0085595	0.033225
TR72084|c9_g4_i4	162	G	A	0.28125	0.34375	non-synonymous	63840.8	32	31476	Protein NLRC3	NLRC3	2	14.156	0.000843445	0.0485178	0.086617	-1.023	0.82518	-0.01922	0.032065
TR21044|c3_g5_i4	254	A	G	0.375	0.4375	non-synonymous	3629.33	32	621	NACHT, LRR and PYD domains-containing protein 14	NLRP14	2	14.1459	0.000847719	0.0487275	0.084417	-1.0353	0.84438	-0.020384	0.032099
TR74546|c2_g1_i4	549	G	A	0.21875	0	synonymous	1457.54	31	2407	Gamma-glutamyltranspeptidase 1	GGT1	2	14.1398	0.000850325	0.0488049	0.15503	-0.73642	0.39608	0.1482	0.042754
TR74546|c2_g1_i4	548	C	T	0.21875	0	non-synonymous	1345.55	31	2399	Gamma-glutamyltranspeptidase 1	GGT1	2	14.1398	0.000850325	0.0488049	0.13983	-0.78899	0.41637	0.13143	0.04149
TR56150|c0_g1_i1	275	A	T	0.1875	0.25	non-synonymous	1546.78	32	1524	Protein phosphatase 1 regulatory subunit 37	ppp1r37	2	14.1115	0.000862433	0.0494632	0.091418	-0.99733	0.70217	-0.020879	0.032163
TR30725|c1_g2_i8	497	G	A	0.34375	0.4375	non-synonymous	4214.76	32	1228	Arrestin domain-containing protein 3	Arrdc3	2	14.1095	0.000863301	0.0494763	0.083017	-1.0432	0.85082	-0.01932	0.032331
TR56113|c0_g1_i4	410	A	G	0.125	0.3125	synonymous	1160.59	31	754	Integrin alpha-X	ITGAX	2	14.0871	0.000873017	0.0499962	0.091418	-0.99733	0.70217	0.017286	0.033689
TR45706|c1_g1_i16	1782	A	C	0.1875	0	non-synonymous	149.589	32	730	DNA mismatch repair protein MutL {ECO:0000255|HAMAP-Rule:MF_00149}	0	2	14.0851	0.000873898	0.0500097	0.12322	-0.85219	0.43957	0.082185	0.038079
TR61077|c3_g1_i1	1319	C	G	0.40625	0.40625	non-synonymous	16897.7	32	2645	Apelin receptor B	aplnrb	2	14.0803	0.000875994	0.0500927	0.086417	-1.0241	0.82777	-0.019797	0.032205
TR69046|c0_g2_i3	804	C	T	0.21875	0.25	non-synonymous	2202.95	32	1330	Zinc finger protein draculin	drl	2	14.0524	0.000888317	0.0507599	0.084217	-1.0364	0.84517	-0.025388	0.031889
TR55011|c1_g4_i9	130	T	C	0.5625	0.59375	synonymous	26834	32	1094	Ladderlectin	0	2	14.0381	0.000894659	0.0510614	0.086217	-1.0252	0.83009	-0.024997	0.032088
TR34761|c0_g2_i1	719	T	C	0.875	0.90625	non-synonymous	13596.4	32	601	Plastin-2	lcp1	2	14.0376	0.000894913	0.0510614	0.083817	-1.0387	0.84741	-0.016953	0.032364
TR84535|c1_g1_i12	956	G	T	0.3125	0.21875	non-synonymous	3847.41	32	1134	0	0	2	14.0329	0.000896991	0.0511424	0.094619	-0.98085	0.56537	-0.018176	0.032437
TR83635|c1_g1_i1	785	G	A	0.28125	0.40625	non-synonymous	6882.55	32	1108	0	0	2	14.0061	0.000909121	0.0516818	0.088618	-1.0122	0.79513	-0.019026	0.032115
TR21584|c2_g2_i5	117	A	T	0.28125	0.28125	non-synonymous	4303.41	32	2042	0	0	2	13.9959	0.000913739	0.0519063	0.082617	-1.0455	0.85176	-0.014433	0.03237
TR54120|c5_g1_i1	229	G	A	0.25	0.34375	synonymous	3699.18	32	1548	Protein NLRC3	Nlrc3	2	13.9878	0.000917456	0.0520793	0.086217	-1.0252	0.83009	-0.022242	0.032014
TR23685|c4_g1_i7	2341	T	C	0.34375	0.40625	synonymous	6413.13	32	1587	Alpha-protein kinase 1	Alpk1	2	13.9821	0.000920078	0.0521135	0.089618	-1.0068	0.77114	-0.021997	0.032114
TR36226|c2_g2_i4	1070	C	A	0.65625	0.75	non-synonymous	386624	32	15143	Sodium/potassium-transporting ATPase subunit alpha-1	atp1a1	2	13.9834	0.000919484	0.0521135	0.089018	-1.01	0.78684	-0.014956	0.03237
TR23685|c4_g1_i7	2350	C	G	0.34375	0.40625	non-synonymous	5640.76	32	1598	Alpha-protein kinase 1	Alpk1	2	13.9821	0.000920078	0.0521135	0.086817	-1.022	0.82306	-0.021511	0.032194
TR45815|c1_g1_i5	1195	C	G	0.40625	0.40625	non-synonymous	8501.66	32	1865	6-phosphofructo-2-kinase/fructose-2,6-bisphosphatase 4	PFKFB4	2	13.9762	0.00092281	0.0521159	0.091018	-0.99943	0.71955	-0.02666	0.032078
TR45815|c1_g1_i5	1197	G	C	0.40625	0.40625	non-synonymous	8553.75	32	1861	6-phosphofructo-2-kinase/fructose-2,6-bisphosphatase 4	PFKFB4	2	13.9762	0.00092281	0.0521159	0.088418	-1.0133	0.79919	-0.028651	0.031951
TR45815|c1_g1_i5	1199	G	C	0.40625	0.40625	non-synonymous	8527.81	32	1876	6-phosphofructo-2-kinase/fructose-2,6-bisphosphatase 4	PFKFB4	2	13.9762	0.00092281	0.0521159	0.083417	-1.0409	0.84923	-0.026825	0.031808
TR84184|c1_g2_i1	5599	C	T	0.1875	0.0625	synonymous	10437.1	32	17740	Pol polyprotein	pol	2	13.9715	0.000924957	0.0521611	0.090818	-1.0005	0.72704	-0.0027935	0.032969
TR84184|c1_g2_i1	5608	A	C	0.1875	0.0625	non-synonymous	11609.1	32	16847	Pol polyprotein	pol	2	13.9715	0.000924957	0.0521611	0.082216	-1.0478	0.85276	-0.0033862	0.03274
TR13728|c4_g2_i2	1048	G	T	0.25	0.3125	non-synonymous	4302.28	32	1115	Ganglioside-induced differentiation-associated protein 2	gdap2	2	13.941	0.000939169	0.052727	0.090018	-1.0047	0.75763	-0.023286	0.032075
TR33609|c3_g1_i15	1269	G	A	0.1875	0.1875	non-synonymous	2673.06	32	2480	Sarcoplasmic/endoplasmic reticulum calcium ATPase 1	atp2a1	2	13.9326	0.000943158	0.052727	0.089818	-1.0058	0.76583	-0.026791	0.032053
TR33609|c3_g1_i15	1265	T	G	0.1875	0.1875	synonymous	3174.72	32	2503	Sarcoplasmic/endoplasmic reticulum calcium ATPase 1	atp2a1	2	13.9326	0.000943158	0.052727	0.087818	-1.0165	0.80864	-0.019357	0.032205
TR50923|c26_g2_i2	587	G	T	0.21875	0.375	non-synonymous	7783.7	32	5379	Probable RNA-directed DNA polymerase from transposon X-element	X-element\ORF2	2	13.9404	0.000939461	0.052727	0.086217	-1.0252	0.83009	-0.012373	0.032517
TR33609|c3_g1_i15	1271	C	A	0.1875	0.1875	non-synonymous	2246.5	32	2509	Sarcoplasmic/endoplasmic reticulum calcium ATPase 1	atp2a1	2	13.9326	0.000943158	0.052727	0.084017	-1.0375	0.84639	-0.024968	0.031959
TR5762|c0_g1_i6	262	A	C	0.625	0.78125	non-synonymous	18998.5	32	737	Interferon-induced very large GTPase 1	GVINP1	2	13.9441	0.000937711	0.052727	0.084017	-1.0375	0.84639	-0.015028	0.032236
TR526|c8_g2_i16	2596	G	A	0.0625	0.09375	synonymous	9346.13	32	8242	Kinectin	KTN1	2	13.9278	0.000945412	0.0528149	0.094819	-0.97984	0.55948	-0.026767	0.032013
TR41712|c2_g1_i3	3424	T	A	0.53125	0.5625	non-synonymous	93949.1	32	4134	0	0	2	13.9132	0.000952327	0.0530864	0.089018	-1.01	0.78684	-0.023592	0.031906
TR32845|c6_g1_i1	304	A	T	0.53125	0.5625	non-synonymous	62758.4	32	3033	0	0	2	13.9132	0.000952327	0.0530864	0.085217	-1.0308	0.83942	-0.026106	0.031912
TR32860|c6_g6_i2	242	G	C	0.375	0.40625	synonymous	9732.21	32	2727	Nucleotide-binding oligomerization domain-containing protein 2	NOD2	2	13.9071	0.000955223	0.0530951	0.088018	-1.0154	0.80632	-0.017884	0.032254
TR54194|c5_g4_i12	2437	A	G	0.21875	0.3125	non-synonymous	43031.8	32	19002	Apoptotic chromatin condensation inducer in the nucleus	ACIN1	2	13.91	0.00095383	0.0530951	0.087417	-1.0187	0.81488	-0.015634	0.032425
TR13728|c4_g2_i2	3463	A	G	0.34375	0.5	non-synonymous	10502	32	2292	Ganglioside-induced differentiation-associated protein 2	gdap2	2	13.9081	0.000954756	0.0530951	0.086817	-1.022	0.82306	-0.010037	0.032643
TR8311|c1_g1_i10	853	A	T	0.34375	0.5	synonymous	2948.75	32	511	Zinc transporter ZIP10	slc39a10	2	13.9081	0.000954756	0.0530951	0.085617	-1.0286	0.83639	-0.010467	0.03246
TR25436|c0_g1_i7	90	T	A	0.28125	0.34375	synonymous	6411.13	32	4321	Protein lifeguard 3	TMBIM1	2	13.8851	0.000965788	0.0536054	0.081016	-1.0547	0.85491	-0.024657	0.032076
TR38076|c3_g9_i8	142	A	T	0.375	0.375	non-synonymous	3985.47	32	530	C-type lectin domain family 4 member C	CLEC4C	2	13.8772	0.000969644	0.053704	0.093219	-0.988	0.62073	-0.021526	0.032061
TR38076|c3_g9_i8	148	G	A	0.375	0.375	non-synonymous	3967.06	32	562	C-type lectin domain family 4 member C	CLEC4C	2	13.8772	0.000969644	0.053704	0.092418	-0.99213	0.66076	-0.027869	0.032128
TR38076|c3_g9_i8	149	T	A	0.375	0.375	non-synonymous	4015.16	32	566	C-type lectin domain family 4 member C	CLEC4C	2	13.8772	0.000969644	0.053704	0.089418	-1.0079	0.77801	-0.021883	0.032159
TR8258|c2_g1_i9	561	G	A	0.28125	0.25	non-synonymous	2764.67	32	962	Zinc finger protein draculin	drl	2	13.8749	0.000970732	0.0537258	0.085017	-1.0319	0.84037	-0.022819	0.032088
TR77497|c0_g1_i3	513	C	G	0.25	0.1875	non-synonymous	1350.72	32	1492	Tumor necrosis factor receptor superfamily member 5	Cd40	2	13.8713	0.000972514	0.053786	0.085417	-1.0297	0.83757	-0.021785	0.032247
TR46699|c6_g6_i3	1385	C	T	0.59375	0.5	synonymous	27416.8	32	1320	Chloride channel protein 2	Clcn2	2	13.8493	0.000983236	0.0541472	0.089018	-1.01	0.78684	-0.020362	0.03208
TR461|c0_g9_i1	286	G	A	0.59375	0.5	non-synonymous	64018.6	32	2824	Nuclear factor 7, brain	0	2	13.8493	0.000983236	0.0541472	0.087017	-1.0209	0.82092	-0.023497	0.032246
TR36623|c10_g5_i6	209	G	C	0.59375	0.5	non-synonymous	23255.5	32	1168	Protein NLRC3	NLRC3	2	13.8493	0.000983236	0.0541472	0.086217	-1.0252	0.83009	-0.015515	0.032254
TR84227|c2_g2_i10	183	C	A	0.59375	0.5	non-synonymous	36097.5	32	1989	0	0	2	13.8493	0.000983236	0.0541472	0.084217	-1.0364	0.84517	-0.018145	0.032069
TR17382|c0_g1_i1	41	G	T	0.59375	0.5	non-synonymous	9837.86	32	564	52 kDa repressor of the inhibitor of the protein kinase	PRKRIR	2	13.8493	0.000983236	0.0541472	0.082617	-1.0455	0.85176	-0.012587	0.032552
TR34248|c4_g1_i5	595	T	G	0.59375	0.5	synonymous	31381.8	32	1577	Ras-related protein Rap-1b	rap1b	2	13.8493	0.000983236	0.0541472	0.081016	-1.0547	0.85491	-0.015293	0.03226
TR86406|c0_g3_i2	65	A	G	0.34375	0.375	non-synonymous	6344.28	32	1251	Probable G-protein coupled receptor 116	0	2	13.847	0.000984365	0.0541708	0.093819	-0.98493	0.59303	-0.032574	0.031899
TR74527|c1_g2_i5	313	T	C	0.3125	0.0625	synonymous	9117.02	30	1088	Troponin I, fast skeletal muscle	TNNI2	2	13.8417	0.000987013	0.054278	0.095819	-0.9748	0.52389	0.038205	0.034894
TR32845|c5_g1_i3	120	G	C	0.34375	0.4375	non-synonymous	5596.2	32	629	0	0	2	13.832	0.000991788	0.0544633	0.089018	-1.01	0.78684	-0.019635	0.032241
TR17828|c3_g1_i1	188	C	T	0.28125	0.375	synonymous	9329.8	32	2515	Guanylate-binding protein 6	GBP6	2	13.8281	0.000993739	0.0545318	0.093219	-0.988	0.62073	-0.012358	0.032521
TR29024|c2_g3_i2	1349	T	C	0.375	0.4375	non-synonymous	134830	32	38250	H-2 class I histocompatibility antigen, Q10 alpha chain	H2-Q10	2	13.8153	0.00100009	0.0548415	0.083417	-1.0409	0.84923	-0.025974	0.0319
TR13700|c2_g2_i3	66	T	C	0.0625	0.09375	non-synonymous	1062.38	32	1302	Transposable element Tcb2 transposase	0	2	13.8093	0.0010031	0.0549288	0.082416	-1.0466	0.85219	-0.017126	0.032273
TR32860|c4_g1_i1	232	C	A	0.40625	0.34375	synonymous	16869.5	32	9036	Ribonuclease inhibitor	RNH1	2	13.7988	0.0010084	0.0551801	0.089218	-1.009	0.78281	-0.025926	0.032038
TR32860|c4_g1_i1	133	G	A	0.40625	0.4375	synonymous	19596.8	32	3977	Ribonuclease inhibitor	RNH1	2	13.7759	0.00101999	0.0556149	0.088818	-1.0111	0.7912	-0.022268	0.03223
TR29520|c2_g5_i20	959	T	G	0.375	0.46875	non-synonymous	4042.47	31	832	MKL/myocardin-like protein 1	Mkl1	2	13.7765	0.00101969	0.0556149	0.084817	-1.033	0.8416	-0.021193	0.032172
TR23727|c2_g3_i3	1003	A	T	0.40625	0.4375	synonymous	8462.8	32	1659	UPF0392 protein F13G3.3	F13G3.3	2	13.7759	0.00101999	0.0556149	0.082617	-1.0455	0.85176	-0.016774	0.032205
TR29046|c3_g2_i3	859	C	A	0.375	0.46875	non-synonymous	4083.61	31	531	0	0	2	13.7765	0.00101969	0.0556149	0.076815	-1.0798	0.85713	-0.016433	0.032148
TR68649|c4_g1_i6	156	A	G	0.28125	0.40625	synonymous	4499.96	32	1502	Metastasis-associated protein MTA1	Mta1	2	13.7548	0.00103084	0.0559733	0.090418	-1.0026	0.74124	-0.017892	0.032224
TR14918|c0_g2_i2	1334	G	A	0.3125	0.125	non-synonymous	5840.63	32	1087	Disks large homolog 2	dlg2	2	13.7568	0.00102978	0.0559733	0.083217	-1.0421	0.84989	0.0099853	0.033233
TR68649|c4_g1_i6	154	T	C	0.28125	0.40625	synonymous	4556.1	32	1555	Metastasis-associated protein MTA1	Mta1	2	13.7548	0.00103084	0.0559733	0.083017	-1.0432	0.85082	-0.016317	0.032249
TR86406|c0_g3_i2	73	C	T	0.40625	0.4375	synonymous	11340.4	32	1554	Probable G-protein coupled receptor 116	0	2	13.7468	0.00103496	0.0560788	0.091618	-0.99629	0.69698	-0.02328	0.032088
TR12603|c1_g3_i2	3735	G	C	0.40625	0.4375	non-synonymous	10064.4	32	1728	Beta-crystallin S	crygs	2	13.7468	0.00103496	0.0560788	0.078216	-1.0713	0.85677	-0.028777	0.031854
TR54120|c5_g4_i3	944	G	A	0.21875	0.25	non-synonymous	1835.56	32	989	Protein NLRC5	nlrc5	2	13.7426	0.00103711	0.0561167	0.088418	-1.0133	0.79919	-0.020135	0.032272
TR61099|c1_g1_i4	9258	T	G	0.0625	0.0625	non-synonymous	1207.32	32	1867	Cadherin-related family member 1	cdhr1	2	13.7269	0.00104531	0.0563482	0.090618	-1.0015	0.73458	-0.024197	0.032
TR27098|c3_g4_i5	347	C	T	0.0625	0.0625	non-synonymous	2054.13	32	4567	Exosome complex component RRP4	EXOSC2	2	13.7269	0.00104531	0.0563482	0.088618	-1.0122	0.79513	-0.025237	0.032116
TR14193|c4_g4_i3	1965	T	G	0.0625	0.0625	non-synonymous	396.188	32	996	Anthrax toxin receptor 1	ANTXR1	2	13.7269	0.00104531	0.0563482	0.086617	-1.023	0.82518	-0.011108	0.032593
TR55017|c2_g2_i3	1648	A	G	0.28125	0.34375	non-synonymous	4510.11	32	1697	G-protein coupled receptor 126	gpr126	2	13.7012	0.00105883	0.0568552	0.091618	-0.99629	0.69698	-0.017874	0.032103
TR55017|c2_g2_i3	1647	G	A	0.28125	0.34375	synonymous	4534.24	32	1695	G-protein coupled receptor 126	gpr126	2	13.7012	0.00105883	0.0568552	0.090418	-1.0026	0.74124	-0.020367	0.03214
TR55017|c2_g2_i3	1644	T	C	0.28125	0.34375	synonymous	4819.22	32	1694	G-protein coupled receptor 126	gpr126	2	13.7012	0.00105883	0.0568552	0.087818	-1.0165	0.80864	-0.018046	0.032233
TR53447|c1_g6_i3	304	G	C	0.4375	0.5625	non-synonymous	8537.56	30	641	0	0	2	13.6966	0.00106128	0.0568686	0.088818	-1.0111	0.7912	-0.020819	0.032218
TR51940|c4_g1_i1	575	T	C	0.3125	0.34375	synonymous	2312.07	32	586	Zinc finger protein draculin	drl	2	13.6982	0.00106041	0.0568686	0.087618	-1.0176	0.81195	-0.02314	0.032073
TR53447|c1_g6_i3	293	T	C	0.4375	0.5625	non-synonymous	6353.78	30	555	0	0	2	13.6966	0.00106128	0.0568686	0.085817	-1.0275	0.83475	-0.020985	0.032123
TR32860|c4_g1_i1	235	G	A	0.625	0.625	synonymous	195939	32	8416	Ribonuclease inhibitor	RNH1	2	13.6926	0.00106341	0.0569041	0.088818	-1.0111	0.7912	-0.021432	0.031987
TR19154|c1_g3_i11	125	C	T	0.1875	0.40625	synonymous	3467.56	32	645	0	0	2	13.6934	0.00106297	0.0569041	0.087017	-1.0209	0.82092	-0.00044575	0.032864
TR5615|c3_g8_i1	188	A	C	0.375	0.375	non-synonymous	11895.1	32	2358	0	0	2	13.6757	0.00107241	0.0572671	0.080416	-1.0582	0.85566	-0.020163	0.032149
TR85255|c3_g1_i2	368	A	G	0.34375	0.375	non-synonymous	4469.57	32	1026	Zinc finger protein draculin	drl	2	13.672	0.00107441	0.0573342	0.082817	-1.0443	0.85121	-0.024038	0.031859
TR10447|c2_g1_i1	376	G	T	0.21875	0.3125	synonymous	118177	32	156164	Ubiquitin-40S ribosomal protein S27a	rps27a	2	13.6498	0.0010864	0.0579344	0.089818	-1.0058	0.76583	-0.016623	0.032355
TR54120|c5_g4_i3	594	G	C	0.375	0.375	non-synonymous	7403.55	32	1154	Protein NLRC5	nlrc5	2	13.6197	0.00110287	0.058772	0.089018	-1.01	0.78684	-0.026059	0.032017
TR48421|c0_g4_i1	204	C	T	0.40625	0.46875	non-synonymous	6978.94	31	827	Saxiphilin	0	2	13.6166	0.00110455	0.0588211	0.086617	-1.023	0.82518	-0.020224	0.032103
TR54194|c5_g4_i12	2160	T	C	0.21875	0.28125	synonymous	33325.4	32	23902	Apoptotic chromatin condensation inducer in the nucleus	ACIN1	2	13.6074	0.00110966	0.059053	0.083217	-1.0421	0.84989	-0.012493	0.032405
TR66715|c7_g6_i6	1333	T	A	0.25	0.46875	synonymous	32121.8	32	3400	PDZ and LIM domain protein 7	pdlim7	2	13.5927	0.00111783	0.0594466	0.081216	-1.0536	0.85462	0.0049393	0.033229
TR15969|c5_g2_i2	214	C	T	0.3125	0.25	non-synonymous	7627.44	32	5276	Sciellin	SCEL	2	13.5862	0.00112148	0.0595997	0.087217	-1.0198	0.8185	-0.019338	0.032233
TR84355|c2_g1_i4	1120	G	A	0.28125	0.40625	non-synonymous	3894	32	1400	P-selectin	Selp	2	13.5585	0.00113711	0.0603475	0.083817	-1.0387	0.84741	-0.016376	0.032191
TR77903|c0_g1_i2	295	C	T	0.125	0.1875	non-synonymous	227.444	28	602	0	0	2	13.5546	0.00113937	0.0604265	0.095419	-0.97681	0.53789	-0.021611	0.032306
TR48259|c1_g3_i19	2956	G	C	0.3125	0.21875	non-synonymous	1417.06	32	701	Mesothelin-like protein	Mslnl	2	13.5481	0.00114305	0.0604912	0.091018	-0.99943	0.71955	-0.0068009	0.032836
TR81219|c0_g3_i7	90	A	G	0.1875	0.40625	non-synonymous	3109.25	32	874	Protein NLRC3	NLRC3	2	13.5485	0.00114284	0.0604912	0.088418	-1.0133	0.79919	0.003593	0.032952
TR64790|c4_g7_i3	2175	G	A	0.25	0.375	non-synonymous	3690.12	32	1214	Transcription factor E2-alpha	Tcf3	2	13.5469	0.00114372	0.0604912	0.087217	-1.0198	0.8185	-0.0097133	0.032519
TR64790|c4_g7_i3	2176	G	A	0.25	0.375	synonymous	3723.57	32	1209	Transcription factor E2-alpha	Tcf3	2	13.5469	0.00114372	0.0604912	0.084417	-1.0353	0.84438	-0.015468	0.032223
TR55204|c3_g2_i4	310	C	T	0.28125	0.25	synonymous	1708.49	32	1025	Tripartite motif-containing 13	trim13	2	13.5419	0.0011466	0.0606026	0.090618	-1.0015	0.73458	-0.023135	0.032232
TR61009|c2_g6_i2	167	A	T	0.40625	0.40625	non-synonymous	22437.7	32	3309	0	0	2	13.5379	0.0011489	0.0606496	0.083617	-1.0398	0.84848	-0.027375	0.031864
TR78679|c1_g2_i23	455	T	A	0.4375	0.40625	synonymous	208357	32	76912	Keratin, type I cytoskeletal 13	krt13	2	13.5356	0.00115024	0.0606708	0.082216	-1.0478	0.85276	-0.02219	0.031938
TR74802|c3_g2_i2	509	C	G	0.46875	0.4375	non-synonymous	22041.2	32	3709	Guanylate-binding protein 6	GBP6	2	13.4761	0.00118494	0.0610061	0.094819	-0.97984	0.55948	-0.030467	0.031992
TR21329|c7_g3_i11	6697	C	G	0.40625	0.34375	synonymous	4283.25	32	2010	Ubiquitin carboxyl-terminal hydrolase 12A	usp12a	2	13.5035	0.00116884	0.0610061	0.094019	-0.9839	0.58806	-0.020538	0.032273
TR15969|c5_g2_i2	70	C	T	0.46875	0.4375	non-synonymous	52176.9	32	9626	Sciellin	SCEL	2	13.4761	0.00118494	0.0610061	0.093619	-0.98595	0.6016	-0.031565	0.032011
TR15969|c5_g2_i2	204	G	A	0.46875	0.4375	non-synonymous	20206.4	32	5386	Sciellin	SCEL	2	13.4761	0.00118494	0.0610061	0.092018	-0.9942	0.67977	-0.019671	0.032286
TR15969|c5_g2_i2	60	A	G	0.46875	0.4375	non-synonymous	52303.7	32	9250	Sciellin	SCEL	2	13.4761	0.00118494	0.0610061	0.091218	-0.99838	0.71066	-0.028356	0.032041
TR34796|c1_g2_i2	1695	A	G	0.46875	0.4375	non-synonymous	6136.19	32	957	E3 SUMO-protein ligase RanBP2	RANBP2	2	13.4761	0.00118494	0.0610061	0.091218	-0.99838	0.71066	-0.022599	0.032169
TR54391|c2_g1_i5	430	A	C	0.46875	0.4375	non-synonymous	9864.14	32	1489	0	0	2	13.4761	0.00118494	0.0610061	0.090618	-1.0015	0.73458	-0.024311	0.032154
TR29005|c3_g2_i22	1559	G	A	0.375	0.4375	synonymous	8009.44	32	1098	Integrin alpha-X	ITGAX	2	13.4909	0.00117624	0.0610061	0.089818	-1.0058	0.76583	-0.024122	0.032274
TR29005|c3_g2_i22	1565	C	A	0.375	0.4375	non-synonymous	8867.15	32	1108	Integrin alpha-X	ITGAX	2	13.4909	0.00117624	0.0610061	0.089618	-1.0068	0.77114	-0.022638	0.03217
TR74802|c3_g2_i2	505	G	T	0.46875	0.4375	synonymous	21410.3	32	3521	Guanylate-binding protein 6	GBP6	2	13.4761	0.00118494	0.0610061	0.089418	-1.0079	0.77801	-0.027305	0.032196
TR60517|c0_g1_i6	5107	C	A	0.46875	0.4375	non-synonymous	117102	32	22133	Epiplakin	Eppk1	2	13.4761	0.00118494	0.0610061	0.089418	-1.0079	0.77801	-0.023569	0.032202
TR60517|c0_g1_i6	5185	A	G	0.46875	0.4375	non-synonymous	161307	32	28150	Epiplakin	Eppk1	2	13.4761	0.00118494	0.0610061	0.089018	-1.01	0.78684	-0.01686	0.032238
TR8342|c5_g3_i2	1618	C	T	0.34375	0.28125	synonymous	5356.36	32	1963	Histone acetyltransferase KAT5	KAT5	2	13.5116	0.00116409	0.0610061	0.088818	-1.0111	0.7912	-0.031784	0.031957
TR45815|c1_g1_i5	1232	A	G	0.46875	0.4375	non-synonymous	5559.26	32	1170	6-phosphofructo-2-kinase/fructose-2,6-bisphosphatase 4	PFKFB4	2	13.4761	0.00118494	0.0610061	0.088618	-1.0122	0.79513	-0.023745	0.032102
TR28902|c3_g2_i3	41	A	C	0.46875	0.4375	non-synonymous	47884.1	32	4478	Fibroblast growth factor receptor 1-A	fgfr1a	2	13.4761	0.00118494	0.0610061	0.087818	-1.0165	0.80864	-0.024091	0.032146
TR29005|c3_g2_i22	1555	C	T	0.375	0.4375	non-synonymous	8021.62	32	1075	Integrin alpha-X	ITGAX	2	13.4909	0.00117624	0.0610061	0.087818	-1.0165	0.80864	-0.023362	0.03221
TR9364|c4_g3_i1	193	T	C	0.5625	0.53125	synonymous	319118	32	13023	Ribonuclease inhibitor	RNH1	2	13.4997	0.00117103	0.0610061	0.087618	-1.0176	0.81195	-0.0155	0.032205
TR15969|c5_g2_i2	230	A	G	0.46875	0.4375	synonymous	19001.1	32	4417	Sciellin	SCEL	2	13.4761	0.00118494	0.0610061	0.087618	-1.0176	0.81195	-0.022786	0.032063
TR36308|c2_g12_i13	1608	A	G	0.46875	0.4375	non-synonymous	48249.9	32	6487	Opioid growth factor receptor	Ogfr	2	13.4761	0.00118494	0.0610061	0.087417	-1.0187	0.81488	-0.029911	0.031817
TR9705|c0_g2_i1	225	C	T	0.46875	0.4375	synonymous	59612.8	32	7910	0	0	2	13.4761	0.00118494	0.0610061	0.087217	-1.0198	0.8185	-0.021553	0.032055
TR25335|c1_g3_i1	183	A	C	0.5625	0.59375	non-synonymous	47353.7	32	2113	0	0	2	13.4777	0.00118402	0.0610061	0.087217	-1.0198	0.8185	-0.026659	0.032049
TR50931|c10_g1_i6	406	T	C	0.46875	0.4375	synonymous	12559.9	32	1836	Gag-Pol polyprotein	gag-pol	2	13.4761	0.00118494	0.0610061	0.086817	-1.022	0.82306	-0.021578	0.032093
TR13530|c5_g2_i6	2434	A	C	0.46875	0.4375	synonymous	421290	32	137778	Actin, cytoplasmic 1	actba	2	13.4761	0.00118494	0.0610061	0.086417	-1.0241	0.82777	-0.024178	0.03213
TR45815|c1_g1_i5	1239	C	G	0.46875	0.4375	synonymous	5014.48	32	1122	6-phosphofructo-2-kinase/fructose-2,6-bisphosphatase 4	PFKFB4	2	13.4761	0.00118494	0.0610061	0.086217	-1.0252	0.83009	-0.024772	0.031993
TR70752|c0_g6_i1	145	A	C	0.46875	0.4375	synonymous	41341.6	32	5110	Protein NLRC5	nlrc5	2	13.4761	0.00118494	0.0610061	0.086017	-1.0264	0.8323	-0.024656	0.031926
TR12650|c1_g4_i3	257	G	A	0.46875	0.4375	synonymous	16917	32	3538	Neuroblast differentiation-associated protein AHNAK	AHNAK	2	13.4761	0.00118494	0.0610061	0.085817	-1.0275	0.83475	-0.025005	0.032014
TR54186|c3_g4_i3	677	G	C	0.46875	0.4375	synonymous	119193	32	21820	Calmodulin	calm	2	13.4761	0.00118494	0.0610061	0.085217	-1.0308	0.83942	-0.019403	0.032142
TR36623|c10_g1_i1	445	G	C	0.46875	0.4375	synonymous	42532.9	32	5804	0	0	2	13.4761	0.00118494	0.0610061	0.085217	-1.0308	0.83942	-0.01445	0.032308
TR55017|c2_g2_i3	1489	T	G	0.375	0.4375	non-synonymous	9846.46	32	1709	G-protein coupled receptor 126	gpr126	2	13.4909	0.00117624	0.0610061	0.085017	-1.0319	0.84037	-0.01397	0.032344
TR5615|c3_g8_i1	56	G	C	0.78125	0.59375	non-synonymous	129249	32	4721	0	0	2	13.5033	0.00116893	0.0610061	0.083617	-1.0398	0.84848	-0.0018606	0.032694
TR74312|c4_g9_i2	190	A	C	0.3125	0.15625	synonymous	874.215	32	524	Fibroblast growth factor receptor 1-A	fgfr1a	2	13.4988	0.00117157	0.0610061	0.082216	-1.0478	0.85276	-0.012784	0.032432
TR17282|c3_g1_i2	1670	T	A	0.46875	0.4375	synonymous	85259.8	32	10286	Neuroblast differentiation-associated protein AHNAK	AHNAK	2	13.4761	0.00118494	0.0610061	0.081616	-1.0512	0.85366	-0.0281	0.031825
TR68653|c2_g1_i12	2571	G	A	0.46875	0.4375	non-synonymous	150463	32	28512	0	0	2	13.4761	0.00118494	0.0610061	0.081216	-1.0536	0.85462	-0.023919	0.031997
TR79980|c0_g1_i4	1455	G	C	0.3125	0.46875	non-synonymous	2882.98	31	558	Stonustoxin subunit alpha	0	2	13.4786	0.00118348	0.0610061	0.080816	-1.0559	0.85534	-0.010892	0.032337
TR10447|c2_g1_i1	385	C	T	0.1875	0.25	synonymous	80197.8	32	157630	Ubiquitin-40S ribosomal protein S27a	rps27a	2	13.4702	0.00118844	0.0611456	0.092418	-0.99213	0.66076	-0.018459	0.032138
TR82238|c2_g3_i7	1266	A	G	0.25	0.3125	non-synonymous	7868.54	32	4784	Collagen alpha-2(I) chain	col1a2	2	13.4653	0.00119136	0.0611923	0.094819	-0.97984	0.55948	-0.020282	0.03239
TR82238|c2_g3_i7	1275	G	C	0.25	0.3125	non-synonymous	8667.54	32	4464	Collagen alpha-2(I) chain	col1a2	2	13.4653	0.00119136	0.0611923	0.085617	-1.0286	0.83639	-0.017771	0.032033
TR24101|c4_g2_i3	99	G	C	0.1875	0.09375	non-synonymous	378.023	32	743	0	0	2	13.462	0.00119333	0.0611941	0.081016	-1.0547	0.85491	-0.0091011	0.03257
TR55017|c2_g2_i3	1639	A	G	0.3125	0.34375	non-synonymous	4740.23	32	1708	G-protein coupled receptor 126	gpr126	2	13.4542	0.00119798	0.0613916	0.083617	-1.0398	0.84848	-0.018993	0.032167
TR82116|c4_g1_i5	1083	C	T	0.09375	0.03125	non-synonymous	248.108	32	762	Hepatocyte nuclear factor 1-beta-A	hnf1ba	2	13.4331	0.00121071	0.0618396	0.093619	-0.98595	0.6016	-0.01267	0.032546
TR77463|c8_g2_i1	988	C	T	0.09375	0.03125	synonymous	890.648	32	5522	Sjoegren syndrome/scleroderma autoantigen 1	SSSCA1	2	13.4331	0.00121071	0.0618396	0.091618	-0.99629	0.69698	-0.014492	0.032529
TR17104|c0_g1_i4	1560	C	T	0.09375	0.03125	synonymous	119285	32	219523	60S ribosomal protein L8	rpl8	2	13.4331	0.00121071	0.0618396	0.088218	-1.0143	0.80287	-0.010184	0.032612
TR24031|c5_g2_i2	147	C	T	0.09375	0.03125	synonymous	120997	32	216334	60S ribosomal protein L31	rpl31	2	13.4331	0.00121071	0.0618396	0.087017	-1.0209	0.82092	-0.013673	0.032503
TR36561|c4_g2_i4	3086	C	T	0.09375	0.03125	non-synonymous	2275.57	32	11909	Integrin beta-1-A	itgb1-a	2	13.4331	0.00121071	0.0618396	0.084817	-1.033	0.8416	-0.012063	0.032602
TR64893|c4_g15_i4	530	T	C	0.375	0.28125	synonymous	7450.68	32	4420	Granulin-1	0	2	13.4313	0.00121179	0.0618538	0.087818	-1.0165	0.80864	-0.017426	0.032241
TR74638|c5_g1_i1	432	C	A	0.34375	0.40625	non-synonymous	5217	32	1067	Counting factor associated protein D	cfaD	2	13.4207	0.00121825	0.0621021	0.090818	-1.0005	0.72704	-0.026567	0.031921
TR74638|c5_g1_i1	427	T	C	0.34375	0.40625	non-synonymous	5206.15	32	1030	Counting factor associated protein D	cfaD	2	13.4207	0.00121825	0.0621021	0.081216	-1.0536	0.85462	-0.018163	0.032137
TR13897|c2_g1_i2	1822	G	A	0.25	0.375	non-synonymous	2906.05	32	711	Uncharacterized protein CXorf38	CXorf38	2	13.414	0.00122235	0.0622699	0.083017	-1.0432	0.85082	-0.013268	0.032481
TR36201|c2_g2_i3	595	G	A	0.59375	0.59375	non-synonymous	40477.6	32	1972	Hydroperoxide isomerase ALOXE3	Aloxe3	2	13.4046	0.00122811	0.062481	0.082216	-1.0478	0.85276	-0.023783	0.032
TR60653|c5_g1_i7	589	A	G	0.34375	0.40625	non-synonymous	6034.02	32	1043	Tripartite motif-containing protein 29	Trim29	2	13.4051	0.0012278	0.062481	0.081216	-1.0536	0.85462	-0.025234	0.031982
TR28999|c0_g3_i4	4654	C	T	0.40625	0.28125	synonymous	2348.42	32	1055	Fibulin-1	fbln1	2	13.3794	0.00124367	0.0632312	0.093219	-0.988	0.62073	-0.016807	0.03228
TR15967|c3_g2_i10	383	C	A	0.3125	0.3125	non-synonymous	2772.6	31	574	Cytospin-A	specc1la	2	13.3661	0.00125192	0.0635943	0.088218	-1.0143	0.80287	-0.025618	0.032076
TR13700|c2_g2_i3	346	G	T	0.1875	0.21875	non-synonymous	5012.97	32	1899	Transposable element Tcb2 transposase	0	2	13.3615	0.00125482	0.0636727	0.092619	-0.99109	0.65134	-0.023532	0.032221
TR48321|c2_g2_i9	481	T	A	0.34375	0.4375	non-synonymous	7891.56	32	1068	0	0	2	13.3574	0.00125743	0.0637635	0.091618	-0.99629	0.69698	-0.019853	0.032216
TR33609|c3_g1_i15	1247	A	G	0.1875	0.1875	synonymous	2205.21	32	2320	Sarcoplasmic/endoplasmic reticulum calcium ATPase 1	atp2a1	2	13.3518	0.00126094	0.0638579	0.081816	-1.0501	0.8534	-0.019765	0.032127
TR28944|c6_g3_i8	729	T	G	0.09375	0.15625	non-synonymous	520.19	32	632	AT-rich interactive domain-containing protein 3A	arid3a	2	13.3356	0.00127118	0.0642504	0.087618	-1.0176	0.81195	-0.013246	0.032393
TR78266|c5_g3_i6	1091	C	T	0.375	0.375	non-synonymous	3257.19	31	592	WD repeat-containing protein 61	wdr61	2	13.3288	0.0012755	0.0644268	0.082216	-1.0478	0.85276	-0.017987	0.032209
TR15967|c3_g2_i10	687	C	T	0.3125	0.40625	synonymous	4911.13	30	753	Cytospin-A	specc1la	2	13.3211	0.00128042	0.064591	0.087417	-1.0187	0.81488	-0.01769	0.032279
TR15967|c3_g2_i10	681	G	C	0.3125	0.40625	synonymous	4884.1	30	727	Cytospin-A	specc1la	2	13.3211	0.00128042	0.064591	0.085217	-1.0308	0.83942	-0.016667	0.032292
TR61009|c2_g3_i16	1030	T	A	0.40625	0.46875	non-synonymous	13989.7	31	1301	Titin	TTN	2	13.3163	0.00128354	0.0646643	0.090418	-1.0026	0.74124	-0.020809	0.032192
TR61009|c2_g3_i16	897	A	T	0.40625	0.46875	synonymous	14886.6	31	1482	Titin	TTN	2	13.3163	0.00128354	0.0646643	0.089418	-1.0079	0.77801	-0.019886	0.032217
TR15621|c2_g5_i1	4373	T	C	0.34375	0.4375	synonymous	3493.97	32	1247	Protein FAM83H	fam83h	2	13.315	0.00128438	0.0646647	0.089218	-1.009	0.78281	-0.012492	0.032499
TR55204|c3_g2_i4	247	A	C	0.40625	0.375	non-synonymous	6649.35	32	1723	Tripartite motif-containing 13	trim13	2	13.3084	0.00128861	0.0648354	0.083417	-1.0409	0.84923	-0.022989	0.032033
TR7830|c2_g1_i1	447	T	C	0.3125	0.34375	synonymous	5670.36	32	3520	0	0	2	13.2975	0.00129563	0.0651463	0.092218	-0.99316	0.67176	-0.02636	0.032028
TR16154|c6_g2_i5	6066	T	A	0.59375	0.53125	non-synonymous	10128	32	607	Neurogenic locus notch homolog protein 1	notch1a	2	13.2926	0.00129882	0.0652642	0.089018	-1.01	0.78684	-0.026021	0.031937
TR21584|c2_g2_i5	78	T	A	0.375	0.375	non-synonymous	9785.55	32	2523	0	0	2	13.2896	0.00130076	0.0653195	0.089618	-1.0068	0.77114	-0.020753	0.032353
TR55204|c3_g2_i4	260	A	T	0.34375	0.34375	non-synonymous	6743.29	32	1639	Tripartite motif-containing 13	trim13	2	13.2749	0.00131038	0.0657602	0.086217	-1.0252	0.83009	-0.031933	0.031888
TR36226|c2_g2_i4	1361	A	G	0.34375	0.28125	synonymous	145375	32	30435	Sodium/potassium-transporting ATPase subunit alpha-1	atp1a1	2	13.2596	0.00132043	0.0661787	0.093019	-0.98903	0.62788	-0.025008	0.031975
TR74312|c4_g9_i2	184	A	C	0.28125	0.125	synonymous	660.739	32	536	Fibroblast growth factor receptor 1-A	fgfr1a	2	13.2229	0.00134486	0.0673162	0.082817	-1.0443	0.85121	-0.00063178	0.032723
TR59393|c1_g3_i1	127	T	A	0.28125	0.28125	non-synonymous	2708.98	32	1328	0	0	2	13.2169	0.00134895	0.0674772	0.086417	-1.0241	0.82777	-0.020734	0.03221
TR23863|c2_g2_i1	5008	G	A	0.125	0	synonymous	7551.64	32	4283	Platelet endothelial cell adhesion molecule	PECAM1	2	13.1925	0.0013655	0.068173	0.10162	-0.94648	0.46162	0.045311	0.035805
TR11872|c2_g1_i1	713	C	A	0.125	0	non-synonymous	9718.08	32	7031	Contactin-5	cntn5	2	13.1925	0.0013655	0.068173	0.09902	-0.95899	0.47485	0.038623	0.034994
TR24241|c2_g1_i7	468	C	T	0.125	0	synonymous	762.522	32	582	0	0	2	13.1925	0.0013655	0.068173	0.092418	-0.99213	0.66076	0.030117	0.034699
TR55017|c2_g2_i3	1560	C	T	0.21875	0.3125	synonymous	3411.35	32	1615	G-protein coupled receptor 126	gpr126	2	13.1862	0.00136982	0.0683445	0.090018	-1.0047	0.75763	-0.014168	0.032599
TR16101|c0_g2_i2	141	T	C	0.3125	0.3125	non-synonymous	14416.2	32	2808	0	0	2	13.1574	0.00138966	0.069201	0.087017	-1.0209	0.82092	-0.018729	0.032272
TR21352|c2_g2_i1	273	G	A	0.125	0.1875	non-synonymous	1011.27	31	794	Transposon TX1 uncharacterized 149 kDa protein	0	2	13.1456	0.00139786	0.0694932	0.087417	-1.0187	0.81488	-0.021081	0.032053
TR13524|c4_g3_i2	2688	A	G	0.28125	0.09375	synonymous	3120.51	32	513	Zinc finger protein draculin	drl	2	13.142	0.0014004	0.069557	0.084617	-1.0341	0.84304	0.011346	0.033376
TR20860|c5_g1_i1	2405	C	G	0.34375	0.375	synonymous	2542.44	32	939	Kinesin-like protein kif7	kif7	2	13.1215	0.00141484	0.0701839	0.087417	-1.0187	0.81488	-0.02324	0.031952
TR55323|c4_g4_i6	149	G	A	0.40625	0.4375	synonymous	14548.9	32	4405	0	0	2	13.1187	0.00141677	0.07019	0.092218	-0.99316	0.67176	-0.020685	0.032277
TR29038|c4_g1_i1	247	G	C	0.40625	0.4375	synonymous	3931.57	32	884	Nephrocystin-3	nphp3	2	13.1187	0.00141677	0.07019	0.085217	-1.0308	0.83942	-0.020062	0.032026
TR13703|c3_g2_i1	623	T	G	0.21875	0.25	non-synonymous	2777.56	32	827	0	0	2	13.1158	0.00141889	0.07025	0.084417	-1.0353	0.84438	-0.016419	0.032293
TR16031|c2_g7_i2	418	T	C	0.5625	0.71875	synonymous	57090.5	32	2272	0	0	2	13.1143	0.00141994	0.0702573	0.083817	-1.0387	0.84741	-0.0047479	0.032675
TR3353|c8_g2_i5	979	T	C	0.125	0.21875	non-synonymous	425.503	32	1216	Grifin	grifin	2	13.1125	0.00142118	0.0702738	0.085617	-1.0286	0.83639	-0.0099119	0.032622
TR5901|c2_g1_i6	391	C	T	0.65625	0.65625	non-synonymous	12660.8	32	617	0	0	2	13.1045	0.0014269	0.0702855	0.092418	-0.99213	0.66076	-0.028513	0.031865
TR74802|c3_g2_i2	391	G	T	0.3125	0.4375	non-synonymous	9957.27	32	2975	Guanylate-binding protein 6	GBP6	2	13.1033	0.00142777	0.0702855	0.087618	-1.0176	0.81195	-0.016843	0.032486
TR5901|c2_g1_i6	372	A	G	0.65625	0.65625	non-synonymous	13806.2	32	622	0	0	2	13.1045	0.0014269	0.0702855	0.087417	-1.0187	0.81488	-0.025612	0.031968
TR5901|c2_g1_i6	377	C	T	0.65625	0.65625	synonymous	13458.7	32	643	0	0	2	13.1045	0.0014269	0.0702855	0.086417	-1.0241	0.82777	-0.018976	0.032043
TR5901|c2_g1_i6	369	G	T	0.65625	0.65625	non-synonymous	13508	32	624	0	0	2	13.1045	0.0014269	0.0702855	0.086417	-1.0241	0.82777	-0.03041	0.031845
TR5901|c2_g1_i6	386	C	A	0.65625	0.65625	non-synonymous	13932.2	32	627	0	0	2	13.1045	0.0014269	0.0702855	0.085817	-1.0275	0.83475	-0.033948	0.03176
TR62642|c0_g1_i2	600	A	G	0.375	0.40625	non-synonymous	10790.7	32	2626	Ras-related protein Rab-13	rab13	2	13.0929	0.00143523	0.070608	0.088418	-1.0133	0.79919	-0.02345	0.031922
TR57634|c4_g2_i1	262	A	C	0.1875	0.3125	synonymous	4850.12	32	1723	Receptor-type tyrosine-protein phosphatase F	ptprf	2	13.0916	0.00143614	0.070608	0.085217	-1.0308	0.83942	-0.0097785	0.032519
TR54194|c5_g4_i12	2016	A	G	0.3125	0.1875	synonymous	4728.29	32	2438	Apoptotic chromatin condensation inducer in the nucleus	ACIN1	2	13.0722	0.00145013	0.0712502	0.085217	-1.0308	0.83942	-0.013513	0.032263
TR78455|c1_g2_i1	396	T	C	0.59375	0.5625	non-synonymous	24029.5	32	1196	Retrotransposon-derived protein PEG10	PEG10	2	13.0702	0.00145157	0.0712761	0.092819	-0.99006	0.64118	-0.02738	0.031985
TR60953|c4_g1_i3	3096	C	G	0.3125	0.40625	non-synonymous	26627.9	32	12218	Zinc finger and BTB domain-containing protein 18	zbtb18	2	13.0587	0.00145999	0.0715533	0.085817	-1.0275	0.83475	-0.021639	0.032113
TR60953|c4_g1_i3	3109	T	C	0.3125	0.40625	synonymous	23301.6	32	12111	Zinc finger and BTB domain-containing protein 18	zbtb18	2	13.0587	0.00145999	0.0715533	0.083817	-1.0387	0.84741	-0.017288	0.032216
TR60953|c4_g1_i3	3105	A	G	0.3125	0.40625	non-synonymous	21798.5	32	11933	Zinc finger and BTB domain-containing protein 18	zbtb18	2	13.0587	0.00145999	0.0715533	0.083617	-1.0398	0.84848	-0.016071	0.032236
TR32855|c1_g2_i5	94	C	T	0.40625	0.46875	non-synonymous	16203.1	32	2881	Hemicentin-2	HMCN2	2	13.0373	0.00147564	0.0722531	0.085817	-1.0275	0.83475	-0.027977	0.031961
TR70752|c0_g4_i9	332	C	T	0.53125	0.5625	non-synonymous	153911	32	6601	Protein NLRC5	nlrc5	2	13.0367	0.00147613	0.0722531	0.085617	-1.0286	0.83639	-0.022206	0.032025
TR55484|c0_g1_i10	903	A	C	0.5	0.53125	non-synonymous	6752.47	32	644	Legumain	LGMN	2	13.0002	0.00150325	0.0734414	0.086817	-1.022	0.82306	-0.018454	0.032255
TR19275|c4_g1_i5	1654	A	G	0.25	0.21875	non-synonymous	1165.91	32	832	CCR4-NOT transcription complex subunit 3	CNOT3	2	12.9904	0.00151065	0.0737098	0.092619	-0.99109	0.65134	-0.028567	0.031997
TR50948|c8_g3_i2	116	G	A	0.375	0.40625	non-synonymous	12484.2	32	3253	Butyrophilin subfamily 2 member A2	BTN2A2	2	12.9912	0.00151005	0.0737098	0.087217	-1.0198	0.8185	-0.023858	0.031975
TR29046|c3_g10_i1	98	A	C	0.28125	0.375	synonymous	4542.89	32	1779	0	0	2	12.9825	0.00151667	0.0739571	0.087017	-1.0209	0.82092	-0.016816	0.03242
TR68993|c3_g5_i20	4482	T	A	0.375	0.4375	non-synonymous	2845.53	32	555	Atrial natriuretic peptide receptor 2	npr2	2	12.9798	0.00151871	0.0740099	0.086217	-1.0252	0.83009	-0.025005	0.031972
TR6123|c1_g3_i10	1961	G	A	0.25	0.03125	synonymous	14987.6	32	3952	Claudin-7-A {ECO:0000312|ZFIN:ZDB-GENE-040718-29}	cldn7a	2	12.9647	0.00153023	0.0742909	0.092018	-0.9942	0.67977	0.042441	0.034994
TR16132|c1_g5_i9	163	T	C	0.5625	0.53125	synonymous	134099	32	5499	Probable serpin E3	serpine3	2	12.9659	0.00152932	0.0742909	0.091818	-0.99524	0.68581	-0.022936	0.032028
TR62815|c3_g4_i2	259	A	G	0.5625	0.53125	synonymous	107055	32	5620	0	0	2	12.9659	0.00152932	0.0742909	0.089418	-1.0079	0.77801	-0.020692	0.032188
TR66832|c0_g7_i18	748	A	G	0.5625	0.53125	non-synonymous	50970.9	32	2387	F-box only protein 2	FBXO2	2	12.9659	0.00152932	0.0742909	0.089418	-1.0079	0.77801	-0.024811	0.032029
TR62674|c1_g1_i1	1607	T	A	0.59375	0.59375	stop_gained	26864.5	32	1751	Ammonium transporter Rh type C	rhcg	2	12.9694	0.0015266	0.0742909	0.088818	-1.0111	0.7912	-0.025915	0.031937
TR19124|c4_g2_i1	221	A	C	0.5625	0.53125	synonymous	179330	32	7869	Tubulin alpha chain, testis-specific	0	2	12.9659	0.00152932	0.0742909	0.086617	-1.023	0.82518	-0.026721	0.031911
TR32855|c1_g2_i5	320	G	A	0.53125	0.59375	non-synonymous	48621.5	32	2531	Hemicentin-2	HMCN2	2	12.9555	0.00153724	0.0744964	0.091018	-0.99943	0.71955	-0.028356	0.031944
TR84184|c1_g2_i1	5645	A	C	0.625	0.84375	non-synonymous	418158	32	14901	Pol polyprotein	pol	2	12.9541	0.00153831	0.0744964	0.089618	-1.0068	0.77114	0.011969	0.033561
TR84184|c1_g2_i1	5663	G	A	0.625	0.84375	non-synonymous	394447	32	14411	Pol polyprotein	pol	2	12.9541	0.00153831	0.0744964	0.086217	-1.0252	0.83009	0.013842	0.03339
TR29046|c3_g10_i1	147	A	G	0.4375	0.34375	non-synonymous	7769.99	32	2068	0	0	2	12.9543	0.00153815	0.0744964	0.086017	-1.0264	0.8323	-0.015242	0.03231
TR27065|c3_g3_i6	672	C	G	0.25	0.21875	non-synonymous	2062.3	31	1039	Lipid phosphate phosphatase-related protein type 1	0	2	12.941	0.00154846	0.0748475	0.095219	-0.97782	0.54189	-0.015276	0.032661
TR27065|c3_g3_i6	671	G	A	0.25	0.21875	non-synonymous	2035.3	31	1047	Lipid phosphate phosphatase-related protein type 1	0	2	12.941	0.00154846	0.0748475	0.092819	-0.99006	0.64118	-0.022846	0.032073
TR25343|c7_g1_i5	648	C	G	0.375	0.34375	non-synonymous	12963.7	32	3577	Lactosylceramide 1,3-N-acetyl-beta-D-glucosaminyltransferase A	b3gnt5a	2	12.9227	0.00156272	0.0754899	0.086017	-1.0264	0.8323	-0.025483	0.031962
TR62881|c1_g3_i2	1371	C	T	0.3125	0.3125	synonymous	2498.02	32	771	Heterogeneous nuclear ribonucleoprotein U-like protein 1	HNRNPUL1	2	12.9172	0.00156701	0.0756501	0.090018	-1.0047	0.75763	-0.023588	0.032014
TR330|c1_g1_i8	3571	T	C	0.3125	0.3125	synonymous	1462.65	32	782	Gamma-tubulin complex component 6	TUBGCP6	2	12.9147	0.00156896	0.0756971	0.090018	-1.0047	0.75763	-0.024383	0.032016
TR12603|c1_g3_i2	3744	T	G	0.3125	0.40625	non-synonymous	6055.75	32	1730	Beta-crystallin S	crygs	2	12.9006	0.00158006	0.0760903	0.086017	-1.0264	0.8323	-0.018642	0.032251
TR28954|c0_g2_i1	312	T	A	0.125	0.09375	non-synonymous	689.547	32	578	Gag-Pol polyprotein	gag-pol	2	12.8892	0.00158907	0.0764294	0.091418	-0.99733	0.70217	-0.019745	0.032402
TR54926|c4_g6_i9	1382	G	C	0.3125	0.34375	synonymous	1867.36	32	582	Zinc finger protein 609	ZNF609	2	12.8866	0.00159116	0.0764823	0.095019	-0.97883	0.54964	-0.027392	0.031971
TR12650|c1_g7_i1	217	C	A	0.0625	0.34375	non-synonymous	1862.02	32	3084	Neuroblast differentiation-associated protein AHNAK	AHNAK	2	12.881	0.00159561	0.0766145	0.10482	-0.93146	0.45574	0.058825	0.035895
TR29046|c3_g10_i1	237	C	A	0.3125	0.21875	non-synonymous	14035.3	32	4180	0	0	2	12.8807	0.00159589	0.0766145	0.087417	-1.0187	0.81488	-0.016697	0.032292
TR73314|c0_g1_i2	1245	C	T	0.125	0.0625	synonymous	592.583	32	598	Nucleolar protein 8	Nol8	2	12.8729	0.00160206	0.0768156	0.088618	-1.0122	0.79513	-0.019125	0.03225
TR58484|c3_g2_i2	210	C	T	0.0625	0.09375	synonymous	716.763	32	2375	Nectin-3	PVRL3	2	12.8651	0.00160832	0.0770417	0.093619	-0.98595	0.6016	-0.019987	0.032458
TR60855|c1_g1_i7	1454	T	C	0.1875	0.375	non-synonymous	4111.69	32	2110	Putative ferric-chelate reductase 1	frrs1	2	12.8646	0.00160876	0.0770417	0.087017	-1.0209	0.82092	0.0048765	0.033172
TR56113|c0_g1_i4	344	T	C	0.375	0.40625	synonymous	5665.54	31	1149	Integrin alpha-X	ITGAX	2	12.8586	0.00161356	0.0771761	0.088018	-1.0154	0.80632	-0.027421	0.031855
TR75744|c5_g1_i9	1468	C	T	0.34375	0.375	synonymous	9076.14	32	3438	Exocyst complex component 3	EXOC3	2	12.8379	0.00163034	0.0777388	0.093219	-0.988	0.62073	-0.02728	0.031973
TR55197|c0_g5_i22	3038	T	A	0.09375	0.125	non-synonymous	113.113	32	720	Chromodomain-helicase-DNA-binding protein 8	chd8	2	12.8388	0.0016296	0.0777388	0.089218	-1.009	0.78281	-0.022279	0.032092
TR32862|c4_g2_i1	261	C	T	0.1875	0.375	synonymous	5231.79	32	2912	0	0	2	12.8404	0.00162834	0.0777388	0.085417	-1.0297	0.83757	0.0036836	0.033109
TR40693|c1_g4_i3	212	C	G	0.40625	0.3125	non-synonymous	3728.22	32	611	0	0	2	12.8391	0.00162939	0.0777388	0.082416	-1.0466	0.85219	-0.018478	0.032273
TR45815|c1_g1_i5	1177	C	A	0.3125	0.375	non-synonymous	5633.17	32	1810	6-phosphofructo-2-kinase/fructose-2,6-bisphosphatase 4	PFKFB4	2	12.8237	0.00164197	0.0778312	0.095819	-0.9748	0.52389	-0.022201	0.032155
TR51940|c4_g1_i1	587	T	C	0.375	0.5	synonymous	4034.21	32	667	Zinc finger protein draculin	drl	2	12.7706	0.00168613	0.0778312	0.093619	-0.98595	0.6016	-0.017464	0.032466
TR45815|c1_g1_i5	1176	C	A	0.3125	0.375	synonymous	5670.02	32	1837	6-phosphofructo-2-kinase/fructose-2,6-bisphosphatase 4	PFKFB4	2	12.8237	0.00164197	0.0778312	0.092819	-0.99006	0.64118	-0.017432	0.032417
TR5881|c5_g1_i7	481	T	G	0.375	0.375	non-synonymous	3871.25	32	655	0	0	2	12.7666	0.00168954	0.0778312	0.092018	-0.9942	0.67977	-0.019088	0.032256
TR82267|c1_g1_i2	304	A	C	0.375	0.5	synonymous	6722.02	32	1100	0	0	2	12.7706	0.00168613	0.0778312	0.091618	-0.99629	0.69698	-0.014109	0.032352
TR32809|c5_g1_i1	110	C	T	0.34375	0.4375	non-synonymous	4338.97	31	574	0	0	2	12.7684	0.00168802	0.0778312	0.091618	-0.99629	0.69698	-0.018885	0.032325
TR8306|c10_g1_i2	526	A	C	0.375	0.5	synonymous	18859	32	1806	Tubulin beta-1 chain	0	2	12.7706	0.00168613	0.0778312	0.090018	-1.0047	0.75763	-0.016852	0.032314
TR58538|c0_g2_i5	485	A	T	0.375	0.5	synonymous	11664.6	32	1705	Eukaryotic peptide chain release factor subunit 1	etf1	2	12.7706	0.00168613	0.0778312	0.089818	-1.0058	0.76583	-0.017787	0.032298
TR55053|c5_g2_i1	154	A	C	0.375	0.5	non-synonymous	8453.92	32	2138	0	0	2	12.7706	0.00168613	0.0778312	0.089818	-1.0058	0.76583	-0.020657	0.032186
TR74638|c5_g1_i1	312	C	A	0.375	0.5	non-synonymous	11832.4	32	1231	Counting factor associated protein D	cfaD	2	12.7706	0.00168613	0.0778312	0.089818	-1.0058	0.76583	-0.011266	0.032465
TR83635|c1_g1_i1	791	T	C	0.375	0.5	non-synonymous	7995.5	32	960	0	0	2	12.7706	0.00168613	0.0778312	0.089818	-1.0058	0.76583	-0.0051365	0.032581
TR54120|c5_g4_i3	936	A	T	0.21875	0.25	non-synonymous	1823.81	32	987	Protein NLRC5	nlrc5	2	12.7667	0.00168948	0.0778312	0.089218	-1.009	0.78281	-0.02906	0.031894
TR58538|c0_g2_i5	488	C	T	0.375	0.5	synonymous	11935.4	32	1705	Eukaryotic peptide chain release factor subunit 1	etf1	2	12.7706	0.00168613	0.0778312	0.088418	-1.0133	0.79919	-0.0079377	0.032798
TR33609|c3_g1_i15	1346	G	A	0.375	0.5	synonymous	16363.8	32	2307	Sarcoplasmic/endoplasmic reticulum calcium ATPase 1	atp2a1	2	12.7706	0.00168613	0.0778312	0.088218	-1.0143	0.80287	-0.020769	0.03221
TR82267|c1_g1_i2	295	A	C	0.375	0.5	synonymous	5297.83	32	1076	0	0	2	12.7706	0.00168613	0.0778312	0.088218	-1.0143	0.80287	-0.020584	0.032136
TR74802|c3_g2_i2	436	T	A	0.375	0.5	synonymous	14554.4	32	2937	Guanylate-binding protein 6	GBP6	2	12.7706	0.00168613	0.0778312	0.088018	-1.0154	0.80632	-0.016167	0.032414
TR68696|c7_g1_i1	2366	G	T	0.375	0.5	synonymous	11413.1	32	1401	Vitellogenin	vtg1	2	12.7706	0.00168613	0.0778312	0.088018	-1.0154	0.80632	-0.011957	0.032496
TR8263|c2_g1_i5	302	G	C	0.375	0.5	non-synonymous	3278.96	32	897	0	0	2	12.7706	0.00168613	0.0778312	0.088018	-1.0154	0.80632	-0.018289	0.03213
TR55204|c3_g2_i4	258	A	G	0.40625	0.40625	non-synonymous	8772.9	32	1653	Tripartite motif-containing 13	trim13	2	12.798	0.00166326	0.0778312	0.087618	-1.0176	0.81195	-0.020817	0.032191
TR74638|c5_g1_i1	320	A	G	0.375	0.5	synonymous	12997.4	32	1252	Counting factor associated protein D	cfaD	2	12.7706	0.00168613	0.0778312	0.087217	-1.0198	0.8185	-0.0090062	0.032514
TR56113|c0_g1_i4	352	G	T	0.3125	0.375	non-synonymous	5000.55	31	1181	Integrin alpha-X	ITGAX	2	12.8309	0.00163607	0.0778312	0.087217	-1.0198	0.8185	-0.021322	0.032156
TR82238|c2_g3_i7	1235	T	A	0.25	0.3125	synonymous	9480.39	32	5961	Collagen alpha-2(I) chain	col1a2	2	12.8052	0.00165725	0.0778312	0.087017	-1.0209	0.82092	-0.022228	0.032134
TR45815|c1_g1_i5	1170	G	T	0.3125	0.375	synonymous	5398.57	32	1915	6-phosphofructo-2-kinase/fructose-2,6-bisphosphatase 4	PFKFB4	2	12.8237	0.00164197	0.0778312	0.086817	-1.022	0.82306	-0.018743	0.03219
TR58538|c0_g2_i5	470	A	C	0.375	0.5	synonymous	9913.83	32	1842	Eukaryotic peptide chain release factor subunit 1	etf1	2	12.7706	0.00168613	0.0778312	0.086217	-1.0252	0.83009	-0.01972	0.032098
TR21584|c2_g2_i5	100	G	T	0.28125	0.3125	synonymous	6081.18	32	2699	0	0	2	12.7762	0.00168145	0.0778312	0.085817	-1.0275	0.83475	-0.026748	0.031897
TR58538|c0_g2_i5	440	G	A	0.28125	0.34375	synonymous	2826.03	32	2032	Eukaryotic peptide chain release factor subunit 1	etf1	2	12.7915	0.00166863	0.0778312	0.085817	-1.0275	0.83475	-0.020951	0.032219
TR58538|c0_g2_i5	482	C	T	0.375	0.5	synonymous	11310.2	32	1797	Eukaryotic peptide chain release factor subunit 1	etf1	2	12.7706	0.00168613	0.0778312	0.085817	-1.0275	0.83475	-0.018725	0.032229
TR58538|c0_g2_i5	491	G	A	0.375	0.5	synonymous	12725.2	32	1715	Eukaryotic peptide chain release factor subunit 1	etf1	2	12.7706	0.00168613	0.0778312	0.085617	-1.0286	0.83639	-0.018658	0.03226
TR74638|c5_g1_i1	832	C	G	0.25	0.3125	non-synonymous	3335.18	32	1700	Counting factor associated protein D	cfaD	2	12.7924	0.0016679	0.0778312	0.085217	-1.0308	0.83942	-0.014221	0.032341
TR74638|c5_g1_i1	514	G	T	0.375	0.5	non-synonymous	11181	32	1281	Counting factor associated protein D	cfaD	2	12.7706	0.00168613	0.0778312	0.085217	-1.0308	0.83942	-0.012207	0.032426
TR74638|c5_g1_i1	503	A	G	0.375	0.5	synonymous	9841.4	32	1281	Counting factor associated protein D	cfaD	2	12.7706	0.00168613	0.0778312	0.084817	-1.033	0.8416	-0.010343	0.032489
TR82267|c1_g1_i2	293	T	A	0.375	0.5	non-synonymous	4880.61	32	1062	0	0	2	12.7706	0.00168613	0.0778312	0.084817	-1.033	0.8416	-0.013145	0.032598
TR58538|c0_g2_i5	464	T	C	0.375	0.5	synonymous	8871.74	32	1809	Eukaryotic peptide chain release factor subunit 1	etf1	2	12.7706	0.00168613	0.0778312	0.084617	-1.0341	0.84304	-0.019362	0.032174
TR58538|c0_g2_i5	500	T	C	0.375	0.5	synonymous	14107.5	32	1684	Eukaryotic peptide chain release factor subunit 1	etf1	2	12.7706	0.00168613	0.0778312	0.084617	-1.0341	0.84304	-0.012266	0.032419
TR68696|c7_g1_i1	2363	T	C	0.375	0.5	synonymous	11378.3	32	1384	Vitellogenin	vtg1	2	12.7706	0.00168613	0.0778312	0.084417	-1.0353	0.84438	-0.019133	0.032135
TR68696|c7_g1_i1	2374	C	G	0.375	0.5	non-synonymous	12597	32	1483	Vitellogenin	vtg1	2	12.7706	0.00168613	0.0778312	0.084417	-1.0353	0.84438	-0.012768	0.03242
TR45815|c1_g1_i5	1173	G	A	0.3125	0.375	synonymous	5750.18	32	1870	6-phosphofructo-2-kinase/fructose-2,6-bisphosphatase 4	PFKFB4	2	12.8237	0.00164197	0.0778312	0.083817	-1.0387	0.84741	-0.024162	0.031999
TR33609|c3_g1_i15	1341	A	C	0.375	0.5	non-synonymous	15481.8	32	2354	Sarcoplasmic/endoplasmic reticulum calcium ATPase 1	atp2a1	2	12.7706	0.00168613	0.0778312	0.083817	-1.0387	0.84741	-0.014686	0.032281
TR54120|c5_g4_i3	658	G	A	0.375	0.5	non-synonymous	5268.32	32	892	Protein NLRC5	nlrc5	2	12.7706	0.00168613	0.0778312	0.083817	-1.0387	0.84741	-0.016306	0.032171
TR19277|c0_g1_i2	178	A	C	0.40625	0.40625	synonymous	18469.9	32	3999	Protein NLRC3	Nlrc3	2	12.798	0.00166326	0.0778312	0.083617	-1.0398	0.84848	-0.027787	0.031837
TR74802|c3_g2_i2	435	C	A	0.375	0.5	non-synonymous	13944.2	32	2923	Guanylate-binding protein 6	GBP6	2	12.7706	0.00168613	0.0778312	0.083217	-1.0421	0.84989	-0.0077405	0.032602
TR82267|c1_g1_i2	291	T	C	0.375	0.5	non-synonymous	5759.79	32	1070	0	0	2	12.7706	0.00168613	0.0778312	0.083017	-1.0432	0.85082	-0.018641	0.032202
TR58538|c0_g2_i5	504	C	G	0.375	0.5	non-synonymous	12364.7	32	1648	Eukaryotic peptide chain release factor subunit 1	etf1	2	12.7706	0.00168613	0.0778312	0.082216	-1.0478	0.85276	-0.012105	0.032313
TR54120|c5_g4_i3	654	C	A	0.375	0.5	non-synonymous	10316.6	32	899	Protein NLRC5	nlrc5	2	12.7706	0.00168613	0.0778312	0.082216	-1.0478	0.85276	-0.022542	0.031949
TR78663|c5_g2_i12	2191	C	T	0.375	0.25	non-synonymous	4139.32	32	1811	Protein groucho-2	gro2	2	12.7882	0.00167141	0.0778312	0.081816	-1.0501	0.8534	-0.0072863	0.032569
TR51940|c4_g1_i1	596	A	C	0.375	0.5	non-synonymous	4944.52	32	684	Zinc finger protein draculin	drl	2	12.7706	0.00168613	0.0778312	0.081616	-1.0512	0.85366	-0.023551	0.032055
TR70727|c1_g1_i3	584	A	G	0.375	0.5	non-synonymous	10473.2	32	973	Apelin receptor B	aplnrb	2	12.7706	0.00168613	0.0778312	0.081416	-1.0524	0.85396	-0.010308	0.032403
TR74802|c3_g2_i2	439	G	T	0.375	0.5	synonymous	15381.3	32	3015	Guanylate-binding protein 6	GBP6	2	12.7706	0.00168613	0.0778312	0.081016	-1.0547	0.85491	-0.013304	0.032323
TR54120|c5_g4_i3	656	A	C	0.375	0.5	non-synonymous	10364.9	32	893	Protein NLRC5	nlrc5	2	12.7706	0.00168613	0.0778312	0.080816	-1.0559	0.85534	-0.01329	0.032405
TR51940|c4_g1_i1	597	G	A	0.375	0.5	non-synonymous	4938.38	32	704	Zinc finger protein draculin	drl	2	12.7706	0.00168613	0.0778312	0.079616	-1.063	0.85613	-0.016459	0.032216
TR48287|c3_g4_i11	236	G	A	0.375	0.5	non-synonymous	7543.33	32	1243	Ribonuclease inhibitor	Rnh1	2	12.7706	0.00168613	0.0778312	0.076615	-1.0811	0.85716	-0.020178	0.032096
TR68696|c7_g1_i1	2381	C	T	0.375	0.5	synonymous	12756.8	32	1477	Vitellogenin	vtg1	2	12.7706	0.00168613	0.0778312	0.075815	-1.086	0.85727	-0.01987	0.032075
TR19278|c5_g1_i7	758	C	T	0.125	0.3125	synonymous	3281.8	32	2979	Vesicle-associated membrane protein-associated protein B	VAPB	2	12.8276	0.00163877	0.0778312	0.075015	-1.091	0.85731	0.0127	0.033219
TR48287|c3_g4_i11	114	C	A	0.25	0.34375	non-synonymous	4273.04	32	1334	Ribonuclease inhibitor	Rnh1	2	12.7622	0.00169325	0.0779561	0.091218	-0.99838	0.71066	-0.021474	0.03227
TR82238|c2_g3_i7	1276	C	A	0.28125	0.3125	non-synonymous	8661.67	32	4447	Collagen alpha-2(I) chain	col1a2	2	12.7486	0.00170484	0.0784427	0.087417	-1.0187	0.81488	-0.023782	0.032311
TR32855|c1_g2_i5	383	T	A	0.28125	0.1875	non-synonymous	1056.55	32	1120	Hemicentin-2	HMCN2	2	12.7259	0.00172429	0.0791897	0.091018	-0.99943	0.71955	-0.0171	0.032558
TR55323|c4_g4_i6	421	C	A	0.28125	0.4375	non-synonymous	14758.3	32	5938	0	0	2	12.7249	0.00172516	0.0791897	0.088418	-1.0133	0.79919	-0.011755	0.032314
TR32837|c9_g2_i4	103	T	G	0.59375	0.5625	non-synonymous	229853	32	9153	Tripartite motif-containing protein 16-like protein	TRIM16L	2	12.7129	0.00173551	0.0795707	0.093419	-0.98697	0.6106	-0.022178	0.032149
TR72084|c9_g4_i4	149	C	G	0.09375	0.0625	non-synonymous	18512.5	32	35118	Protein NLRC3	NLRC3	2	12.7129	0.00173551	0.0795707	0.088218	-1.0143	0.80287	-0.015581	0.032449
TR38505|c0_g4_i1	253	T	C	0.28125	0.375	synonymous	3469.16	32	1011	0	0	2	12.7097	0.0017383	0.0796467	0.085817	-1.0275	0.83475	-0.013123	0.032447
TR48730|c2_g1_i1	1153	T	A	0.3125	0.25	synonymous	9821.4	31	1848	Apelin receptor B	aplnrb	2	12.7043	0.001743	0.0797725	0.087417	-1.0187	0.81488	-0.012917	0.032412
TR36249|c13_g4_i1	179	C	T	0.15625	0.09375	synonymous	256.199	32	520	Zinc finger protein draculin	drl	2	12.6943	0.00175176	0.0799954	0.091018	-0.99943	0.71955	-0.018521	0.032318
TR14987|c0_g1_i3	809	G	C	0.71875	0.8125	non-synonymous	51799.9	32	3395	Trypsin-2	0	2	12.694	0.001752	0.0799954	0.090218	-1.0036	0.74922	-0.020292	0.032198
TR74638|c5_g1_i1	467	A	T	0.3125	0.375	non-synonymous	4296.84	32	1050	Counting factor associated protein D	cfaD	2	12.6941	0.00175187	0.0799954	0.089818	-1.0058	0.76583	-0.015097	0.032385
TR74638|c5_g1_i1	462	A	T	0.3125	0.375	non-synonymous	4857.59	32	1026	Counting factor associated protein D	cfaD	2	12.6941	0.00175187	0.0799954	0.084617	-1.0341	0.84304	-0.020943	0.032094
TR8306|c10_g1_i2	571	C	G	0.28125	0.40625	synonymous	6066.55	32	1630	Tubulin beta-1 chain	0	2	12.6873	0.0017579	0.0802009	0.089618	-1.0068	0.77114	-0.016226	0.032342
TR48287|c3_g1_i1	92	C	A	0.125	0.25	non-synonymous	2077.27	32	2434	0	0	2	12.6865	0.00175857	0.0802009	0.085017	-1.0319	0.84037	-0.0048769	0.03277
TR27064|c4_g4_i1	904	G	T	0.21875	0.34375	non-synonymous	1319.55	32	751	Protein argonaute-3 {ECO:0000255|HAMAP-Rule:MF_03032}	ago3	2	12.6818	0.00176268	0.0802934	0.087217	-1.0198	0.8185	-0.010562	0.032361
TR27064|c4_g4_i1	906	G	A	0.21875	0.34375	synonymous	1441.92	32	746	Protein argonaute-3 {ECO:0000255|HAMAP-Rule:MF_03032}	ago3	2	12.6818	0.00176268	0.0802934	0.085617	-1.0286	0.83639	-0.010435	0.03251
TR9705|c0_g2_i1	239	C	T	0.375	0.4375	non-synonymous	39511.1	32	7561	0	0	2	12.6768	0.00176714	0.0804494	0.090018	-1.0047	0.75763	-0.019554	0.032269
TR50969|c6_g1_i1	1375	G	C	0.125	0.21875	non-synonymous	4855.9	32	2345	Retrovirus-related Pol polyprotein from type-2 retrotransposable element R2DM	pol	2	12.6699	0.00177327	0.0806811	0.089818	-1.0058	0.76583	-0.027111	0.032018
TR16031|c2_g7_i2	148	A	G	0.53125	0.59375	synonymous	76128.1	32	3133	0	0	2	12.6443	0.00179606	0.0815743	0.085017	-1.0319	0.84037	-0.020081	0.032208
TR12603|c1_g3_i2	3738	T	C	0.40625	0.4375	non-synonymous	9591.81	32	1719	Beta-crystallin S	crygs	2	12.6381	0.00180162	0.081779	0.085217	-1.0308	0.83942	-0.016049	0.032246
TR61009|c2_g6_i2	123	G	A	0.375	0.375	non-synonymous	14689.3	32	2387	0	0	2	12.6314	0.00180773	0.0820081	0.085617	-1.0286	0.83639	-0.019515	0.032183
TR74825|c2_g6_i4	1360	C	T	0.34375	0.375	synonymous	15333.3	31	2453	Myosin heavy chain, fast skeletal muscle	0	2	12.6263	0.00181229	0.0821672	0.084817	-1.033	0.8416	-0.026694	0.031929
TR78479|c4_g6_i3	2553	C	T	0.28125	0.21875	non-synonymous	1393.37	32	736	Exocyst complex component 3-like protein	exoc3l1	2	12.6208	0.00181735	0.0823483	0.081216	-1.0536	0.85462	-0.01425	0.032314
TR17282|c3_g1_i2	1401	G	A	0.25	0.3125	non-synonymous	4925.18	32	5574	Neuroblast differentiation-associated protein AHNAK	AHNAK	2	12.6166	0.00182112	0.0824225	0.090618	-1.0015	0.73458	-0.030534	0.031946
TR646|c2_g1_i10	564	T	A	0.40625	0.3125	non-synonymous	2830.94	32	514	Pro-cathepsin H	CTSH	2	12.6166	0.00182112	0.0824225	0.084817	-1.033	0.8416	-0.017093	0.032263
TR74825|c2_g6_i4	318	G	T	0.40625	0.40625	non-synonymous	11919.3	31	1543	Myosin heavy chain, fast skeletal muscle	0	2	12.6027	0.0018338	0.0828512	0.091818	-0.99524	0.68581	-0.024849	0.032213
TR32862|c4_g3_i5	377	C	A	0.3125	0.40625	non-synonymous	5445.81	32	2497	0	0	2	12.6043	0.00183235	0.0828512	0.085417	-1.0297	0.83757	-0.020618	0.032292
TR62976|c3_g2_i10	3300	T	A	0.15625	0	synonymous	3437.69	32	2519	Beta-1,4-galactosyltransferase 1	B4GALT1	2	12.5934	0.00184235	0.0831409	0.11682	-0.87852	0.44366	0.053988	0.036181
TR23685|c4_g1_i7	2170	T	C	0.40625	0.4375	synonymous	6766.49	32	1221	Alpha-protein kinase 1	Alpk1	2	12.592	0.00184365	0.083151	0.089618	-1.0068	0.77114	-0.025303	0.032135
TR64790|c4_g7_i3	2091	A	T	0.34375	0.375	non-synonymous	3955.15	32	1407	Transcription factor E2-alpha	Tcf3	2	12.5878	0.00184753	0.0832292	0.091618	-0.99629	0.69698	-0.026027	0.031996
TR64790|c4_g7_i3	2081	A	C	0.34375	0.375	non-synonymous	3273.45	32	1422	Transcription factor E2-alpha	Tcf3	2	12.5878	0.00184753	0.0832292	0.090818	-1.0005	0.72704	-0.031102	0.031893
TR32845|c5_g1_i3	337	T	C	0.34375	0.40625	synonymous	44083	32	18807	0	0	2	12.586	0.00184918	0.0832549	0.079216	-1.0653	0.85641	-0.022741	0.031938
TR13728|c4_g2_i2	1070	A	G	0.40625	0.4375	synonymous	10532.3	32	1353	Ganglioside-induced differentiation-associated protein 2	gdap2	2	12.5752	0.00185919	0.0835601	0.090218	-1.0036	0.74922	-0.02485	0.032069
TR13728|c4_g2_i2	1077	A	G	0.40625	0.4375	non-synonymous	10182.5	32	1314	Ganglioside-induced differentiation-associated protein 2	gdap2	2	12.5752	0.00185919	0.0835601	0.088218	-1.0143	0.80287	-0.017553	0.032149
TR13728|c4_g2_i2	1073	G	A	0.40625	0.4375	synonymous	10875.3	32	1358	Ganglioside-induced differentiation-associated protein 2	gdap2	2	12.5752	0.00185919	0.0835601	0.084617	-1.0341	0.84304	-0.024186	0.031946
TR54120|c5_g1_i1	226	C	A	0.375	0.375	synonymous	6984.38	32	1590	Protein NLRC3	Nlrc3	2	12.5728	0.00186145	0.083613	0.084817	-1.033	0.8416	-0.020459	0.032068
TR648|c3_g1_i1	146	A	G	0.375	0.40625	synonymous	6196.09	32	1092	0	0	2	12.5695	0.00186454	0.0837032	0.090618	-1.0015	0.73458	-0.020219	0.032169
TR32862|c4_g7_i1	177	C	A	0.40625	0.375	non-synonymous	15220.8	32	2110	0	0	2	12.5544	0.00187865	0.0842881	0.087217	-1.0198	0.8185	-0.023695	0.03205
TR74631|c5_g1_i6	748	T	C	0.1875	0.46875	synonymous	4469.13	32	1209	GTPase IMAP family member 7	GIMAP7	2	12.552	0.00188089	0.0843398	0.089218	-1.009	0.78281	0.032676	0.034379
TR48703|c4_g2_i2	892	A	T	0.25	0.21875	synonymous	8733.09	32	10800	Probable serpin E3	serpine3	2	12.5359	0.00189608	0.0844491	0.094619	-0.98085	0.56537	-0.028609	0.031842
TR48703|c4_g2_i2	907	C	A	0.25	0.21875	synonymous	7345.26	32	10938	Probable serpin E3	serpine3	2	12.5359	0.00189608	0.0844491	0.093619	-0.98595	0.6016	-0.024187	0.032183
TR48703|c4_g2_i2	902	A	T	0.25	0.21875	non-synonymous	8976.11	32	10678	Probable serpin E3	serpine3	2	12.5359	0.00189608	0.0844491	0.091818	-0.99524	0.68581	-0.023054	0.032132
TR66877|c0_g1_i4	391	A	T	0.34375	0.375	non-synonymous	5850.81	32	715	Lactose-binding lectin l-2	l-2	2	12.541	0.00189127	0.0844491	0.091018	-0.99943	0.71955	-0.025695	0.031964
TR48703|c4_g2_i2	890	A	T	0.25	0.21875	non-synonymous	7239.69	32	10744	Probable serpin E3	serpine3	2	12.5359	0.00189608	0.0844491	0.090618	-1.0015	0.73458	-0.028896	0.031873
TR48703|c4_g2_i2	904	C	G	0.25	0.21875	non-synonymous	7897.06	32	10889	Probable serpin E3	serpine3	2	12.5359	0.00189608	0.0844491	0.089818	-1.0058	0.76583	-0.027144	0.031977
TR66877|c0_g1_i4	379	A	G	0.34375	0.375	non-synonymous	6404.34	32	678	Lactose-binding lectin l-2	l-2	2	12.541	0.00189127	0.0844491	0.088218	-1.0143	0.80287	-0.022584	0.032058
TR48703|c4_g2_i2	891	C	T	0.25	0.21875	non-synonymous	7857.35	32	10833	Probable serpin E3	serpine3	2	12.5359	0.00189608	0.0844491	0.087417	-1.0187	0.81488	-0.027563	0.032021
TR23753|c4_g1_i1	462	G	A	0.3125	0.34375	non-synonymous	2507.54	32	1364	Guanine nucleotide-binding protein G(i) subunit alpha-1	gnai1	2	12.5356	0.00189641	0.0844491	0.086417	-1.0241	0.82777	-0.025258	0.032106
TR21584|c2_g2_i5	251	A	G	0.34375	0.40625	non-synonymous	9058.08	32	1364	0	0	2	12.5446	0.0018879	0.0844491	0.084417	-1.0353	0.84438	-0.024968	0.031909
TR21584|c2_g2_i5	248	G	A	0.34375	0.40625	non-synonymous	8988.2	32	1373	0	0	2	12.5446	0.0018879	0.0844491	0.084017	-1.0375	0.84639	-0.017611	0.032138
TR66877|c0_g1_i4	382	T	C	0.34375	0.375	non-synonymous	6178.37	32	686	Lactose-binding lectin l-2	l-2	2	12.541	0.00189127	0.0844491	0.080016	-1.0606	0.85584	-0.016921	0.032184
TR16031|c2_g7_i2	385	T	C	0.375	0.34375	synonymous	8601.17	32	2666	0	0	2	12.5191	0.0019121	0.0850989	0.084217	-1.0364	0.84517	-0.019415	0.032075
TR50931|c10_g1_i6	459	A	G	0.375	0.46875	non-synonymous	11139.6	32	1384	Gag-Pol polyprotein	gag-pol	2	12.5157	0.00191539	0.0851476	0.085017	-1.0319	0.84037	-0.021183	0.032145
TR50931|c10_g1_i6	469	T	A	0.375	0.46875	non-synonymous	10033.6	32	1334	Gag-Pol polyprotein	gag-pol	2	12.5157	0.00191539	0.0851476	0.085017	-1.0319	0.84037	-0.019857	0.032269
TR72045|c7_g3_i6	1322	A	G	0.34375	0.375	non-synonymous	31579.8	32	11642	Probable G-protein coupled receptor 116	0	2	12.5136	0.00191734	0.0851854	0.095019	-0.97883	0.54964	-0.025986	0.032078
TR61009|c2_g6_i2	137	A	C	0.40625	0.375	non-synonymous	16294.4	32	2351	0	0	2	12.507	0.0019237	0.0854187	0.09762	-0.96585	0.48909	-0.024939	0.032232
TR17282|c3_g1_i2	1400	T	C	0.28125	0.34375	synonymous	6684.7	32	5475	Neuroblast differentiation-associated protein AHNAK	AHNAK	2	12.4944	0.00193586	0.0859095	0.087017	-1.0209	0.82092	-0.015901	0.032283
TR14987|c0_g1_i3	811	T	C	0.78125	0.84375	non-synonymous	52098.3	32	2868	Trypsin-2	0	2	12.491	0.00193919	0.085959	0.089218	-1.009	0.78281	-0.023561	0.032052
TR71311|c5_g1_i16	1057	A	T	0.40625	0.4375	non-synonymous	8198	32	881	0	0	2	12.4845	0.00194549	0.0861891	0.086817	-1.022	0.82306	-0.023324	0.03207
TR8306|c10_g1_i2	562	A	G	0.3125	0.46875	synonymous	7470.94	32	1565	Tubulin beta-1 chain	0	2	12.4617	0.00196782	0.0870619	0.085817	-1.0275	0.83475	-0.0064773	0.032607
TR68636|c3_g1_i2	103	A	G	0.0625	0.03125	synonymous	288.889	26	2680	0	0	2	12.4509	0.00197843	0.0874481	0.087618	-1.0176	0.81195	-0.0030511	0.032932
TR23727|c2_g3_i3	948	T	A	0.3125	0.34375	non-synonymous	5979.3	32	1437	UPF0392 protein F13G3.3	F13G3.3	2	12.448	0.00198129	0.0875247	0.087017	-1.0209	0.82092	-0.026539	0.03187
TR61009|c2_g3_i16	1325	A	T	0.625	0.5625	non-synonymous	27233.7	32	1237	Titin	TTN	2	12.4397	0.0019895	0.0877875	0.085417	-1.0297	0.83757	-0.016878	0.03231
TR24162|c4_g3_i7	1362	A	T	0.1875	0.25	non-synonymous	1135.08	32	622	GTPase IMAP family member 7	GIMAP7	2	12.432	0.00199724	0.0880786	0.092218	-0.99316	0.67176	-0.024998	0.032136
TR27091|c2_g3_i4	4951	G	T	0.59375	0.59375	synonymous	16574.3	32	942	Phosphatidylinositol 3-kinase regulatory subunit alpha	PIK3R1	2	12.4106	0.00201872	0.0889246	0.090418	-1.0026	0.74124	-0.022087	0.032011
TR86029|c0_g1_i2	191	G	T	0.375	0.3125	non-synonymous	31780.2	32	6209	Sodium/potassium-transporting ATPase subunit alpha-1	atp1a1	2	12.3965	0.00203302	0.0893513	0.091218	-0.99838	0.71066	-0.024163	0.031982
TR86029|c0_g1_i2	183	G	A	0.375	0.3125	synonymous	32968.8	32	6101	Sodium/potassium-transporting ATPase subunit alpha-1	atp1a1	2	12.3965	0.00203302	0.0893513	0.090218	-1.0036	0.74922	-0.026383	0.031991
TR13714|c7_g2_i5	62	G	A	0.34375	0.3125	non-synonymous	5721.93	32	1420	0	0	2	12.3995	0.00202994	0.0893513	0.090218	-1.0036	0.74922	-0.020501	0.032334
TR86029|c0_g1_i2	196	G	C	0.375	0.3125	non-synonymous	36243	32	6265	Sodium/potassium-transporting ATPase subunit alpha-1	atp1a1	2	12.3965	0.00203302	0.0893513	0.080216	-1.0594	0.85573	-0.016748	0.032237
TR84635|c4_g5_i6	286	T	C	0.0625	0.28125	synonymous	2545.92	32	611	von Willebrand factor A domain-containing protein 5A	Vwa5a	2	12.3884	0.00204125	0.0896117	0.085817	-1.0275	0.83475	0.022805	0.033915
TR50931|c10_g1_i6	473	G	C	0.34375	0.4375	non-synonymous	9833.59	32	1348	Gag-Pol polyprotein	gag-pol	2	12.3749	0.00205504	0.0901657	0.091618	-0.99629	0.69698	-0.016125	0.03249
TR13703|c3_g2_i1	272	G	C	0.3125	0.34375	non-synonymous	5623.27	32	859	0	0	2	12.3714	0.00205867	0.0901719	0.10062	-0.95126	0.46738	-0.023671	0.032281
TR13703|c3_g2_i1	280	T	C	0.3125	0.34375	synonymous	6760.66	32	954	0	0	2	12.3714	0.00205867	0.0901719	0.088818	-1.0111	0.7912	-0.028791	0.031883
TR13703|c3_g2_i1	273	T	C	0.3125	0.34375	non-synonymous	5819.15	32	860	0	0	2	12.3714	0.00205867	0.0901719	0.087417	-1.0187	0.81488	-0.022804	0.03205
TR24215|c5_g5_i2	279	A	T	0.40625	0.46875	non-synonymous	17417.7	32	2666	E3 ubiquitin/ISG15 ligase TRIM25	TRIM25	2	12.3596	0.00207084	0.0904088	0.092418	-0.99213	0.66076	-0.020477	0.032285
TR41356|c2_g2_i3	232	G	A	0.40625	0.46875	non-synonymous	4711.47	32	756	Zinc finger protein draculin	drl	2	12.3596	0.00207084	0.0904088	0.090218	-1.0036	0.74922	-0.02125	0.032162
TR48703|c4_g3_i11	886	T	A	0.4375	0.375	stop_gained	26437.8	32	5749	Leukocyte elastase inhibitor	SERPINB1	2	12.3581	0.00207243	0.0904088	0.089218	-1.009	0.78281	-0.02706	0.031971
TR48703|c4_g3_i11	885	T	A	0.4375	0.375	non-synonymous	26093	32	5737	Leukocyte elastase inhibitor	SERPINB1	2	12.3581	0.00207243	0.0904088	0.089018	-1.01	0.78684	-0.024424	0.032046
TR48703|c4_g3_i11	884	T	C	0.4375	0.375	synonymous	25049.6	32	5681	Leukocyte elastase inhibitor	SERPINB1	2	12.3581	0.00207243	0.0904088	0.088218	-1.0143	0.80287	-0.02312	0.032129
TR72035|c3_g3_i13	282	A	T	0.375	0.4375	non-synonymous	6160.38	32	1390	Butyrophilin subfamily 1 member A1	BTN1A1	2	12.3586	0.00207184	0.0904088	0.085217	-1.0308	0.83942	-0.019208	0.03213
TR72035|c3_g3_i13	278	C	G	0.375	0.4375	non-synonymous	6440.8	32	1392	Butyrophilin subfamily 1 member A1	BTN1A1	2	12.3586	0.00207184	0.0904088	0.083617	-1.0398	0.84848	-0.022179	0.032152
TR1648|c0_g1_i4	553	A	G	0.71875	0.75	synonymous	213561	32	7941	0	0	2	12.3399	0.00209133	0.0911388	0.084417	-1.0353	0.84438	-0.023882	0.032047
TR80035|c2_g1_i2	212	C	T	0.1875	0.3125	non-synonymous	2573.47	32	1124	0	0	2	12.3108	0.00212202	0.0923205	0.083017	-1.0432	0.85082	-0.01433	0.032333
TR48698|c6_g10_i1	223	G	A	0.34375	0.4375	synonymous	4820.52	32	870	CUGBP Elav-like family member 1	celf1	2	12.3082	0.00212475	0.0923354	0.089418	-1.0079	0.77801	-0.018628	0.032232
TR48698|c6_g10_i1	220	A	G	0.34375	0.4375	synonymous	4428.04	32	861	CUGBP Elav-like family member 1	celf1	2	12.3082	0.00212475	0.0923354	0.088218	-1.0143	0.80287	-0.020215	0.032225
TR78479|c4_g6_i3	2679	T	G	0.1875	0.3125	non-synonymous	2417.09	32	868	Exocyst complex component 3-like protein	exoc3l1	2	12.304	0.00212926	0.0924795	0.090018	-1.0047	0.75763	-0.016042	0.032479
TR84582|c9_g2_i4	530	A	G	0.34375	0.4375	non-synonymous	6544.59	32	1011	Nuclear factor of activated T-cells, cytoplasmic 3	NFATC3	2	12.2878	0.00214653	0.0929491	0.097419	-0.96684	0.4908	-0.025397	0.032184
TR9364|c4_g3_i1	140	T	C	0.5625	0.53125	synonymous	66612.7	32	2876	Ribonuclease inhibitor	RNH1	2	12.2742	0.00216118	0.0929491	0.092619	-0.99109	0.65134	-0.024095	0.032101
TR19278|c5_g1_i7	647	C	G	0.4375	0.4375	synonymous	31333.8	32	7743	Vesicle-associated membrane protein-associated protein B	VAPB	2	12.2777	0.00215735	0.0929491	0.091818	-0.99524	0.68581	-0.02827	0.032067
TR50906|c4_g1_i3	1541	G	A	0.15625	0.1875	non-synonymous	4189.91	32	1515	RNA-directed DNA polymerase from mobile element jockey	pol	2	12.2846	0.00214996	0.0929491	0.091218	-0.99838	0.71066	-0.022787	0.03224
TR48251|c2_g1_i18	2135	T	C	0.34375	0.28125	non-synonymous	3002.98	31	932	Basal cell adhesion molecule	BCAM	2	12.2742	0.0021612	0.0929491	0.091018	-0.99943	0.71955	-0.023297	0.032196
TR48703|c4_g3_i11	835	G	A	0.3125	0.25	non-synonymous	9223.55	32	5047	Leukocyte elastase inhibitor	SERPINB1	2	12.2764	0.00215875	0.0929491	0.090018	-1.0047	0.75763	-0.015953	0.032288
TR20948|c5_g5_i18	1765	A	G	0.40625	0.40625	synonymous	10915.5	32	2148	Putative helicase mov-10-B.1	mov10b.1	2	12.2866	0.00214782	0.0929491	0.088618	-1.0122	0.79513	-0.022158	0.032284
TR68640|c1_g1_i8	6005	A	T	0.4375	0.4375	synonymous	4136.74	32	671	0	0	2	12.2777	0.00215735	0.0929491	0.088618	-1.0122	0.79513	-0.022526	0.032215
TR77459|c7_g3_i2	204	A	C	0.375	0.34375	synonymous	6307.42	32	2612	0	0	2	12.275	0.00216032	0.0929491	0.088218	-1.0143	0.80287	-0.020653	0.032272
TR77459|c7_g3_i2	193	A	C	0.4375	0.4375	non-synonymous	15552.1	32	2582	0	0	2	12.2777	0.00215735	0.0929491	0.087618	-1.0176	0.81195	-0.027324	0.031869
TR78498|c5_g5_i2	1612	A	C	0.3125	0.5	initiator_codon	6944.27	32	1688	OX-2 membrane glycoprotein	Cd200	2	12.2827	0.00215206	0.0929491	0.087017	-1.0209	0.82092	-0.0073229	0.032709
TR68640|c1_g1_i8	5965	C	A	0.4375	0.4375	non-synonymous	3727.92	32	770	0	0	2	12.2777	0.00215735	0.0929491	0.086817	-1.022	0.82306	-0.020431	0.03221
TR45753|c1_g1_i4	935	T	C	0.28125	0.4375	synonymous	39812.8	32	28173	Calreticulin	CALR	2	12.2913	0.00214283	0.0929491	0.085817	-1.0275	0.83475	-0.0081079	0.032754
TR8263|c2_g1_i5	101	G	A	0.21875	0.3125	non-synonymous	4052.11	32	2289	0	0	2	12.2762	0.00215906	0.0929491	0.085017	-1.0319	0.84037	-0.020828	0.032089
TR20948|c5_g5_i18	1767	A	G	0.40625	0.40625	non-synonymous	10961.7	32	2152	Putative helicase mov-10-B.1	mov10b.1	2	12.2866	0.00214782	0.0929491	0.084817	-1.033	0.8416	-0.022567	0.032047
TR330|c1_g3_i1	274	G	A	0.3125	0.34375	non-synonymous	3332.11	32	864	Gamma-tubulin complex component 6	TUBGCP6	2	12.2738	0.00216166	0.0929491	0.083617	-1.0398	0.84848	-0.020382	0.032176
TR330|c1_g3_i1	273	T	C	0.3125	0.34375	synonymous	3433.1	32	862	Gamma-tubulin complex component 6	TUBGCP6	2	12.2738	0.00216166	0.0929491	0.080616	-1.0571	0.85552	-0.013809	0.032303
TR16132|c1_g5_i9	141	C	G	0.59375	0.53125	non-synonymous	96022	32	3982	Probable serpin E3	serpine3	2	12.2632	0.00217305	0.0933352	0.089818	-1.0058	0.76583	-0.029287	0.031979
TR72064|c5_g1_i1	604	C	T	0.21875	0.28125	synonymous	3839.45	32	2860	EGF-like module-containing mucin-like hormone receptor-like 4	0	2	12.2595	0.00217711	0.093406	0.088818	-1.0111	0.7912	-0.023325	0.03204
TR53447|c1_g6_i3	395	A	G	0.53125	0.71875	non-synonymous	15136.9	30	703	0	0	2	12.256	0.00218097	0.0935199	0.092018	-0.9942	0.67977	-0.019373	0.032331
TR62614|c1_g5_i1	304	G	A	0.09375	0.125	non-synonymous	651.145	32	577	0	0	2	12.2477	0.00218997	0.093802	0.086017	-1.0264	0.8323	-0.022627	0.032055
TR62614|c1_g5_i1	305	A	T	0.09375	0.125	non-synonymous	668.703	32	578	0	0	2	12.2477	0.00218997	0.093802	0.083617	-1.0398	0.84848	-0.020961	0.032222
TR60481|c4_g1_i1	103	C	A	0.5625	0.625	non-synonymous	13941.5	32	732	Zinc finger protein draculin	drl	2	12.2432	0.00219491	0.0939098	0.090618	-1.0015	0.73458	-0.023884	0.032038
TR8258|c3_g1_i8	247	A	G	0.3125	0.375	non-synonymous	2943.5	32	1102	Zinc finger protein draculin	drl	2	12.2435	0.00219456	0.0939098	0.090418	-1.0026	0.74124	-0.029656	0.031845
TR26141|c1_g1_i3	5838	T	A	0.1875	0.21875	non-synonymous	5725.05	32	1203	Histone-lysine N-methyltransferase PRDM9	prdm9	2	12.2362	0.00220267	0.0941379	0.090018	-1.0047	0.75763	-0.031283	0.031834
TR26141|c1_g1_i3	6055	A	G	0.1875	0.21875	synonymous	4961.15	32	1011	Histone-lysine N-methyltransferase PRDM9	prdm9	2	12.2362	0.00220267	0.0941379	0.086817	-1.022	0.82306	-0.022321	0.032148
TR74638|c5_g1_i1	591	G	A	0.4375	0.40625	non-synonymous	8745.82	32	1436	Counting factor associated protein D	cfaD	2	12.2332	0.00220591	0.0942242	0.092819	-0.99006	0.64118	-0.027518	0.031778
TR80745|c2_g5_i1	107	G	T	0.65625	0.9375	synonymous	13362.6	30	522	0	0	2	12.2282	0.00221145	0.0944086	0.086017	-1.0264	0.8323	0.01124	0.033423
TR36260|c1_g2_i1	58	A	G	0.28125	0.34375	synonymous	2060.08	32	923	Serine/threonine-protein kinase Sgk1	sgk1	2	12.2244	0.00221572	0.0945389	0.078016	-1.0725	0.8568	-0.016365	0.03222
TR48251|c2_g1_i18	2136	T	A	0.3125	0.28125	non-synonymous	3231.26	31	959	Basal cell adhesion molecule	BCAM	2	12.2221	0.00221827	0.0945955	0.095819	-0.9748	0.52389	-0.022882	0.032201
TR463|c4_g1_i3	146	G	A	0.3125	0.21875	non-synonymous	3976.29	32	1423	Cadherin-2	cdh2	2	12.2192	0.00222149	0.0946043	0.091818	-0.99524	0.68581	-0.024672	0.032081
TR21328|c1_g3_i1	170	T	A	0.125	0.03125	non-synonymous	265.158	32	777	0	0	2	12.2186	0.00222213	0.0946043	0.087618	-1.0176	0.81195	0.00071769	0.033051
TR68785|c3_g14_i1	142	C	T	0.34375	0.40625	non-synonymous	4987.48	32	1012	Tripartite motif-containing protein 29	Trim29	2	12.2189	0.00222174	0.0946043	0.084217	-1.0364	0.84517	-0.02147	0.03212
TR25335|c2_g1_i4	220	C	T	0.09375	0.03125	synonymous	30.8074	28	539	Protein NLRC5	nlrc5	2	12.2118	0.00222964	0.0948718	0.088418	-1.0133	0.79919	-0.016161	0.032503
TR50923|c26_g2_i2	363	A	T	0.3125	0.375	non-synonymous	11429	32	3400	Probable RNA-directed DNA polymerase from transposon X-element	X-element\ORF2	2	12.2084	0.00223349	0.0949835	0.084617	-1.0341	0.84304	-0.025945	0.031985
TR36619|c1_g1_i2	76	C	A	0.25	0.125	non-synonymous	1806.08	31	588	0	0	2	12.1956	0.00224778	0.0955385	0.087017	-1.0209	0.82092	-0.0059753	0.032591
TR54926|c4_g6_i9	1409	A	C	0.40625	0.40625	synonymous	4582.58	32	608	Zinc finger protein 609	ZNF609	2	12.1859	0.00225878	0.0957437	0.089218	-1.009	0.78281	-0.025312	0.032124
TR68696|c7_g1_i1	2389	T	A	0.34375	0.46875	non-synonymous	11566.2	32	1462	Vitellogenin	vtg1	2	12.1868	0.00225777	0.0957437	0.088218	-1.0143	0.80287	-0.018557	0.032121
TR68696|c7_g1_i1	2384	T	C	0.34375	0.46875	synonymous	11403.5	32	1455	Vitellogenin	vtg1	2	12.1868	0.00225777	0.0957437	0.084417	-1.0353	0.84438	-0.012818	0.032335
TR68696|c7_g1_i1	2390	A	G	0.34375	0.46875	synonymous	11475.9	32	1450	Vitellogenin	vtg1	2	12.1868	0.00225777	0.0957437	0.081816	-1.0501	0.8534	-0.013833	0.032419
TR68696|c7_g1_i1	2385	G	A	0.34375	0.46875	non-synonymous	11556.1	32	1443	Vitellogenin	vtg1	2	12.1868	0.00225777	0.0957437	0.078416	-1.0701	0.85666	-0.015502	0.032263
TR50952|c11_g3_i2	186	A	G	0.15625	0.09375	non-synonymous	1387.89	32	1174	0	0	2	12.1679	0.00227921	0.0965569	0.083017	-1.0432	0.85082	-0.021682	0.032165
TR75744|c5_g1_i9	1460	T	A	0.34375	0.375	non-synonymous	8965.74	32	3262	Exocyst complex component 3	EXOC3	2	12.1601	0.00228802	0.0968768	0.089218	-1.009	0.78281	-0.022713	0.032146
TR74825|c2_g6_i4	1376	G	T	0.40625	0.375	non-synonymous	16362.2	31	2312	Myosin heavy chain, fast skeletal muscle	0	2	12.1517	0.00229767	0.0970922	0.091218	-0.99838	0.71066	-0.016549	0.03228
TR55017|c2_g2_i3	1731	C	T	0.3125	0.09375	synonymous	4625.91	32	2513	G-protein coupled receptor 126	gpr126	2	12.1526	0.00229671	0.0970922	0.088418	-1.0133	0.79919	0.020854	0.033795
TR74825|c2_g6_i4	1375	C	T	0.40625	0.375	synonymous	16273.9	31	2288	Myosin heavy chain, fast skeletal muscle	0	2	12.1517	0.00229767	0.0970922	0.087217	-1.0198	0.8185	-0.021615	0.032109
TR55380|c3_g2_i2	1168	A	G	0.34375	0.3125	non-synonymous	7318.17	32	2576	0	0	2	12.1492	0.00230062	0.0970922	0.086617	-1.023	0.82518	-0.021374	0.032149
TR54475|c1_g1_i1	323	G	A	0.3125	0.34375	synonymous	5217.34	32	2111	Src substrate cortactin	CTTN	2	12.1476	0.00230244	0.0971162	0.087217	-1.0198	0.8185	-0.025559	0.032229
TR48272|c4_g8_i1	176	A	G	0.65625	0.59375	synonymous	74466.3	32	3032	Protein NLRC5	nlrc5	2	12.1172	0.00233769	0.0985492	0.09902	-0.95899	0.47485	-0.024358	0.032245
TR25343|c7_g1_i5	638	T	C	0.34375	0.34375	non-synonymous	13055.7	32	3511	Lactosylceramide 1,3-N-acetyl-beta-D-glucosaminyltransferase A	b3gnt5a	2	12.1155	0.00233968	0.0985795	0.084817	-1.033	0.8416	-0.0234	0.032105

## Sheet: SNPs (5 outliers removed) q<0.1
Transcript	SNP_Position	Reference	Alternative	AlternativeAlleleFrequency_CentralValley	AlternativeAlleleFrequency_SanPablo	SNP_Type	Quality_Score	Number of Individuals	Read_Depth	Gene_Name	Uniprot_Symbol	PC_pcadapt	Chi-Statistic_pcadapt	P-value_pcadapt	q-value_pcadapt
TR19705|c7_g3_i2	272	C	T	0	0.875	synonymous	163856	30	31296	0	0	1	409.198	1.39257e-89	3.75958e-85
TR19705|c7_g3_i2	330	A	G	0	0.9375	non-synonymous	158670	30	37387	0	0	1	409.198	1.39257e-89	3.75958e-85
TR19705|c7_g3_i2	266	T	G	0	0.875	non-synonymous	154778	30	30851	0	0	1	409.198	1.39257e-89	3.75958e-85
TR19705|c7_g3_i2	202	C	G	0	0.9375	non-synonymous	133669	32	28275	0	0	1	133.206	1.18792e-29	2.40531e-25
TR21325|c1_g6_i1	579	A	G	0.84375	0	non-synonymous	111563	32	22061	Major histocompatibility complex class I-related gene protein	MR1	1	119.64	1.04824e-26	1.69798e-22
TR84173|c3_g10_i1	172	A	G	0	0.5625	non-synonymous	8523.66	32	594	0	0	1	102.534	5.4339e-23	7.33504e-19
TR78747|c3_g4_i1	1008	A	T	0.875	0.5	non-synonymous	6689.3	31	531	Probable RNA-directed DNA polymerase from transposon BS	RTase	1	73.082	1.35033e-16	1.56237e-12
TR21325|c1_g6_i1	630	T	G	0.625	0	non-synonymous	37531.2	29	11925	Major histocompatibility complex class I-related gene protein	MR1	1	72.5284	1.78101e-16	1.8031e-12
TR19705|c7_g3_i2	74	A	G	0.15625	1	synonymous	296501	32	29743	0	0	1	56.9367	4.32873e-13	3.50592e-09
TR19705|c7_g3_i2	85	A	G	0.15625	1	non-synonymous	310892	32	31771	0	0	1	56.9367	4.32873e-13	3.50592e-09
TR21325|c1_g6_i1	622	G	T	0.8125	0.0625	synonymous	96638.1	29	14255	Major histocompatibility complex class I-related gene protein	MR1	1	54.2254	1.67919e-12	8.00003e-09
TR21325|c1_g6_i1	643	C	T	0.8125	0.0625	synonymous	71376.2	29	10579	Major histocompatibility complex class I-related gene protein	MR1	1	54.2254	1.67919e-12	8.00003e-09
TR21325|c1_g6_i1	566	T	A	0.9375	0.0625	non-synonymous	178285	32	23027	Major histocompatibility complex class I-related gene protein	MR1	1	54.2254	1.67919e-12	8.00003e-09
TR21325|c1_g6_i1	629	G	T	0.8125	0.0625	non-synonymous	61537.1	29	12016	Major histocompatibility complex class I-related gene protein	MR1	1	54.2254	1.67919e-12	8.00003e-09
TR21325|c1_g6_i1	653	T	C	0.75	0.0625	non-synonymous	50699.7	28	9261	Major histocompatibility complex class I-related gene protein	MR1	1	54.2254	1.67919e-12	8.00003e-09
TR21325|c1_g6_i1	654	G	T	0.75	0.0625	non-synonymous	51692.8	28	9145	Major histocompatibility complex class I-related gene protein	MR1	1	54.2254	1.67919e-12	8.00003e-09
TR21325|c1_g6_i1	656	G	A	0.75	0.0625	non-synonymous	51924.5	28	8818	Major histocompatibility complex class I-related gene protein	MR1	1	54.2254	1.67919e-12	8.00003e-09
TR19705|c7_g3_i2	126	G	T	0	0.8125	non-synonymous	241598	32	33217	0	0	1	49.3701	1.90289e-11	8.56215e-08
TR41380|c2_g1_i2	1673	A	G	0.6875	0.0625	non-synonymous	1580.25	29	618	RNA-directed DNA polymerase from mobile element jockey	pol	1	46.9745	6.30412e-11	2.68728e-07
TR17106|c3_g4_i1	93	G	A	0.0625	0.6875	non-synonymous	32011.6	26	4908	Class I histocompatibility antigen, F10 alpha chain	0	1	46.8302	6.77559e-11	2.74384e-07
TR19705|c7_g3_i2	14	T	C	0	0.5625	synonymous	22173.8	25	3481	0	0	1	42.7062	5.32693e-10	1.96109e-06
TR5615|c3_g8_i1	296	A	T	0.3125	0	non-synonymous	2728.03	32	1654	0	0	1	37.0217	9.13759e-09	3.2177e-05
TR77636|c2_g1_i1	277	G	A	0.375	0.6875	non-synonymous	27825.6	26	1480	0	0	1	36.3402	1.28474e-08	4.33558e-05
TR32862|c4_g1_i1	383	C	A	0.34375	1	stop_gained	4184.54	32	640	0	0	1	35.6959	1.77308e-08	5.74421e-05
TR13670|c3_g6_i5	738	A	T	0.5	0.8125	non-synonymous	6365.91	32	529	GTPase IMAP family member 8	GIMAP8	1	34.6845	2.94004e-08	9.15845e-05
TR41380|c2_g1_i2	1768	G	A	0.8125	0.28125	synonymous	6566.72	30	972	RNA-directed DNA polymerase from mobile element jockey	pol	1	34.3228	3.52291e-08	0.000105677
TR52414|c1_g1_i6	305	A	C	0.28125	0.8125	non-synonymous	398939	27	22677	Beta-2-microglobulin	b2m	1	33.6168	5.01413e-08	0.000135368
TR52414|c1_g1_i6	306	T	A	0.28125	0.8125	non-synonymous	391050	27	22261	Beta-2-microglobulin	b2m	1	33.6168	5.01413e-08	0.000135368
TR41380|c2_g1_i2	1769	T	G	0.8125	0.3125	non-synonymous	7049.76	30	969	RNA-directed DNA polymerase from mobile element jockey	pol	1	30.8803	1.96981e-07	0.00048345
TR54214|c2_g2_i14	419	C	G	0.875	0.5	synonymous	14551.7	32	705	Eukaryotic translation initiation factor 2 subunit 2	Eif2s2	1	30.651	2.20909e-07	0.000512122
TR19705|c7_g3_i2	134	A	G	0.21875	1	synonymous	410278	32	32129	0	0	1	30.2325	2.72325e-07	0.000612671
TR8699|c0_g1_i5	250	G	A	0.34375	0.6875	non-synonymous	9632.32	26	611	0	0	1	28.2178	7.45745e-07	0.00146386
TR77636|c2_g1_i1	276	A	C	0.40625	0.75	synonymous	28734.6	27	1519	0	0	1	27.89	8.78561e-07	0.00161719
TR77636|c2_g1_i1	278	G	A	0.40625	0.71875	synonymous	28247.8	26	1465	0	0	1	27.89	8.78561e-07	0.00161719
TR41380|c2_g1_i2	1893	C	T	0.78125	0.34375	non-synonymous	9754.86	31	1029	RNA-directed DNA polymerase from mobile element jockey	pol	1	27.3053	1.17687e-06	0.0018987
TR21222|c4_g2_i1	279	A	G	0.09375	0.5	non-synonymous	4599.39	26	501	Transposon TX1 uncharacterized 149 kDa protein	0	1	27.0692	1.32432e-06	0.00206267
TR2501|c0_g2_i2	373	T	G	0.59375	0.15625	non-synonymous	81533	26	10152	Major histocompatibility complex class I-related gene protein	MR1	1	26.9153	1.43023e-06	0.0021686
TR8699|c0_g1_i5	211	A	C	0.34375	0.75	non-synonymous	11711.3	26	746	0	0	1	26.8936	1.44588e-06	0.0021686
TR41380|c2_g1_i2	1669	T	C	0.625	0.0625	synonymous	1276.63	28	621	RNA-directed DNA polymerase from mobile element jockey	pol	1	26.3441	1.90307e-06	0.00252677
TR50979|c12_g2_i4	174	G	A	0.34375	0.03125	non-synonymous	8368.83	32	1423	Interferon-induced very large GTPase 1	Gvin1	1	26.1144	2.13467e-06	0.00278857
TR41380|c2_g1_i2	1733	G	A	0.75	0.1875	non-synonymous	3735.39	30	762	RNA-directed DNA polymerase from mobile element jockey	pol	1	25.9591	2.30698e-06	0.00291948
TR41380|c2_g1_i2	1715	A	T	0.71875	0.1875	non-synonymous	3508.1	30	732	RNA-directed DNA polymerase from mobile element jockey	pol	1	25.9591	2.30698e-06	0.00291948
TR2501|c0_g2_i2	285	G	A	0.625	0	non-synonymous	188644	31	27283	Major histocompatibility complex class I-related gene protein	MR1	1	25.597	2.76487e-06	0.00344511
TR26161|c3_g1_i1	156	T	G	0	0.5625	stop_gained	11334.4	30	841	T-cell receptor alpha chain V region RL-5	0	1	25.5442	2.83884e-06	0.00348369
TR32862|c4_g1_i1	317	C	T	0.125	0.5	synonymous	2575.94	32	1241	0	0	1	25.3979	3.05433e-06	0.00366226
TR48778|c5_g2_i1	1065	G	A	0.09375	0.71875	synonymous	11467.5	32	860	Histone acetyltransferase p300	EP300	1	25.363	3.10804e-06	0.00366226
TR3474|c5_g3_i1	95	A	C	0.40625	0.875	non-synonymous	12695.7	26	748	Deoxynucleoside triphosphate triphosphohydrolase SAMHD1	samhd1	1	25.2755	3.24715e-06	0.00375705
TR48584|c0_g1_i1	1071	C	A	0.09375	0.71875	non-synonymous	3234.45	30	548	Interferon-induced very large GTPase 1	Gvin1	1	25.1117	3.52421e-06	0.00402018
TR54115|c0_g1_i10	364	A	G	0.09375	0.46875	non-synonymous	1274.79	30	990	CD276 antigen homolog	cd276	1	24.5708	4.61877e-06	0.00473523
TR78774|c2_g18_i1	254	G	A	0	0.28125	non-synonymous	1171.45	32	1353	Interferon-induced very large GTPase 1	GVINP1	1	24.4435	4.92224e-06	0.00492176
TR84173|c3_g10_i1	174	G	A	0.0625	0.5625	non-synonymous	8581.1	32	572	0	0	1	24.3644	5.12089e-06	0.004997
TR36635|c3_g1_i5	1130	G	A	0.34375	0	non-synonymous	1094.18	32	590	Lysyl oxidase homolog 2A	loxl2a	1	24.318	5.24098e-06	0.0050533
TR41724|c3_g1_i2	1336	C	T	0.4375	0	synonymous	12434.2	32	1783	Transcription activator BRG1	SMARCA4	1	24.2614	5.39151e-06	0.00510492
TR41380|c2_g1_i2	1789	C	T	0.78125	0.3125	synonymous	6182.98	30	923	RNA-directed DNA polymerase from mobile element jockey	pol	1	24.2046	5.54663e-06	0.00510492
TR41380|c2_g1_i2	1802	C	T	0.8125	0.3125	non-synonymous	8221.89	31	1019	RNA-directed DNA polymerase from mobile element jockey	pol	1	24.2046	5.54663e-06	0.00510492
TR77459|c7_g2_i1	791	C	T	0.09375	0.46875	non-synonymous	420.536	31	656	Protein phosphatase 1 regulatory subunit 37	ppp1r37	1	24.2437	5.43936e-06	0.00510492
TR32862|c4_g1_i1	366	G	A	0.375	0.96875	non-synonymous	6308.25	32	779	0	0	1	24.1573	5.67941e-06	0.00516839
TR41380|c2_g1_i2	1990	C	T	0.65625	0.125	synonymous	2811.17	29	755	RNA-directed DNA polymerase from mobile element jockey	pol	1	24.1295	5.75906e-06	0.00518264
TR3961|c0_g2_i6	1204	C	T	0.0625	0.5625	synonymous	27371.9	32	2461	Bromodomain-containing protein 4	brd4	1	23.9635	6.25741e-06	0.00554365
TR32862|c4_g1_i1	381	T	G	0.34375	0.96875	non-synonymous	4214.67	32	650	0	0	1	23.9344	6.349e-06	0.00554365
TR41380|c2_g1_i2	1659	A	T	0.53125	0	non-synonymous	207.137	25	597	RNA-directed DNA polymerase from mobile element jockey	pol	1	23.9292	6.36556e-06	0.00554365
TR41380|c2_g1_i2	1663	C	T	0.53125	0.0625	synonymous	462.305	25	621	RNA-directed DNA polymerase from mobile element jockey	pol	1	23.8806	6.52218e-06	0.00561962
TR21325|c1_g6_i1	535	T	G	0.65625	0	non-synonymous	147413	32	28011	Major histocompatibility complex class I-related gene protein	MR1	1	23.5796	7.58161e-06	0.00623687
TR78747|c3_g4_i1	1101	T	C	0.90625	0.46875	non-synonymous	10244.7	32	761	Probable RNA-directed DNA polymerase from transposon BS	RTase	1	23.5964	7.51805e-06	0.00623687
TR32862|c4_g1_i1	314	A	G	0.0625	0.4375	synonymous	2319.23	32	1255	0	0	1	23.395	8.31458e-06	0.00673415
TR32862|c4_g2_i1	166	C	A	0.0625	0.375	synonymous	15994.5	32	4599	0	0	1	23.2392	8.98829e-06	0.00713705
TR12583|c2_g1_i1	121	A	G	0.34375	0	non-synonymous	11656.6	30	1123	Interferon-inducible GTPase 5	IRGC	1	23.1506	9.39531e-06	0.00731678
TR12583|c2_g1_i1	102	G	A	0.34375	0	non-synonymous	10097.6	29	992	Interferon-inducible GTPase 5	IRGC	1	23.1506	9.39531e-06	0.00731678
TR68594|c2_g1_i3	4538	G	A	0	0.53125	synonymous	5083.13	32	851	RUN domain-containing protein 3A	rundc3a	1	23.0914	9.67764e-06	0.00732534
TR12601|c1_g4_i2	1677	T	A	0.78125	0.09375	non-synonymous	121040	32	9361	Protein kinase C and casein kinase substrate in neurons protein 1	pacsin1b	1	22.9305	1.0488e-05	0.00778649
TR59399|c1_g1_i1	1122	A	C	0.125	0.5625	non-synonymous	4330.55	31	508	Speckle targeted PIP5K1A-regulated poly(A) polymerase	tut1	1	22.914	1.05753e-05	0.00778649
TR23205|c0_g1_i2	480	C	G	0.6875	0.1875	non-synonymous	17194.8	32	1289	Zinc finger CCCH-type with G patch domain-containing protein	zgpat	1	22.8563	1.08845e-05	0.00794198
TR32862|c4_g1_i1	352	G	T	0.4375	0.90625	non-synonymous	9968.84	32	985	0	0	1	22.7619	1.1411e-05	0.00825175
TR87416|c3_g1_i13	1013	G	T	0	0.40625	synonymous	14596.8	32	3305	Mediator of RNA polymerase II transcription subunit 20	med20	1	22.2409	1.48067e-05	0.0101629
TR41380|c2_g1_i2	1915	C	T	0.78125	0.3125	synonymous	7065.36	31	871	RNA-directed DNA polymerase from mobile element jockey	pol	1	22.0723	1.61091e-05	0.0109639
TR29022|c2_g5_i1	210	C	G	0.9375	0.15625	non-synonymous	258621	28	13749	Class I histocompatibility antigen, F10 alpha chain	0	1	21.9617	1.70243e-05	0.0114903
TR41380|c2_g1_i2	1993	T	C	0.65625	0.15625	synonymous	2779.13	29	739	RNA-directed DNA polymerase from mobile element jockey	pol	1	21.6907	1.9495e-05	0.0128369
TR80024|c9_g4_i2	393	C	T	0	0.34375	non-synonymous	17491.8	32	3150	Biotin--protein ligase	Hlcs	1	21.6294	2.0102e-05	0.0131299
TR36623|c8_g1_i1	199	C	A	0.0625	0.625	non-synonymous	1300.17	30	780	Protein NLRC3	Nlrc3	1	21.5947	2.0454e-05	0.0132529
TR48584|c0_g1_i1	1070	A	C	0.125	0.71875	non-synonymous	3246.63	30	545	Interferon-induced very large GTPase 1	Gvin1	1	21.5429	2.09907e-05	0.0134927
TR84475|c8_g3_i1	1789	C	T	0	0.5	synonymous	9770.16	32	1589	Calcium/calmodulin-dependent protein kinase type II delta 1 chain {ECO:0000303|PubMed:17103413}	camk2d1	1	21.4909	2.15432e-05	0.0137388
TR23743|c10_g1_i12	2028	G	A	0.03125	0.375	synonymous	32095.7	32	4937	Anthrax toxin receptor 1	Antxr1	1	21.1612	2.54035e-05	0.0158268
TR19705|c7_g3_i2	29	T	C	0	0.53125	synonymous	53954.6	29	8870	0	0	1	20.9789	2.7829e-05	0.0169468
TR69221|c4_g2_i2	464	C	A	0.125	0.625	synonymous	37766.5	32	3647	Programmed cell death protein 4	Pdcd4	1	20.9064	2.88556e-05	0.0174317
TR48778|c5_g2_i1	1263	G	T	0.125	0.75	synonymous	7612.46	32	591	Histone acetyltransferase p300	EP300	1	20.7833	3.06874e-05	0.0181419
TR57019|c0_g1_i4	719	G	C	1	0.65625	synonymous	416089	32	15332	Huntingtin-interacting protein K	Hypk	1	20.6904	3.21471e-05	0.0188671
TR48584|c0_g1_i1	1100	G	A	0.1875	0.8125	synonymous	5545.06	32	601	Interferon-induced very large GTPase 1	Gvin1	1	20.5932	3.37476e-05	0.0196639
TR84233|c3_g3_i14	4615	A	T	0.1875	0.625	synonymous	33338.3	32	2763	Serine/threonine-protein kinase 3	stk3	1	20.5708	3.41272e-05	0.0197431
TR3411|c8_g4_i1	1108	T	C	0.375	0	synonymous	25813.8	32	3340	Protein phosphatase 1H	ppm1h	1	20.4417	3.64042e-05	0.020911
TR74546|c2_g1_i4	574	C	A	0.25	0	non-synonymous	2213.58	31	2087	Gamma-glutamyltranspeptidase 1	GGT1	1	20.3172	3.8742e-05	0.0214917
TR74546|c2_g1_i4	575	A	T	0.25	0	non-synonymous	2216.28	30	2032	Gamma-glutamyltranspeptidase 1	GGT1	1	20.3172	3.8742e-05	0.0214917
TR74546|c2_g1_i4	583	T	C	0.25	0	non-synonymous	1873.62	30	1966	Gamma-glutamyltranspeptidase 1	GGT1	1	20.3172	3.8742e-05	0.0214917
TR74546|c2_g1_i4	586	G	C	0.25	0	non-synonymous	1813.29	30	1963	Gamma-glutamyltranspeptidase 1	GGT1	1	20.3172	3.8742e-05	0.0214917
TR13670|c3_g6_i5	732	A	G	0.5	0.8125	non-synonymous	7183.08	32	545	GTPase IMAP family member 8	GIMAP8	1	20.2219	4.06328e-05	0.0223873
TR41380|c2_g1_i2	1799	T	C	0.8125	0.28125	non-synonymous	7278.97	31	989	RNA-directed DNA polymerase from mobile element jockey	pol	1	20.1868	4.13506e-05	0.0226289
TR78747|c3_g4_i1	1187	T	C	0.90625	0.40625	synonymous	6639.53	32	616	Probable RNA-directed DNA polymerase from transposon BS	RTase	1	20.1379	4.23758e-05	0.0230342
TR41380|c2_g1_i2	1996	T	C	0.53125	0.09375	synonymous	2269.73	26	713	RNA-directed DNA polymerase from mobile element jockey	pol	1	19.9938	4.55407e-05	0.0245895
TR84578|c7_g1_i6	1517	T	G	0.875	0.21875	synonymous	22714.8	32	1302	Serine/threonine-protein kinase WNK3	WNK3	1	19.8344	4.93191e-05	0.0261075
TR32729|c1_g4_i4	1636	A	T	0.03125	0.53125	non-synonymous	41884.9	32	3890	Gelsolin	GSN	1	19.7631	5.11094e-05	0.0268796
TR21422|c1_g1_i3	61	C	T	0	0.3125	synonymous	1049.65	31	517	Stonustoxin subunit beta	0	1	19.7331	5.18822e-05	0.0271099
TR47017|c0_g2_i2	411	C	T	0.125	0.625	synonymous	10558.9	32	917	Ras-like protein	0	1	19.7134	5.23943e-05	0.027202
TR41380|c2_g1_i2	1847	A	C	0.125	0.6875	non-synonymous	17599	31	885	RNA-directed DNA polymerase from mobile element jockey	pol	1	19.5767	5.61013e-05	0.0283985
TR41380|c2_g1_i2	1912	T	C	0.78125	0.3125	synonymous	7742.55	31	892	RNA-directed DNA polymerase from mobile element jockey	pol	1	19.4735	5.90718e-05	0.029533
TR37992|c1_g1_i3	1997	G	A	0.71875	0.1875	non-synonymous	7861.71	32	596	Fucose-1-phosphate guanylyltransferase	FPGT	1	19.3261	6.35895e-05	0.0312136
TR84173|c3_g10_i1	175	A	T	0.09375	0.59375	non-synonymous	9133.17	32	563	0	0	1	19.1157	7.06456e-05	0.0323262
TR36249|c13_g6_i1	122	A	G	0	0.28125	synonymous	365.873	32	570	Histone-lysine N-methyltransferase PRDM9	prdm9	1	19.0926	7.14648e-05	0.0325173
TR83560|c7_g2_i4	2011	C	A	0.0625	0.53125	synonymous	73407.9	32	7626	Testican-3	SPOCK3	1	18.921	7.78694e-05	0.0350378
TR48584|c0_g1_i1	1835	T	C	0.34375	0	synonymous	2644.44	32	791	Interferon-induced very large GTPase 1	Gvin1	1	18.8718	7.9807e-05	0.0357112
TR61094|c5_g1_i2	4066	C	T	0.65625	0.21875	synonymous	6358.05	32	552	Triple functional domain protein	trio	1	18.8601	8.02761e-05	0.0357238
TR12612|c3_g2_i1	120	G	C	0.03125	0.34375	non-synonymous	1107.86	32	1150	Zinc finger protein ZFMSA12A	0	1	18.8073	8.24221e-05	0.03628
TR68636|c3_g1_i2	62	A	C	0.25	0.03125	non-synonymous	810.623	25	1760	0	0	1	18.6187	9.05722e-05	0.0394388
TR10402|c0_g1_i1	845	C	T	0.375	0.0625	synonymous	10088.7	32	1426	0	0	1	18.542	9.4116e-05	0.0401192
TR32816|c4_g4_i7	419	G	A	0.375	0.6875	non-synonymous	27112.8	27	2986	Class I histocompatibility antigen, F10 alpha chain	0	1	18.569	9.28525e-05	0.0401192
TR10402|c0_g1_i1	955	G	A	0.34375	0.0625	non-synonymous	9429.88	32	1499	0	0	1	18.542	9.4116e-05	0.0401192
TR10402|c0_g1_i1	582	G	A	0.375	0.0625	non-synonymous	10192.7	32	1327	0	0	1	18.542	9.4116e-05	0.0401192
TR17902|c1_g2_i4	3690	G	A	0.46875	0.03125	synonymous	9015.4	32	1243	Neurogenic locus notch homolog protein 1	notch1a	1	18.4213	9.99702e-05	0.0419523
TR78747|c3_g4_i1	1411	C	T	0.6875	0.15625	synonymous	1978.4	28	517	Probable RNA-directed DNA polymerase from transposon BS	RTase	1	18.4264	9.97129e-05	0.0419523
TR29022|c2_g5_i1	161	G	C	0.78125	0.09375	non-synonymous	140944	25	11097	Class I histocompatibility antigen, F10 alpha chain	0	1	18.3407	0.000104078	0.0427891
TR60652|c1_g12_i3	2219	A	G	0.8125	0.375	non-synonymous	25962.2	32	1379	Cryptochrome DASH	cry-dash	1	18.3465	0.000103778	0.0427891
TR83624|c5_g1_i5	262	G	A	0	0.21875	non-synonymous	3202.12	32	5348	0	0	1	18.2999	0.000106226	0.0434519
TR48778|c5_g2_i1	1480	T	C	0.15625	0.71875	synonymous	6246.19	32	518	Histone acetyltransferase p300	EP300	1	17.9692	0.000125326	0.0504994
TR57128|c2_g2_i4	1157	C	T	0.09375	0.5	non-synonymous	43190.4	32	4989	Aconitate hydratase, mitochondrial	Aco2	1	17.9358	0.000127433	0.0505149
TR55261|c1_g2_i4	75	T	C	1	0.71875	synonymous	42524	32	1761	Histone H2AX	h2afx	1	17.9003	0.00012972	0.0507548
TR45089|c0_g1_i18	948	G	T	0	0.34375	synonymous	6938.38	32	1370	POU domain, class 3, transcription factor 2	pou3f2	1	17.7743	0.000138151	0.0532406
TR74821|c5_g4_i8	92	C	G	0.46875	0.03125	non-synonymous	1862.02	28	1190	GTPase IMAP family member 4	Gimap4	1	17.7664	0.000138702	0.0532406
TR36043|c1_g2_i2	985	C	A	0.0625	0.53125	non-synonymous	10690.1	32	1164	TGF-beta-activated kinase 1 and MAP3K7-binding protein 1	Tab1	1	17.6813	0.000144731	0.054776
TR54551|c3_g1_i6	2531	G	C	0.8125	0.21875	non-synonymous	11735	31	684	Fibulin-1	fbln1	1	17.6973	0.000143572	0.054776
TR8335|c3_g3_i3	2305	C	T	0.03125	0.28125	synonymous	5828.42	32	1089	Vertebrate ancient opsin	0	1	17.6646	0.00014594	0.0549768
TR17876|c1_g3_i5	1587	C	G	0	0.3125	non-synonymous	2670.81	32	670	Cytochrome P450 1A1	cyp1a1	1	17.5818	0.000152111	0.0570359
TR48287|c3_g4_i11	226	G	C	0.5	0.125	synonymous	2102.98	32	1393	Ribonuclease inhibitor	Rnh1	1	17.3765	0.000168556	0.0604058
TR72209|c0_g1_i1	223	A	C	0	0.5	non-synonymous	19929.3	26	1839	0	0	1	17.3028	0.00017488	0.0615822
TR15847|c8_g2_i1	819	T	A	0.0625	0.46875	non-synonymous	17081.3	32	1800	WW domain binding protein 1-like	WBP1L	1	17.3115	0.000174123	0.0615822
TR24244|c2_g1_i1	166	T	C	0.46875	0	non-synonymous	174700	26	12915	H-2 class II histocompatibility antigen, E-U alpha chain	H2-Ea	1	17.1875	0.000185257	0.0646738
TR15987|c1_g4_i4	221	C	T	0.5	0.09375	non-synonymous	4627.16	28	510	Interferon-induced very large GTPase 1	Gvin1	1	16.7151	0.000234619	0.0781988
TR25293|c8_g2_i1	1493	A	T	0.65625	0.03125	synonymous	25555.1	32	2299	Eukaryotic translation initiation factor 2A	eif2a	1	16.6767	0.000239161	0.0788075
TR20157|c3_g1_i4	603	T	G	0.6875	0.15625	synonymous	14380.4	32	1001	Zinc transporter 5	slc30a5	1	16.6794	0.00023884	0.0788075
TR41296|c2_g1_i2	85	C	G	0.09375	0.40625	non-synonymous	3093.75	32	2365	0	0	1	16.675	0.000239365	0.0788075
TR54435|c8_g1_i5	1555	G	C	0.25	0.78125	non-synonymous	21630.2	32	1292	Male-specific lethal 1-like 1	msl1l1	1	16.6579	0.000241425	0.0791641
TR48584|c0_g1_i1	1687	A	G	0.5	0.0625	non-synonymous	7820.87	32	922	Interferon-induced very large GTPase 1	Gvin1	1	16.631	0.000244689	0.0792715
TR48584|c0_g1_i1	1682	A	T	0.5	0.0625	non-synonymous	8044.63	32	921	Interferon-induced very large GTPase 1	Gvin1	1	16.631	0.000244689	0.0792715
TR48584|c0_g1_i1	1689	A	C	0.5	0.0625	non-synonymous	7718.49	32	903	Interferon-induced very large GTPase 1	Gvin1	1	16.631	0.000244689	0.0792715
TR15987|c1_g4_i4	693	A	C	0.25	0.8125	non-synonymous	7656.21	32	840	Interferon-induced very large GTPase 1	Gvin1	1	16.6216	0.000245843	0.0793279
TR13695|c5_g4_i1	538	A	C	0	0.21875	non-synonymous	792.959	32	1147	Protein NLRC5	nlrc5	1	16.6062	0.000247749	0.0796258
TR68607|c2_g2_i6	234	A	G	0.65625	0.6875	non-synonymous	25007.3	26	1082	[Protein ADP-ribosylarginine] hydrolase-like protein 1	adprhl1	1	16.589	0.000249893	0.0799973
TR32593|c6_g3_i1	357	T	A	0.46875	0.90625	non-synonymous	48486.6	31	1968	0	0	1	16.5681	0.000252508	0.0805162
TR17294|c0_g1_i1	249	C	A	0.46875	0	synonymous	5556.7	31	557	Retrotransposon-derived protein PEG10	PEG10	1	16.4776	0.000264205	0.0839156
TR78774|c2_g18_i1	359	T	C	0	0.3125	non-synonymous	233.671	28	823	Interferon-induced very large GTPase 1	GVINP1	1	16.3556	0.00028082	0.0881556
TR74527|c1_g2_i5	313	T	C	0.3125	0.0625	synonymous	9117.02	30	1088	Troponin I, fast skeletal muscle	TNNI2	1	16.3301	0.000284423	0.0889421
TR5615|c3_g3_i2	99	C	T	0.25	0	non-synonymous	566.877	32	559	0	0	1	16.3001	0.000288725	0.08994
TR84173|c3_g10_i1	222	T	G	0.53125	0.96875	non-synonymous	40854.1	32	1772	0	0	1	16.275	0.00029237	0.0900368
TR77723|c1_g4_i1	113	T	G	0.0625	0.34375	non-synonymous	1380.26	32	968	NACHT, LRR and PYD domains-containing protein 12	NLRP12	1	16.2763	0.000292173	0.0900368
TR43722|c1_g1_i1	317	A	G	0.03125	0.3125	non-synonymous	12468.4	32	2705	Mitochondrial peptide methionine sulfoxide reductase	MSRA	1	16.2592	0.000294685	0.0900646
TR28991|c3_g1_i7	1095	G	A	0	0.3125	non-synonymous	4743.18	32	830	Carbamoyl-phosphate synthase large chain {ECO:0000255|HAMAP-Rule:MF_01210}	0	1	16.2592	0.000294685	0.0900646
TR74631|c5_g1_i6	367	T	G	0.09375	0.46875	non-synonymous	2839.05	32	917	GTPase IMAP family member 7	GIMAP7	1	16.2358	0.00029816	0.0903548
TR2405|c4_g4_i1	1039	A	G	0.15625	0.53125	synonymous	5864.82	32	541	Centrosomal protein of 89 kDa	cep89	1	16.1228	0.000315493	0.0939426
TR70678|c0_g3_i1	269	A	G	0.0625	0.21875	non-synonymous	1382.03	25	1002	GTPase IMAP family member 7	GIMAP7	1	16.1285	0.000314595	0.0939426
TR78774|c2_g18_i1	346	G	A	0	0.375	non-synonymous	625.795	29	880	Interferon-induced very large GTPase 1	GVINP1	1	16.1231	0.000315433	0.0939426
TR3901|c2_g2_i4	1302	G	T	0.125	0.71875	non-synonymous	9877	32	974	Protein NLRC5	nlrc5	1	16.0633	0.000325017	0.0964241
TR10447|c2_g1_i1	448	T	C	0.25	0.3125	synonymous	62264.8	32	40757	Ubiquitin-40S ribosomal protein S27a	rps27a	2	43.7677	3.13308e-10	1.20835e-06
TR330|c1_g3_i1	161	C	T	0.25	0.3125	non-synonymous	2643.16	32	1557	Gamma-tubulin complex component 6	TUBGCP6	2	34.101	3.93598e-08	0.000113851
TR13703|c5_g2_i2	901	T	C	0.25	0.3125	synonymous	4035.27	32	1008	DNA polymerase	0	2	31.419	1.50467e-07	0.000393117
TR13703|c3_g2_i1	640	T	C	0.1875	0.21875	synonymous	943.383	32	699	0	0	2	31.2948	1.60111e-07	0.000405242
TR1299|c5_g2_i3	1599	A	C	0.3125	0.3125	non-synonymous	8007.37	32	2805	Vitellogenin	0	2	30.6474	2.21309e-07	0.000512122
TR13703|c5_g2_i2	902	G	A	0.28125	0.3125	non-synonymous	4246.75	32	1025	DNA polymerase	0	2	29.9757	3.09642e-07	0.000677797
TR32860|c6_g6_i2	116	C	T	0.1875	0.1875	synonymous	1061.06	32	1116	Nucleotide-binding oligomerization domain-containing protein 2	NOD2	2	29.2328	4.48937e-07	0.00095685
TR48703|c4_g2_i2	886	A	G	0.3125	0.25	synonymous	12195.7	32	10881	Probable serpin E3	serpine3	2	28.325	7.0683e-07	0.00146386
TR25335|c2_g1_i4	429	G	C	0.75	0.71875	non-synonymous	71172.2	32	2995	Protein NLRC5	nlrc5	2	28.1822	7.59112e-07	0.00146386
TR36252|c3_g5_i1	107	A	T	0.0625	0.3125	non-synonymous	2938.91	32	2195	Neoverrucotoxin subunit beta	0	2	28.2442	7.35936e-07	0.00146386
TR33609|c3_g1_i15	1265	T	G	0.1875	0.1875	synonymous	3174.72	32	2503	Sarcoplasmic/endoplasmic reticulum calcium ATPase 1	atp2a1	2	27.5104	1.06219e-06	0.00179226
TR33609|c3_g1_i15	1271	C	A	0.1875	0.1875	non-synonymous	2246.5	32	2509	Sarcoplasmic/endoplasmic reticulum calcium ATPase 1	atp2a1	2	27.5104	1.06219e-06	0.00179226
TR33609|c3_g1_i15	1269	G	A	0.1875	0.1875	non-synonymous	2673.06	32	2480	Sarcoplasmic/endoplasmic reticulum calcium ATPase 1	atp2a1	2	27.5104	1.06219e-06	0.00179226
TR85235|c2_g2_i8	1992	T	A	0.15625	0.28125	non-synonymous	3680.6	32	1721	[Pyruvate dehydrogenase (acetyl-transferring)] kinase isozyme 2, mitochondrial	Pdk2	2	27.5868	1.02238e-06	0.00179226
TR60877|c1_g2_i6	726	G	A	0.71875	0.71875	non-synonymous	269299	32	9589	Neuroblast differentiation-associated protein AHNAK	AHNAK	2	27.2737	1.1956e-06	0.0018987
TR60945|c1_g4_i2	516	A	G	0.6875	0.6875	non-synonymous	157790	32	5748	0	0	2	27.2796	1.19209e-06	0.0018987
TR76787|c0_g3_i7	1697	G	A	0.09375	0.28125	synonymous	53551.5	32	9577	Exportin-2	cse1l	2	26.7101	1.58482e-06	0.00224226
TR48703|c4_g2_i2	893	C	T	0.28125	0.21875	non-synonymous	9052.94	32	10780	Probable serpin E3	serpine3	2	26.6839	1.60573e-06	0.00224226
TR48703|c4_g2_i2	894	G	T	0.28125	0.21875	non-synonymous	9757.96	32	10768	Probable serpin E3	serpine3	2	26.6839	1.60573e-06	0.00224226
TR14267|c2_g13_i1	1131	G	T	0.03125	0.3125	non-synonymous	9257.89	32	1239	Flap endonuclease 1 {ECO:0000255|HAMAP-Rule:MF_03140}	fen1	2	26.7373	1.56341e-06	0.00224226
TR84227|c2_g2_i10	158	C	T	0.375	0.3125	synonymous	4092.02	32	1057	0	0	2	26.5145	1.74765e-06	0.00239908
TR3353|c8_g2_i5	979	T	C	0.125	0.21875	non-synonymous	425.503	32	1216	Grifin	grifin	2	26.4357	1.81785e-06	0.00245385
TR10447|c3_g1_i3	15	G	A	0.25	0.21875	synonymous	22375	32	32323	Ubiquitin-40S ribosomal protein S27a	rps27a	2	25.3553	3.12001e-06	0.00366226
TR20860|c5_g1_i1	962	A	G	0.3125	0.3125	synonymous	10779	32	3680	Kinesin-like protein kif7	kif7	2	24.962	3.79816e-06	0.00415704
TR20860|c5_g1_i1	974	C	G	0.3125	0.3125	synonymous	6138.76	32	3653	Kinesin-like protein kif7	kif7	2	24.962	3.79816e-06	0.00415704
TR20860|c5_g1_i1	965	A	G	0.3125	0.3125	synonymous	8048.14	32	3628	Kinesin-like protein kif7	kif7	2	24.962	3.79816e-06	0.00415704
TR80035|c2_g1_i2	50	C	T	0.1875	0.25	non-synonymous	1511.98	32	873	0	0	2	24.9119	3.89457e-06	0.00420571
TR60517|c0_g1_i6	5461	A	C	0.21875	0.28125	non-synonymous	45150.9	32	31489	Epiplakin	Eppk1	2	24.8566	4.0037e-06	0.00421127
TR48760|c5_g5_i7	312	A	T	0.375	0.3125	non-synonymous	2996.65	32	797	Interferon-induced very large GTPase 1	Gvin1	2	24.8795	3.95808e-06	0.00421127
TR13703|c3_g2_i1	623	T	G	0.21875	0.25	non-synonymous	2777.56	32	827	0	0	2	24.7586	4.20474e-06	0.00436603
TR24131|c2_g1_i11	576	A	T	0.625	0.71875	synonymous	13099.6	31	625	Butyrophilin-like protein 2	Btnl2	2	24.5141	4.75142e-06	0.00481034
TR48459|c0_g1_i1	421	T	C	0.8125	0.8125	non-synonymous	342406	32	11848	Mucin-5AC	MUC5AC	2	24.38	5.0809e-06	0.004997
TR33609|c3_g1_i15	1274	T	A	0.15625	0.1875	synonymous	2160.94	32	2569	Sarcoplasmic/endoplasmic reticulum calcium ATPase 1	atp2a1	2	23.7114	7.09786e-06	0.00605126
TR24188|c7_g3_i6	2972	A	G	0.25	0.3125	synonymous	2124.07	32	1446	Zinc finger MYM-type protein 4	ZMYM4	2	23.5685	7.62359e-06	0.00623687
TR24188|c7_g3_i6	2969	G	T	0.25	0.3125	synonymous	1961.8	32	1439	Zinc finger MYM-type protein 4	ZMYM4	2	23.5685	7.62359e-06	0.00623687
TR20860|c5_g1_i1	971	G	A	0.3125	0.28125	synonymous	5883.24	32	3671	Kinesin-like protein kif7	kif7	2	23.3488	8.50874e-06	0.00682317
TR48702|c0_g1_i6	954	A	G	0.0625	0.15625	synonymous	9380.8	32	3483	Lipolysis-stimulated lipoprotein receptor	LSR	2	23.1062	9.60623e-06	0.00732534
TR48866|c1_g1_i1	2574	T	C	0.59375	0.59375	synonymous	17167.6	29	742	Vitellogenin	vtg1	2	23.1062	9.60623e-06	0.00732534
TR16031|c1_g2_i1	105	A	G	0.25	0.34375	non-synonymous	1251.23	31	560	Neoverrucotoxin subunit beta	0	2	23.0009	1.01255e-05	0.00759335
TR13703|c3_g2_i1	280	T	C	0.3125	0.34375	synonymous	6760.66	32	954	0	0	2	22.5768	1.25171e-05	0.00881553
TR13703|c3_g2_i1	273	T	C	0.3125	0.34375	non-synonymous	5819.15	32	860	0	0	2	22.5768	1.25171e-05	0.00881553
TR13703|c3_g2_i1	272	G	C	0.3125	0.34375	non-synonymous	5623.27	32	859	0	0	2	22.5768	1.25171e-05	0.00881553
TR32836|c0_g1_i1	378	C	T	0.125	0.1875	non-synonymous	1018	29	619	Complement C3	c3	2	22.3715	1.38703e-05	0.00968434
TR36551|c0_g1_i6	470	A	T	0.28125	0.25	non-synonymous	3821.28	32	1997	Trypsin-3	0	2	22.2854	1.44804e-05	0.0100239
TR54097|c2_g1_i1	1420	T	C	0.3125	0.25	non-synonymous	2766.72	32	1117	Antigen KI-67	MKI67	2	21.9015	1.75449e-05	0.0117438
TR33735|c7_g1_i1	1859	C	T	0.15625	0.34375	synonymous	16543.5	32	1998	Carnitine O-palmitoyltransferase 2, mitochondrial	cpt2	2	21.8207	1.82681e-05	0.0121276
TR61009|c2_g3_i16	1097	C	T	0.3125	0.28125	non-synonymous	4626.8	29	1163	Titin	TTN	2	21.2431	2.43844e-05	0.0154292
TR41684|c3_g1_i13	189	C	T	0.25	0.21875	synonymous	2073.7	32	1409	0	0	2	21.2202	2.4666e-05	0.0154864
TR36551|c0_g1_i6	641	G	T	0.1875	0.25	synonymous	2708.36	32	1799	Trypsin-3	0	2	21.1353	2.5735e-05	0.0159109
TR13728|c4_g2_i2	2424	C	T	0.34375	0.375	non-synonymous	7790.89	32	1432	Ganglioside-induced differentiation-associated protein 2	gdap2	2	20.9873	2.77121e-05	0.0169468
TR80745|c2_g5_i1	107	G	T	0.65625	0.9375	synonymous	13362.6	30	522	0	0	2	20.8926	2.90558e-05	0.0174317
TR5893|c3_g1_i4	1138	G	A	0.0625	0.1875	non-synonymous	2715.7	32	737	Protein misato homolog 1	msto1	2	20.8034	3.03812e-05	0.0180929
TR66769|c2_g1_i8	1618	G	A	0.25	0.25	non-synonymous	1003.85	32	588	Zinc finger SWIM domain-containing protein 8	Zswim8	2	20.4258	3.66932e-05	0.0209286
TR24244|c2_g1_i1	209	C	T	0.03125	0.25	synonymous	5516.04	31	13489	H-2 class II histocompatibility antigen, E-U alpha chain	H2-Ea	2	19.9639	4.62275e-05	0.024632
TR48287|c3_g1_i1	92	C	A	0.125	0.25	non-synonymous	2077.27	32	2434	0	0	2	19.9657	4.61844e-05	0.024632
TR23749|c5_g1_i1	626	G	C	0.21875	0.375	synonymous	2561.9	32	953	Histone acetyltransferase p300	Ep300	2	19.5862	5.58356e-05	0.0283985
TR23749|c5_g1_i1	629	C	A	0.21875	0.375	synonymous	2685.38	32	953	Histone acetyltransferase p300	Ep300	2	19.5862	5.58356e-05	0.0283985
TR60855|c1_g1_i7	1406	T	A	0.34375	0.34375	non-synonymous	13823.7	32	3824	Putative ferric-chelate reductase 1	frrs1	2	19.5801	5.6007e-05	0.0283985
TR77497|c0_g1_i3	513	C	G	0.25	0.1875	non-synonymous	1350.72	32	1492	Tumor necrosis factor receptor superfamily member 5	Cd40	2	19.5205	5.77013e-05	0.029027
TR32855|c1_g2_i5	75	A	T	0.28125	0.3125	non-synonymous	4750.98	32	2169	Hemicentin-2	HMCN2	2	19.4577	5.95418e-05	0.0295853
TR32799|c4_g1_i1	1719	G	A	0.5625	0.625	synonymous	8455.24	30	501	Cadherin-related family member 1	cdhr1	2	19.3963	6.13975e-05	0.0303214
TR49528|c1_g1_i1	263	T	C	0.5625	0.25	synonymous	18214.9	32	1291	28S ribosomal protein S7, mitochondrial	mrps7	2	19.3006	6.44069e-05	0.0314244
TR3441|c2_g1_i1	99	G	A	0	0.1875	synonymous	226.628	32	502	Zinc finger protein draculin	drl	2	19.2664	6.55177e-05	0.0315857
TR78312|c2_g1_i2	3871	G	T	0	0.1875	non-synonymous	5382.41	32	1863	Kynurenine--oxoglutarate transaminase 3	ccbl2	2	19.2664	6.55177e-05	0.0315857
TR48703|c4_g2_i2	907	C	A	0.25	0.21875	synonymous	7345.26	32	10938	Probable serpin E3	serpine3	2	19.1497	6.94527e-05	0.0319609
TR48703|c4_g2_i2	892	A	T	0.25	0.21875	synonymous	8733.09	32	10800	Probable serpin E3	serpine3	2	19.1497	6.94527e-05	0.0319609
TR36551|c0_g1_i6	650	A	C	0.15625	0.25	synonymous	2051.79	32	1763	Trypsin-3	0	2	19.1532	6.93338e-05	0.0319609
TR48703|c4_g2_i2	904	C	G	0.25	0.21875	non-synonymous	7897.06	32	10889	Probable serpin E3	serpine3	2	19.1497	6.94527e-05	0.0319609
TR48703|c4_g2_i2	891	C	T	0.25	0.21875	non-synonymous	7857.35	32	10833	Probable serpin E3	serpine3	2	19.1497	6.94527e-05	0.0319609
TR48703|c4_g2_i2	890	A	T	0.25	0.21875	non-synonymous	7239.69	32	10744	Probable serpin E3	serpine3	2	19.1497	6.94527e-05	0.0319609
TR48703|c4_g2_i2	902	A	T	0.25	0.21875	non-synonymous	8976.11	32	10678	Probable serpin E3	serpine3	2	19.1497	6.94527e-05	0.0319609
TR56150|c0_g1_i1	275	A	T	0.1875	0.25	non-synonymous	1546.78	32	1524	Protein phosphatase 1 regulatory subunit 37	ppp1r37	2	19.2188	6.70946e-05	0.0319609
TR82239|c0_g2_i4	352	C	T	0.125	0.5	synonymous	6896.48	31	921	DNA methyltransferase 1-associated protein 1	DMAP1	2	19.0734	7.21553e-05	0.0326481
TR48866|c1_g1_i1	2993	T	C	0.1875	0.15625	synonymous	2387.61	31	2076	Vitellogenin	vtg1	2	18.8152	8.20977e-05	0.03628
TR32810|c11_g2_i1	396	G	T	0.28125	0.34375	non-synonymous	3181.1	32	982	0	0	2	18.6398	8.96241e-05	0.0392369
TR7621|c0_g2_i1	122	T	C	0.03125	0.09375	synonymous	413.522	32	1003	Gag-Pol polyprotein	gag-pol	2	18.4529	9.84041e-05	0.0417275
TR66715|c7_g6_i6	1369	G	A	0.125	0.5	synonymous	26066.2	32	3107	PDZ and LIM domain protein 7	pdlim7	2	18.3955	0.000101268	0.0422778
TR33609|c3_g1_i15	1277	C	T	0.125	0.1875	synonymous	2028.19	32	2609	Sarcoplasmic/endoplasmic reticulum calcium ATPase 1	atp2a1	2	18.3671	0.000102713	0.0426614
TR31173|c6_g2_i8	942	T	C	0.6875	0.78125	synonymous	225980	32	8656	Sodium/potassium-transporting ATPase subunit alpha-3	atp1a3	2	18.2571	0.000108522	0.044168
TR47863|c2_g2_i1	1767	G	A	0.125	0.40625	synonymous	8868.03	32	1081	Suppressor of cytokine signaling 1	Socs1	2	18.1156	0.000116481	0.0471702
TR67428|c6_g1_i1	1245	C	A	0.03125	0.28125	synonymous	40505.8	32	8283	SWI/SNF-related matrix-associated actin-dependent regulator of chromatin subfamily B member 1-A	smarcb1a	2	17.9363	0.000127405	0.0505149
TR29381|c2_g1_i1	338	A	G	0.0625	0.34375	synonymous	18068.2	32	3942	Vimentin	vim	2	17.9292	0.000127859	0.0505149
TR84629|c2_g3_i4	1116	G	A	0.03125	0.15625	non-synonymous	442.791	27	1131	Vitelline membrane outer layer protein 1 homolog	VMO1	2	17.9554	0.000126194	0.0505149
TR36248|c3_g2_i4	1411	A	T	0.8125	0.78125	non-synonymous	253787	32	9143	Fucolectin-1	0	2	17.9051	0.000129408	0.0507548
TR48706|c0_g3_i1	952	C	T	0.03125	0.15625	synonymous	2545.2	32	1510	E3 ubiquitin-protein ligase UBR3	Ubr3	2	17.8346	0.000134048	0.0519464
TR28961|c5_g2_i5	780	T	G	0.09375	0.1875	non-synonymous	1018.36	32	1086	0	0	2	17.8346	0.000134048	0.0519464
TR50969|c6_g1_i1	904	T	C	0.09375	0.1875	non-synonymous	652.628	32	854	Retrovirus-related Pol polyprotein from type-2 retrotransposable element R2DM	pol	2	17.6852	0.000144444	0.054776
TR48533|c2_g1_i1	7673	T	C	0.21875	0.0625	synonymous	648.114	32	984	DEP domain-containing protein 5	DEPDC5	2	17.5615	0.000153663	0.0573524
TR61009|c2_g6_i2	328	C	A	0.28125	0.28125	non-synonymous	3182.04	32	993	0	0	2	17.5234	0.000156617	0.0581869
TR29369|c0_g3_i4	2001	G	T	0.03125	0.28125	synonymous	12563.6	32	2805	Testis-expressed sequence 2 protein	Tex2	2	17.4261	0.000164423	0.0594507
TR13728|c4_g2_i2	1962	C	T	0.3125	0.34375	synonymous	4825.62	32	1479	Ganglioside-induced differentiation-associated protein 2	gdap2	2	17.4374	0.000163497	0.0594507
TR13728|c4_g2_i2	1971	T	G	0.3125	0.34375	non-synonymous	5171.58	32	1485	Ganglioside-induced differentiation-associated protein 2	gdap2	2	17.4374	0.000163497	0.0594507
TR74638|c5_g1_i1	782	C	G	0.1875	0.1875	non-synonymous	1920.17	32	1477	Counting factor associated protein D	cfaD	2	17.4301	0.000164101	0.0594507
TR84582|c9_g2_i4	530	A	G	0.34375	0.4375	non-synonymous	6544.59	32	1011	Nuclear factor of activated T-cells, cytoplasmic 3	NFATC3	2	17.4317	0.000163969	0.0594507
TR13660|c9_g5_i2	528	G	A	0.34375	0.34375	non-synonymous	4830.41	32	857	0	0	2	17.4374	0.000163497	0.0594507
TR84184|c1_g2_i1	5703	A	T	0.34375	0.1875	non-synonymous	37833.9	32	11153	Pol polyprotein	pol	2	17.3904	0.000167387	0.0602533
TR22307|c0_g1_i1	72	C	G	0.34375	0.1875	non-synonymous	15118.9	32	1285	0	0	2	17.3629	0.000169707	0.0605504
TR32855|c1_g2_i5	83	A	G	0.25	0.3125	non-synonymous	4683.1	32	2443	Hemicentin-2	HMCN2	2	17.3179	0.000173564	0.0615822
TR49651|c4_g1_i10	532	A	G	0.15625	0.1875	non-synonymous	1964.03	32	1211	Polyhomeotic-like protein 2	phc2	2	17.1979	0.0001843	0.0646182
TR55484|c0_g1_i10	897	T	C	0.75	0.71875	non-synonymous	28961.5	32	1457	Legumain	LGMN	2	17.1429	0.00018944	0.0658503
TR13674|c4_g4_i1	190	C	G	0.25	0.3125	non-synonymous	2787.32	32	986	0	0	2	17.1036	0.000193198	0.0668695
TR57649|c3_g1_i3	117	C	G	0.40625	0.1875	non-synonymous	2215.58	32	1312	Gem-associated protein 7	GEMIN7	2	17.0472	0.000198723	0.0684892
TR23738|c6_g3_i5	1846	G	C	0.21875	0.3125	synonymous	3094.08	32	2475	Forkhead box protein J1-A {ECO:0000305}	foxj1a	2	17.0196	0.00020148	0.0688535
TR5784|c3_g9_i1	1124	A	G	0.65625	0.3125	synonymous	35401.5	32	2320	Nucleolar and spindle-associated protein 1	nusap1	2	17.0212	0.000201321	0.0688535
TR487|c7_g1_i3	1019	G	A	0.09375	0.25	synonymous	15517.7	32	4049	Desmoplakin	DSP	2	16.9988	0.000203587	0.0692812
TR69046|c0_g2_i3	740	A	G	0.1875	0.0625	synonymous	30.2783	32	768	Zinc finger protein draculin	drl	2	16.8644	0.000217745	0.0734818
TR13700|c2_g2_i3	346	G	T	0.1875	0.21875	non-synonymous	5012.97	32	1899	Transposable element Tcb2 transposase	0	2	16.8657	0.000217601	0.0734818
TR69046|c0_g2_i3	783	G	T	0.25	0.25	non-synonymous	2030.58	32	1127	Zinc finger protein draculin	drl	2	16.8204	0.000222591	0.0748053
TR78663|c5_g2_i12	6817	G	T	0.3125	0.34375	synonymous	3860.36	32	2428	Protein groucho-2	gro2	2	16.7231	0.000233679	0.0781988
TR13703|c3_g2_i1	610	A	C	0.28125	0.3125	synonymous	4099.55	32	870	0	0	2	16.4378	0.000269517	0.0849367
TR13703|c3_g2_i1	611	T	A	0.28125	0.3125	non-synonymous	3891.13	32	871	0	0	2	16.4378	0.000269517	0.0849367
TR72633|c2_g4_i2	385	T	C	0.28125	0.28125	synonymous	3716.33	32	1339	E3 ubiquitin-protein ligase TRIM33	trim33	2	16.279	0.00029179	0.0900368
TR6608|c1_g5_i2	675	C	T	0.3125	0.1875	synonymous	28470.4	32	4204	Voltage-dependent anion-selective channel protein 2	VDAC2	2	16.2303	0.000298981	0.0903548
TR30734|c0_g1_i1	1986	C	T	0.3125	0.625	synonymous	12039.2	32	1031	Lateral signaling target protein 2 homolog	zfyve28	2	16.2381	0.000297816	0.0903548
TR32860|c6_g8_i3	237	T	A	0.25	0.375	non-synonymous	2698.04	32	1223	Protein NLRC5	nlrc5	2	16.1561	0.000310279	0.0934206
TR36226|c2_g2_i4	1004	T	A	0.25	0.34375	synonymous	27951.9	32	9552	Sodium/potassium-transporting ATPase subunit alpha-1	atp1a1	2	16.0103	0.000333744	0.0984109
TR49528|c1_g1_i1	359	G	T	0	0.1875	synonymous	5984.39	32	1955	28S ribosomal protein S7, mitochondrial	mrps7	2	16.0006	0.000335359	0.0984109
TR32579|c2_g1_i3	1993	G	A	0.09375	0.1875	non-synonymous	1880.03	32	520	Single-minded homolog 1-A	sim1a	2	16.0038	0.000334818	0.0984109
